# Supplementary material for: Sxl-Dependent, tra/tra2-Independent Alternative Splicing of the Drosophila melanogaster X-Linked Gene found in neurons
Source: G3 (Bethesda). 2015 Oct 26;5(12):2865–74. doi: 10.1534/g3.115.023721 (PMC4683657; doi:10.1534/g3.115.023721)
Supplement: Supporting Information [file supp_g3.115.023721_File_S1.xlsx]

## Sheet: README
File S1. Sun et al.
SHEET Splicing	Spanki	FBgn_IDs	Flybase FBgn ID
		gene_IDs	gene ID
		ASTA	splicing event ID from ASTALAVISTA (based on Flybase 5.57 annotation)
		transcript_ID	Flybase transcript IDs
		eventcode	A code for the event type
		structure	ASTALAVISTA structure code
		joinstring	Junction ids defining the inclusion or exclusion form
		inc_sites	Number of 'sites' (junctions) in inclusion path
		exc_sites	Number of 'sites' (junctions) in exclusion path
		inc1	Inclusion coverage, sample A (Male)
		exc1	Exclusion coverage, sample A (Male)
		psi1	PSI, sample A (Male)
		inc2	Inclusion coverage, sample B (Female)
		exc2	Exclusion coverage, sample B (Female)
		psi2	PSI, sample B (Female)
		totalcovpersite1	Total coverage per site in sample A (Male)
		totalcovpersite2	Total coverage per site in sample B (Female)
		avgcovpersite	Average coverage per site
		delta_psi	Delta PSI
		pval	p value from spanki
		qval	q value from spanki
		abs_delta_psi	Absoluate value of delta PSI
		quantile	Genes sorted by absolute value of delta_psi. 1 denotes maximum absolute value of delta psi; 0 denotes minimum absolute value of delta psi.

## Sheet: Splicing
File S1, Sun et al.
FBgn_IDs	gene_IDs	ASTA	transcript_ID	eventcode	structure	joinstring	inc_sites	exc_sites	inc1	exc1	psi1	inc2	exc2	psi2	totalcovpersite1	totalcovpersite2	avgcovpersite	delta_psi	pval	qval	abs_delta_psi	quantile
FBgn0000008	a	ASTA0013648	FBtr0100521/FBtr0342981,FBtr0071763	altdonor	1^,2^	chr2R:18024532_18025504:+;chr2R:18024714_18025504:+	1	1	5	5	0.5	1	3	0.25	10	4	7	0.25	0.58042	1	0.25	0.864587
FBgn0000008	a	ASTA0001758	FBtr0342981,FBtr0071763/FBtr0071764/FBtr0100521	exonskip	0,1-2^	chr2R:18025757_18050409:+;chr2R:18025757_18039158:+,chr2R:18039201_18050409:+	1	2	1	30.5	0.032	3	19	0.136	31.5	22	26.75	-0.104	0.308702	1	0.104	0.742177
FBgn0000008	a	ASTA0005787	FBtr0342981,FBtr0071763/FBtr0071764/FBtr0100521	altdonor	1^,2^	chr2R:18058765_18059586:+;chr2R:18059491_18059586:+	1	1	2	26	0.071	2	27	0.069	28	29	28.5	0.002	1	1	0.002	0.444471
FBgn0000014	abd-A	ASTA0007585	FBtr0300485/FBtr0306337,FBtr0083387	retintron	0,1^2-	irt;chr3R:12653360_12653460:-	2	1	0	0	0	0	0	0	0	0	0	0	1	1	0	0.432536
FBgn0000015	Abd-B	ASTA0013896	FBtr0083383,FBtr0083384	AltFE	1(2^3-4^5-6^,7(8^	chr3R:12757336_12769503:-;chr3R:12757336_12758092:-	1	1	0	0	0	0	0	0	0	0	0	0	1	1	0	0.432536
FBgn0000015	Abd-B	ASTA0013246	FBtr0083382,FBtr0083384	AltFE	1(2^3-4^5-6^,7(8^	chr3R:12757336_12785693:-;chr3R:12757336_12758092:-	1	1	0	0	0	0	0	0	0	0	0	0	1	1	0	0.432536
FBgn0000015	Abd-B	ASTA0004371	FBtr0083381,FBtr0083384	AltFE	1(2^3-4^5-6^,7(8^	chr3R:12757336_12788880:-;chr3R:12757336_12758092:-	1	1	0	0	0	0	0	0	0	0	0	0	1	1	0	0.432536
FBgn0000015	Abd-B	ASTA0008216	FBtr0083385,FBtr0083384	AltFE	1(2^3-4^5-6^,7(8^	chr3R:12757336_12797480:-;chr3R:12757336_12758092:-	1	1	0	0	0	0	0	0	0	0	0	0	1	1	0	0.432536
FBgn0000015	Abd-B	ASTA0011072	FBtr0083382,FBtr0083383	AltFE	1(2^,3(4^	chr3R:12769022_12785693:-;chr3R:12769022_12769503:-	1	1	0	0	0	0	0	0	0	0	0	0	1	1	0	0.432536
FBgn0000015	Abd-B	ASTA0008029	FBtr0083381,FBtr0083383	AltFE	1(2^,3(4^	chr3R:12769022_12788880:-;chr3R:12769022_12769503:-	1	1	0	0	0	0	0	0	0	0	0	0	1	1	0	0.432536
FBgn0000015	Abd-B	ASTA0004352	FBtr0083381,FBtr0083382	AltFE	1(2^,3(4^	chr3R:12769022_12788880:-;chr3R:12769022_12785693:-	1	1	0	0	0	0	0	0	0	0	0	0	1	1	0	0.432536
FBgn0000015	Abd-B	ASTA0004534	FBtr0083385,FBtr0083383	AltFE	1(2^,3(4^	chr3R:12769022_12797480:-;chr3R:12769022_12769503:-	1	1	0	0	0	0	0	0	0	0	0	0	1	1	0	0.432536
FBgn0000015	Abd-B	ASTA0004392	FBtr0083385,FBtr0083382	AltFE	1(2^,3(4^	chr3R:12769022_12797480:-;chr3R:12769022_12785693:-	1	1	0	0	0	0	0	0	0	0	0	0	1	1	0	0.432536
FBgn0000015	Abd-B	ASTA0004478	FBtr0083385,FBtr0083381	AltFE	1(2^,3(4^	chr3R:12769022_12797480:-;chr3R:12769022_12788880:-	1	1	0	0	0	0	0	0	0	0	0	0	1	1	0	0.432536
FBgn0000017	Abl	ASTA0000959	FBtr0075357/FBtr0112790/FBtr0330134/FBtr0330135/FBtr0330136/FBtr0345369,FBtr0330130/FBtr0330131/FBtr0330132/FBtr0330133	altdonor	1^,2^	chr3L:16618375_16619627:-;chr3L:16618375_16619372:-	1	1	81	8	0.91	68	5	0.932	89	73	81	-0.022	0.773766	1	0.022	0.538062
FBgn0000017	Abl	ASTA0000324	FBtr0075357/FBtr0330130/FBtr0330132/FBtr0330135/FBtr0345369,FBtr0112790/FBtr0330131/FBtr0330133/FBtr0330134/FBtr0330136	exonskip	0,1-2^	chr3L:16622307_16639909:-;chr3L:16624531_16639909:-,chr3L:16622307_16624476:-	1	2	3	33.5	0.082	3	28.5	0.095	36.5	31.5	34	-0.013	1	1	0.013	0.500558
FBgn0000024	Ace	ASTA0013859	FBtr0082780/FBtr0300486,FBtr0335223	AltLE	1-2),3-4)	chr3R:9055493_9058400:-;chr3R:9049101_9058400:-	1	1	102	5	0.953	84	2	0.977	107	86	96.5	-0.024	0.464353	1	0.024	0.547523
FBgn0000028	acj6	ASTA0014131	FBtr0074015/FBtr0305191/FBtr0305192/FBtr0305193/FBtr0305196,FBtr0100326/FBtr0100328/FBtr0290063/FBtr0290064/FBtr0305189/FBtr0305190/FBtr0305194/FBtr0305195	altacceptor	1-,2-	chrX:15247422_15248259:-;chrX:15247416_15248259:-	1	1	1	2	0.333	0	1	0	3	1	2	0.333	1	1	0.333	0.892291
FBgn0000028	acj6	ASTA0018312	FBtr0074015/FBtr0100328/FBtr0290063/FBtr0290064/FBtr0305191/FBtr0305195,FBtr0100326/FBtr0305189/FBtr0305190/FBtr0305192/FBtr0305193/FBtr0305194/FBtr0305196	altacceptor	1-,2-	chrX:15248987_15265544:-;chrX:15248966_15265544:-	1	1	7	2	0.778	2	4	0.333	9	6	7.5	0.445	0.135664	1	0.445	0.905584
FBgn0000028	acj6	ASTA0004929	FBtr0100326/FBtr0290063/FBtr0305193,FBtr0074015/FBtr0100328/FBtr0305189	exonskip	0,1-2^	chrX:15265722_15271593:-;chrX:15266242_15271593:-,chrX:15265722_15266184:-	1	2	1	2	0.333	0	2	0	3	2	2.5	0.333	0.333333	1	0.333	0.892291
FBgn0000028	acj6	ASTA0015679	FBtr0290064/FBtr0305190/FBtr0305191/FBtr0305192,FBtr0305194/FBtr0305195/FBtr0305196	exonskip	0,1-2^	chrX:15265722_15272221:-;chrX:15266242_15272221:-,chrX:15265722_15266184:-	1	2	2	3	0.4	5	3.5	0.588	5	8.5	6.75	-0.188	0.592075	1	0.188	0.826889
FBgn0000028	acj6	ASTA0005915	FBtr0290064/FBtr0305190/FBtr0305191/FBtr0305192,FBtr0100326/FBtr0290063/FBtr0305193	exonskip	0,1-2^	chrX:15265722_15272221:-;chrX:15271627_15272221:-,chrX:15265722_15271593:-	1	2	2	1	0.667	5	0	1	3	5	4	-0.333	0.375	1	0.333	0.892291
FBgn0000028	acj6	ASTA0011266	FBtr0290064/FBtr0305190/FBtr0305191/FBtr0305192,FBtr0074015/FBtr0100328/FBtr0305189	skip2exons	0,1-2^3-4^	chrX:15265722_15272221:-;chrX:15271627_15272221:-,chrX:15266242_15271593:-,chrX:15265722_15266184:-	1	3	2	1.66667	0.545	5	1.33333	0.789	3.66667	6.33333	5	-0.244	1	1	0.244	0.853525
FBgn0000028	acj6	ASTA0001694	FBtr0305194/FBtr0305195/FBtr0305196,FBtr0074015/FBtr0100328/FBtr0305189	exonskip	0,1-2^	chrX:15266242_15272221:-;chrX:15271627_15272221:-,chrX:15266242_15271593:-	1	2	3	1	0.75	3	0	1	4	3	3.5	-0.25	1	1	0.25	0.864587
FBgn0000028	acj6	ASTA0010514	FBtr0100326/FBtr0290063/FBtr0305193,FBtr0305194/FBtr0305195/FBtr0305196	mutexcl	1-2^,3-4^	chrX:15271627_15272221:-,chrX:15265722_15271593:-;chrX:15266242_15272221:-,chrX:15265722_15266184:-	2	2	1	3	0.25	0	3.5	0	4	3.5	3.75	0.25	1	1	0.25	0.864587
FBgn0000037	mAChR-A	ASTA0007741	FBtr0072367,FBtr0072368	altdonor	1^,2^	chr2R:20269380_20270763:-;chr2R:20269380_20270712:-	1	1	18	6	0.75	19	14	0.576	24	33	28.5	0.174	0.261389	1	0.174	0.818446
FBgn0000037	mAChR-A	ASTA0003049	FBtr0072367,FBtr0072368	altdonor	1^,2^	chr2R:20272572_20277120:-;chr2R:20272572_20277116:-	1	1	26	52	0.333	17	28	0.378	78	45	61.5	-0.045	0.695738	1	0.045	0.619572
FBgn0000039	nAChRalpha2	ASTA0019714	FBtr0084639,FBtr0084640	retintron	0,1^2-	irt;chr3R:20311562_20311629:+	2	1	11.5	3	0.793	10	3	0.769	14.5	13	13.75	0.024	1	1	0.024	0.547523
FBgn0000042	Act5C	ASTA0005198	FBtr0070822/FBtr0100662/FBtr0100663/FBtr0345894,FBtr0070823	AltFE	1(2^,3(4^	chrX:5795047_5796722:+;chrX:5796130_5796722:+	1	1	59	242	0.196	38	201	0.159	301	239	270	0.037	0.309898	1	0.037	0.59444
FBgn0000045	Act79B	ASTA0018190	FBtr0334090,FBtr0078478	retintron	0,1^2-	irt;chr3L:21978349_21978424:+	2	1	1.5	10	0.13	5	4	0.556	11.5	9	10.25	-0.426	0.0213009	1	0.426	0.903886
FBgn0000052	ade2	ASTA0019245	FBtr0079220,FBtr0079219	AltFE	1(3^,2(4^	chr2L:6045527_6045920:-;chr2L:6045527_6045893:-	1	1	7	3	0.7	12	0	1	10	12	11	-0.3	0.0779221	1	0.3	0.877541
FBgn0000054	Adf1	ASTA0011060	FBtr0086111/FBtr0330252,FBtr0086113	AltFE	1(3^,2(4^	chr2R:2549942_2550073:+;chr2R:2549954_2550073:+	1	1	7	19	0.269	3	25	0.107	26	28	27	0.162	0.168868	1	0.162	0.805104
FBgn0000054	Adf1	ASTA0006528	FBtr0086112,FBtr0086113	retintron	0,1^2-	irt;chr2R:2549954_2550073:+	2	1	13	19	0.406	10	25	0.286	32	35	33.5	0.12	0.291708	1	0.12	0.76105
FBgn0000055,FBgn0000056	Adh,Adhr	ASTA0020490	FBtr0100594,FBtr0006151/FBtr0100589/FBtr0100591	altacceptor	1-,2-	chr2L:14615644_14616128:+;chr2L:14615644_14616302:+	1	1	0	4391	0	0	2237	0	4391	2237	3314	0	1	1	0	0.432536
FBgn0000063	ald	ASTA0004763	FBtr0331348,FBtr0083478	altacceptor	1-,2-	chr3R:13499199_13499270:+;chr3R:13499199_13499298:+	1	1	0	7	0	0	4	0	7	4	5.5	0	1	1	0	0.432536
FBgn0000064	Ald	ASTA0019886	FBtr0085001/FBtr0306657/FBtr0310661,FBtr0084994/FBtr0084995/FBtr0084999/FBtr0310660/FBtr0339614	AltLE	1-2),3-4)	chr3R:22082030_22082654:-;chr3R:22081154_22082654:-	1	1	98	687	0.125	128	433	0.228	785	561	673	-0.103	9.03682e-07	0.000665206	0.103	0.741158
FBgn0000064	Ald	ASTA0017429	FBtr0085001/FBtr0306657/FBtr0310661,FBtr0085000/FBtr0114544	exonskip	0,1-2^	chr3R:22082030_22082654:-;chr3R:22082346_22082654:-,chr3R:22082030_22082195:-	1	2	98	0	1	128	0	1	98	128	113	0	1	1	0	0.432536
FBgn0000064	Ald	ASTA0004504	FBtr0085000/FBtr0114544,FBtr0084994/FBtr0084995/FBtr0084999/FBtr0310660/FBtr0339614	AltLE	1-2^3-4),5-6)	chr3R:22082346_22082654:-;chr3R:22081154_22082654:-	1	1	0	687	0	0	433	0	687	433	560	0	1	1	0	0.432536
FBgn0000064	Ald	ASTA0007019	FBtr0084995,FBtr0114544/FBtr0310660	AltFE	1(2^,3(4^	chr3R:22083764_22085523:-;chr3R:22083764_22084708:-	1	1	31	3	0.912	20	0	1	34	20	27	-0.088	0.287212	1	0.088	0.717869
FBgn0000064	Ald	ASTA0003081	FBtr0085001,FBtr0114544/FBtr0310660	AltFE	1(2^,3(4^	chr3R:22083764_22086875:-;chr3R:22083764_22084708:-	1	1	11	3	0.786	10	0	1	14	10	12	-0.214	0.23913	1	0.214	0.84222
FBgn0000064	Ald	ASTA0012919	FBtr0085001,FBtr0084995	AltFE	1(2^,3(4^	chr3R:22083764_22086875:-;chr3R:22083764_22085523:-	1	1	11	31	0.262	10	20	0.333	42	30	36	-0.071	0.601951	1	0.071	0.684926
FBgn0000064	Ald	ASTA0001232	FBtr0306657,FBtr0085001	altdonor	1^,2^	chr3R:22083764_22086879:-;chr3R:22083764_22086875:-	1	1	5	11	0.312	1	10	0.091	16	11	13.5	0.221	0.349684	1	0.221	0.844549
FBgn0000064	Ald	ASTA0012242	FBtr0084994/FBtr0310661/FBtr0339614,FBtr0114544/FBtr0310660	AltFE	1(2^,3(4^	chr3R:22083764_22087057:-;chr3R:22083764_22084708:-	1	1	1224	3	0.998	764	0	1	1227	764	995.5	-0.002	0.290202	1	0.002	0.444471
FBgn0000064	Ald	ASTA0001896	FBtr0084994/FBtr0310661/FBtr0339614,FBtr0084995	AltFE	1(2^,3(4^	chr3R:22083764_22087057:-;chr3R:22083764_22085523:-	1	1	1224	31	0.975	764	20	0.974	1255	784	1019.5	0.001	1	1	0.001	0.439231
FBgn0000064	Ald	ASTA0004174	FBtr0084994/FBtr0310661/FBtr0339614,FBtr0085001	AltFE	1(3^,2(4^	chr3R:22083764_22087057:-;chr3R:22083764_22086875:-	1	1	1224	11	0.991	764	10	0.987	1235	774	1004.5	0.004	0.499591	1	0.004	0.454854
FBgn0000071	Ama	ASTA0000054	FBtr0081618,FBtr0081619	AltFE	1(2^,3(4^	chr3R:2588719_2589554:+;chr3R:2589239_2589554:+	1	1	0	0	0	0	0	0	0	0	0	0	1	1	0	0.432536
FBgn0000071	Ama	ASTA0015828	FBtr0081620,FBtr0081619	altdonor	1^,2^	chr3R:2589223_2589554:+;chr3R:2589239_2589554:+	1	1	0	0	0	0	0	0	0	0	0	0	1	1	0	0.432536
FBgn0000075	amd	ASTA0002321	FBtr0081153,FBtr0081154	AltFE	1(2^3-4^,5(6^	chr2L:19110351_19112793:+;chr2L:19112316_19112793:+	1	1	0	4	0	0	0	0	4	0	2	0	1	1	0	0.432536
FBgn0000083	AnxB9	ASTA0016564	FBtr0089517/FBtr0089518/FBtr0089519,FBtr0336798	altdonor	1^,2^	chr3R:16891008_16893167:+;chr3R:16891033_16893167:+	1	1	198	47	0.808	141	23	0.86	245	164	204.5	-0.052	0.183389	1	0.052	0.638057
FBgn0000083	AnxB9	ASTA0014026	FBtr0089517/FBtr0089518/FBtr0089519,FBtr0089520	altdonor	1^,2^	chr3R:16891008_16893167:+;chr3R:16891124_16893167:+	1	1	198	2	0.99	141	7	0.953	200	148	174	0.037	0.0403999	1	0.037	0.59444
FBgn0000083	AnxB9	ASTA0008018	FBtr0089517/FBtr0089518/FBtr0089519,FBtr0336797	AltFE	1(2^,3(4^	chr3R:16891008_16893167:+;chr3R:16891674_16893167:+	1	1	198	0	1	141	0	1	198	141	169.5	0	1	1	0	0.432536
FBgn0000083	AnxB9	ASTA0012513	FBtr0336798,FBtr0089520	altdonor	1^,2^	chr3R:16891033_16893167:+;chr3R:16891124_16893167:+	1	1	47	2	0.959	23	7	0.767	49	30	39.5	0.192	0.0230777	1	0.192	0.828684
FBgn0000083	AnxB9	ASTA0007544	FBtr0089519/FBtr0336797/FBtr0336798,FBtr0089517	AltLE	1-2),3-4)	chr3R:16894742_16895034:+;chr3R:16894742_16895999:+	1	1	141	203	0.41	115	201	0.364	344	316	330	0.046	0.231479	1	0.046	0.621998
FBgn0000083	AnxB9	ASTA0019559	FBtr0089519/FBtr0336797/FBtr0336798,FBtr0089518/FBtr0089520	AltLE	1-2),3-4)	chr3R:16894742_16895034:+;chr3R:16894742_16896445:+	1	1	141	142	0.498	115	176	0.395	283	291	287	0.103	0.0148684	0.88651	0.103	0.741158
FBgn0000083	AnxB9	ASTA0008862	FBtr0089517,FBtr0089518/FBtr0089520	AltLE	1-2),3-4)	chr3R:16894742_16895999:+;chr3R:16894742_16896445:+	1	1	203	142	0.588	201	176	0.533	345	377	361	0.055	0.153898	1	0.055	0.645092
FBgn0000084	AnxB10	ASTA0015104	FBtr0070025,FBtr0301931	exonskip	0,1-2^	chrX:20065682_20066073:-;chrX:20065965_20066073:-,chrX:20065682_20065961:-	1	2	65	1	0.985	63	0.5	0.992	66	63.5	64.75	-0.007	1	1	0.007	0.470428
FBgn0000097	aop	ASTA0014480	FBtr0077851,FBtr0330659	altdonor	1^,2^	chr2L:2160583_2161232:-;chr2L:2160583_2161009:-	1	1	2	0	1	1	0	1	2	1	1.5	0	1	1	0	0.432536
FBgn0000097	aop	ASTA0018380	FBtr0077850/FBtr0330660,FBtr0077851	AltFE	1(2^,3(4^	chr2L:2160583_2177846:-;chr2L:2160583_2161232:-	1	1	32	2	0.941	43	1	0.977	34	44	39	-0.036	0.577212	1	0.036	0.591286
FBgn0000097	aop	ASTA0014015	FBtr0077850/FBtr0330660,FBtr0330658	exonskip	0,1-2^	chr2L:2160583_2177846:-;chr2L:2171199_2177846:-,chr2L:2160583_2171141:-	1	2	32	0	1	43	1.5	0.966	32	44.5	38.25	0.034	0.264735	1	0.034	0.584833
FBgn0000099	ap	ASTA0005245	FBtr0300504,FBtr0086059	AltFE	1(2^3-4^5-6^7-8^,9(10^	chr2R:1596605_1613325:-;chr2R:1596605_1596663:-	1	1	0	0	0	0	0	0	0	0	0	0	1	1	0	0.432536
FBgn0000099	ap	ASTA0014762	FBtr0335274,FBtr0086059	AltFE	1(2^3-4^5-6^7-8^,9(10^	chr2R:1596605_1614958:-;chr2R:1596605_1596663:-	1	1	0	0	0	0	0	0	0	0	0	0	1	1	0	0.432536
FBgn0000099	ap	ASTA0018563	FBtr0335274,FBtr0300504	AltFE	1(2^,3(4^	chr2R:1605269_1614958:-;chr2R:1605269_1613325:-	1	1	0	5	0	0	1	0	5	1	3	0	1	1	0	0.432536
FBgn0000099	ap	ASTA0010227	FBtr0086058,FBtr0300504	altacceptor	1-,2-	chr2R:1605272_1613325:-;chr2R:1605269_1613325:-	1	1	39	5	0.886	26	1	0.963	44	27	35.5	-0.077	0.396817	1	0.077	0.696861
FBgn0000108	Appl	ASTA0004332	FBtr0070109/FBtr0307292/FBtr0307293/FBtr0307294/FBtr0307295,FBtr0307291	AltFE	1(2^,3(4^	chrX:424568_425659:+;chrX:425223_425659:+	1	1	111	5	0.957	80	2	0.976	116	82	99	-0.019	0.701796	1	0.019	0.526709
FBgn0000108	Appl	ASTA0010824	FBtr0307292,FBtr0070109/FBtr0307291/FBtr0307293/FBtr0307294/FBtr0307295	exonskip	0,1-2^	chrX:425910_464894:+;chrX:425910_454638:+,chrX:454810_464894:+	1	2	0	238.5	0	1	175	0.006	238.5	176	207.25	-0.006	0.2368	1	0.006	0.465625
FBgn0000108	Appl	ASTA0008282	FBtr0307293/FBtr0307295,FBtr0070109/FBtr0307291/FBtr0307292/FBtr0307294	altacceptor	1-,2-	chrX:465034_465163:+;chrX:465034_465166:+	1	1	153	54	0.739	120	34	0.779	207	154	180.5	-0.04	0.389199	1	0.04	0.604289
FBgn0000108	Appl	ASTA0020361	FBtr0307295,FBtr0307294	altacceptor	1-,2-	chrX:466092_466169:+;chrX:466092_466181:+	1	1	106	17	0.862	110	8	0.932	123	118	120.5	-0.07	0.0913155	1	0.07	0.681675
FBgn0000108	Appl	ASTA0014709	FBtr0307295,FBtr0307293	altdonor	1^,2^	chrX:466092_466169:+;chrX:466104_466169:+	1	1	106	42	0.716	110	29	0.791	148	139	143.5	-0.075	0.171068	1	0.075	0.691087
FBgn0000108	Appl	ASTA0016141	FBtr0307295,FBtr0070109/FBtr0307291/FBtr0307292	altdon_altacc	1^3-,2^4-	chrX:466092_466169:+;chrX:466104_466181:+	1	1	106	81	0.567	110	73	0.601	187	183	185	-0.034	0.527924	1	0.034	0.584833
FBgn0000108	Appl	ASTA0001335	FBtr0307294,FBtr0307293	altdon_altacc	1^4-,2^3-	chrX:466092_466181:+;chrX:466104_466169:+	1	1	17	42	0.288	8	29	0.216	59	37	48	0.072	0.482319	1	0.072	0.68609
FBgn0000108	Appl	ASTA0002124	FBtr0307294,FBtr0070109/FBtr0307291/FBtr0307292	altdonor	1^,2^	chrX:466092_466181:+;chrX:466104_466181:+	1	1	17	81	0.173	8	73	0.099	98	81	89.5	0.074	0.194711	1	0.074	0.689389
FBgn0000108	Appl	ASTA0010011	FBtr0307293,FBtr0070109/FBtr0307291/FBtr0307292	altacceptor	1-,2-	chrX:466104_466169:+;chrX:466104_466181:+	1	1	42	81	0.341	29	73	0.284	123	102	112.5	0.057	0.389498	1	0.057	0.65106
FBgn0000108	Appl	ASTA0007653	FBtr0070109/FBtr0307291/FBtr0307292/FBtr0307294/FBtr0307295,FBtr0307293	altacceptor	1-,2-	chrX:466323_467885:+;chrX:466323_467897:+	1	1	173	113	0.605	122	95	0.562	286	217	251.5	0.043	0.361117	1	0.043	0.613604
FBgn0000108	Appl	ASTA0006866	FBtr0070109/FBtr0307292/FBtr0307293/FBtr0307294/FBtr0307295,FBtr0307291	altacceptor	1-,2-	chrX:468912_468974:+;chrX:468912_468977:+	1	1	300	20	0.938	228	23	0.908	320	251	285.5	0.03	0.204006	1	0.03	0.569356
FBgn0000108	Appl	ASTA0004485	FBtr0070109/FBtr0307292/FBtr0307293/FBtr0307294/FBtr0307295,FBtr0307291	altdonor	1^,2^	chrX:469384_469503:+;chrX:469396_469503:+	1	1	271	96	0.738	232	53	0.814	367	285	326	-0.076	0.0241372	1	0.076	0.692834
FBgn0000114	aret	ASTA0016117	FBtr0331998,FBtr0331648	AltFE	1(2^,3(4^	chr2L:12175421_12271590:+;chr2L:12201772_12271590:+	1	1	0	6	0	0	4	0	6	4	5	0	1	1	0	0.432536
FBgn0000114	aret	ASTA0010255	FBtr0331998,FBtr0080344	AltFE	1(2^,3(4^5-6^	chr2L:12175421_12271590:+;chr2L:12206131_12271590:+	1	1	0	0	0	0	0	0	0	0	0	0	1	1	0	0.432536
FBgn0000114	aret	ASTA0017085	FBtr0331998,FBtr0331645	AltFE	1(2^,3(4^5-6^	chr2L:12175421_12271590:+;chr2L:12222338_12271590:+	1	1	0	1	0	0	0	0	1	0	0.5	0	1	1	0	0.432536
FBgn0000114	aret	ASTA0005619	FBtr0331998,FBtr0080345/FBtr0300567/FBtr0331644	AltFE	1(2^,3(4^	chr2L:12175421_12271590:+;chr2L:12271348_12271590:+	1	1	0	0	0	0	0	0	0	0	0	0	1	1	0	0.432536
FBgn0000114	aret	ASTA0005589	FBtr0331998,FBtr0080347	AltFE	1(2^3-4^5-6^7-8^,9(10^11-12^	chr2L:12175421_12298567:+;chr2L:12287809_12298567:+	1	1	0	5	0	0	4	0	5	4	4.5	0	1	1	0	0.432536
FBgn0000114	aret	ASTA0020535	FBtr0331648,FBtr0331646	AltFE	1(2^,3(4^	chr2L:12201772_12271590:+;chr2L:12206131_12271590:+	1	1	6	0	1	4	0	1	6	4	5	0	1	1	0	0.432536
FBgn0000114	aret	ASTA0003739	FBtr0331648,FBtr0331647	AltFE	1(2^,3(4^	chr2L:12201772_12271590:+;chr2L:12222338_12271590:+	1	1	6	1	0.857	4	0	1	7	4	5.5	-0.143	1	1	0.143	0.790306
FBgn0000114	aret	ASTA0011160	FBtr0331648,FBtr0080345/FBtr0300567/FBtr0331644	AltFE	1(2^,3(4^	chr2L:12201772_12271590:+;chr2L:12271348_12271590:+	1	1	6	0	1	4	0	1	6	4	5	0	1	1	0	0.432536
FBgn0000114	aret	ASTA0015442	FBtr0331648,FBtr0080347	AltFE	1(2^3-4^5-6^7-8^,9(10^11-12^	chr2L:12201772_12298567:+;chr2L:12287809_12298567:+	1	1	0	5	0	0	4	0	5	4	4.5	0	1	1	0	0.432536
FBgn0000114	aret	ASTA0009138	FBtr0080344,FBtr0331645	AltFE	1(2^,3(4^	chr2L:12206131_12240867:+;chr2L:12222338_12240867:+	1	1	0	7	0	0	4	0	7	4	5.5	0	1	1	0	0.432536
FBgn0000114	aret	ASTA0012296	FBtr0331646,FBtr0080344	exonskip	0,1-2^	chr2L:12206131_12271590:+;chr2L:12206131_12240867:+,chr2L:12241781_12271590:+	1	2	0	7	0	0	10	0	7	10	8.5	0	1	1	0	0.432536
FBgn0000114	aret	ASTA0010470	FBtr0080344,FBtr0080345/FBtr0300567/FBtr0331644	AltFE	1(2^3-4^,5(6^	chr2L:12206131_12271590:+;chr2L:12271348_12271590:+	1	1	0	0	0	0	0	0	0	0	0	0	1	1	0	0.432536
FBgn0000114	aret	ASTA0002945	FBtr0080344,FBtr0080347	AltFE	1(2^3-4^5-6^7-8^9-10^,11(12^13-14^	chr2L:12206131_12298567:+;chr2L:12287809_12298567:+	1	1	0	5	0	0	4	0	5	4	4.5	0	1	1	0	0.432536
FBgn0000114	aret	ASTA0007280	FBtr0331647,FBtr0331645	exonskip	0,1-2^	chr2L:12222338_12271590:+;chr2L:12222338_12240867:+,chr2L:12241781_12271590:+	1	2	1	10.5	0.087	0	12	0	11.5	12	11.75	0.087	0.25	1	0.087	0.716462
FBgn0000114	aret	ASTA0017490	FBtr0331645,FBtr0080345/FBtr0300567/FBtr0331644	AltFE	1(2^3-4^,5(6^	chr2L:12222338_12271590:+;chr2L:12271348_12271590:+	1	1	1	0	1	0	0	0	1	0	0.5	1	1	1	1	0.999951
FBgn0000114	aret	ASTA0007584	FBtr0331645,FBtr0080347	AltFE	1(2^3-4^5-6^7-8^9-10^,11(12^13-14^	chr2L:12222338_12298567:+;chr2L:12287809_12298567:+	1	1	0	5	0	0	4	0	5	4	4.5	0	1	1	0	0.432536
FBgn0000114	aret	ASTA0001983	FBtr0080345/FBtr0300567/FBtr0331644,FBtr0080347	AltFE	1(2^3-4^5-6^7-8^,9(10^11-12^	chr2L:12271348_12298567:+;chr2L:12287809_12298567:+	1	1	0	5	0	0	4	0	5	4	4.5	0	1	1	0	0.432536
FBgn0000114	aret	ASTA0005196	FBtr0080344/FBtr0080345/FBtr0080347/FBtr0300567/FBtr0331645/FBtr0331646/FBtr0331647/FBtr0331648/FBtr0331998,FBtr0331644	skip2exons	0,1-2^3-4^	chr2L:12299395_12304445:+;chr2L:12299395_12300360:+,chr2L:12300397_12300609:+,chr2L:12300622_12304445:+	1	3	7	6.66667	0.512	6	6.66667	0.474	13.6667	12.6667	13.1667	0.038	0.659443	1	0.038	0.598273
FBgn0000116	Argk	ASTA0011107	FBtr0076545,FBtr0076546	AltFE	1(2^,3(4^	chr3L:9043460_9050642:-;chr3L:9043460_9044229:-	1	1	312	18	0.945	295	10	0.967	330	305	317.5	-0.022	0.24552	1	0.022	0.538062
FBgn0000116	Argk	ASTA0018063	FBtr0076545,FBtr0331550	AltFE	1(2^,3(4^5-6^	chr3L:9043460_9050642:-;chr3L:9043460_9046619:-	1	1	312	0	1	295	0	1	312	295	303.5	0	1	1	0	0.432536
FBgn0000116	Argk	ASTA0006618	FBtr0076544,FBtr0076546	AltFE	1(2^3-4^,5(6^	chr3L:9043460_9055911:-;chr3L:9043460_9044229:-	1	1	0	18	0	0	10	0	18	10	14	0	1	1	0	0.432536
FBgn0000116	Argk	ASTA0006126	FBtr0076544,FBtr0331550	AltFE	1(2^3-4^,5(6^7-8^	chr3L:9043460_9055911:-;chr3L:9043460_9046619:-	1	1	0	0	0	0	0	0	0	0	0	0	1	1	0	0.432536
FBgn0000116	Argk	ASTA0006290	FBtr0076544,FBtr0076545	AltFE	1(2^3-4^,5(6^	chr3L:9043460_9055911:-;chr3L:9043460_9050642:-	1	1	0	312	0	0	295	0	312	295	303.5	0	1	1	0	0.432536
FBgn0000116	Argk	ASTA0009744	FBtr0112791,FBtr0076543	exonskip	0,1-2^	chr3L:9043460_9057563:-;chr3L:9055568_9057563:-,chr3L:9043460_9055006:-	1	2	128	52	0.711	112	75	0.599	180	187	183.5	0.112	0.089627	1	0.112	0.753239
FBgn0000116	Argk	ASTA0016839	FBtr0112791,FBtr0076546	AltFE	1(2^3-4^,5(6^	chr3L:9043460_9058807:-;chr3L:9043460_9044229:-	1	1	0	18	0	0	10	0	18	10	14	0	1	1	0	0.432536
FBgn0000116	Argk	ASTA0020312	FBtr0112791,FBtr0331550	AltFE	1(2^3-4^,5(6^7-8^	chr3L:9043460_9058807:-;chr3L:9043460_9046619:-	1	1	0	0	0	0	0	0	0	0	0	0	1	1	0	0.432536
FBgn0000116	Argk	ASTA0015837	FBtr0112791,FBtr0076545	AltFE	1(2^3-4^,5(6^	chr3L:9043460_9058807:-;chr3L:9043460_9050642:-	1	1	0	312	0	0	295	0	312	295	303.5	0	1	1	0	0.432536
FBgn0000116	Argk	ASTA0000984	FBtr0076543,FBtr0076544	AltFE	1(2^3-4^,5(6^	chr3L:9055568_9058807:-;chr3L:9055568_9055911:-	1	1	0	0	0	0	0	0	0	0	0	0	1	1	0	0.432536
FBgn0000117	arm	ASTA0005409	FBtr0089990,FBtr0089988/FBtr0089989/FBtr0089991/FBtr0089992/FBtr0332583	exonskip	0,1-2^	chrX:1786153_1788540:-;chrX:1787533_1788540:-,chrX:1786153_1787435:-	1	2	150	91	0.622	109	94	0.537	241	203	222	0.085	0.159533	1	0.085	0.713454
FBgn0000117	arm	ASTA0016431	FBtr0089989/FBtr0089990,FBtr0089988	AltFE	1(4^,2(3^	chrX:1793073_1793413:-;chrX:1793073_1793431:-	1	1	23	1	0.958	7	0	1	24	7	15.5	-0.042	1	1	0.042	0.610305
FBgn0000117	arm	ASTA0010715	FBtr0089988,FBtr0332583	altdonor	1^,2^	chrX:1793073_1793431:-;chrX:1793073_1793336:-	1	1	1	0	1	0	0	0	1	0	0.5	1	1	1	1	0.999951
FBgn0000117	arm	ASTA0016663	FBtr0089991,FBtr0332583	AltFE	1(2^,3(4^	chrX:1793073_1794076:-;chrX:1793073_1793336:-	1	1	94	0	1	72	0	1	94	72	83	0	1	1	0	0.432536
FBgn0000117	arm	ASTA0006295	FBtr0089991,FBtr0089989/FBtr0089990	AltFE	1(2^,3(4^	chrX:1793073_1794076:-;chrX:1793073_1793413:-	1	1	94	23	0.803	72	7	0.911	117	79	98	-0.108	0.0442728	1	0.108	0.747368
FBgn0000117	arm	ASTA0011335	FBtr0089992,FBtr0089989/FBtr0089990	AltFE	1(2^,3(4^	chrX:1793073_1794542:-;chrX:1793073_1793413:-	1	1	77	23	0.77	32	7	0.821	100	39	69.5	-0.051	0.647991	1	0.051	0.63602
FBgn0000117	arm	ASTA0010856	FBtr0089992,FBtr0089988	AltFE	1(2^,3(4^	chrX:1793073_1794542:-;chrX:1793073_1793431:-	1	1	77	1	0.987	32	0	1	78	32	55	-0.013	1	1	0.013	0.500558
FBgn0000117	arm	ASTA0002817	FBtr0089992,FBtr0089991	AltFE	1(2^,3(4^	chrX:1793073_1794542:-;chrX:1793073_1794076:-	1	1	77	94	0.45	32	72	0.308	171	104	137.5	0.142	0.0221781	1	0.142	0.786182
FBgn0000120	Arr1	ASTA0008538	FBtr0081030/FBtr0307350,FBtr0340229	AltFE	1(2^,3(4^	chr2L:18078497_18078915:+;chr2L:18078798_18078915:+	1	1	19172	5	1	19116	1	1	19177	19117	19147	0	0.218717	1	0	0.432536
FBgn0000139	ash2	ASTA0017669	FBtr0084660,FBtr0306171	AltFE	1(2^3-4^5-6^,7(8^	chr3R:20476067_20477582:+;chr3R:20476974_20477582:+	1	1	0	0	0	0	3	0	0	3	1.5	0	1	1	0	0.432536
FBgn0000139	ash2	ASTA0002379	FBtr0084660,FBtr0084659	AltFE	1(2^3-4^5-6^,7(8^	chr3R:20476067_20477582:+;chr3R:20477353_20477582:+	1	1	0	30	0	0	29	0	30	29	29.5	0	1	1	0	0.432536
FBgn0000139	ash2	ASTA0017691	FBtr0306171,FBtr0084659	AltFE	1(2^,3(4^	chr3R:20476974_20477582:+;chr3R:20477353_20477582:+	1	1	0	30	0	3	29	0.094	30	32	31	-0.094	0.238498	1	0.094	0.727039
FBgn0000157	Dll	ASTA0012672	FBtr0300076,FBtr0072378/FBtr0072379	retintron	0,1^2-	irt;chr2R:20721074_20721148:+	2	1	0	11	0	0	6	0	11	6	8.5	0	1	1	0	0.432536
FBgn0000163	baz	ASTA0017753	FBtr0074388/FBtr0343763,FBtr0111000/FBtr0343764	skip2exons	0,1-2^3-4^	chrX:17055225_17083024:+;chrX:17055225_17069379:+,chrX:17073004_17080826:+,chrX:17081157_17083024:+	1	3	5	1	0.833	17	0.666667	0.962	6	17.6667	11.8333	-0.129	0.135786	1	0.129	0.772985
FBgn0000163	baz	ASTA0003841	FBtr0074388/FBtr0343764,FBtr0111000/FBtr0343763	exonskip	0,1-2^	chrX:17087069_17087931:+;chrX:17087069_17087345:+,chrX:17087451_17087931:+	1	2	36	2.5	0.935	29	4.5	0.866	38.5	33.5	36	0.069	0.689911	1	0.069	0.679686
FBgn0000166	bcd	ASTA0019520	FBtr0081664,FBtr0081665	skip2exons	0,1-2^3-4^	chr3R:2582683_2584828:-;chr3R:2584270_2584828:-,chr3R:2584139_2584193:-,chr3R:2582683_2583194:-	1	3	0	0	0	0	0	0	0	0	0	0	1	1	0	0.432536
FBgn0000166	bcd	ASTA0000169	FBtr0081664,FBtr0081668	skip2exons	0,1-2^3-4^	chr3R:2582683_2584828:-;chr3R:2584270_2584828:-,chr3R:2584154_2584193:-,chr3R:2582683_2583194:-	1	3	0	0	0	0	0	0	0	0	0	0	1	1	0	0.432536
FBgn0000166	bcd	ASTA0015969	FBtr0081664,FBtr0081667	skip2exons	0,1-2^3-4^	chr3R:2582683_2584828:-;chr3R:2584292_2584828:-,chr3R:2584139_2584193:-,chr3R:2582683_2583194:-	1	3	0	0	0	0	0	0	0	0	0	0	1	1	0	0.432536
FBgn0000166	bcd	ASTA0000215	FBtr0081664,FBtr0081666	skip2exons	0,1-2^3-4^	chr3R:2582683_2584828:-;chr3R:2584292_2584828:-,chr3R:2584154_2584193:-,chr3R:2582683_2583194:-	1	3	0	0	0	0	0	0	0	0	0	0	1	1	0	0.432536
FBgn0000166	bcd	ASTA0010568	FBtr0081666/FBtr0081668,FBtr0081665/FBtr0081667	altacceptor	1-,2-	chr3R:2584154_2584193:-;chr3R:2584139_2584193:-	1	1	0	0	0	0	0	0	0	0	0	0	1	1	0	0.432536
FBgn0000166	bcd	ASTA0010719	FBtr0081666/FBtr0081667,FBtr0081665/FBtr0081668	altacceptor	1-,2-	chr3R:2584292_2584828:-;chr3R:2584270_2584828:-	1	1	0	0	0	0	0	0	0	0	0	0	1	1	0	0.432536
FBgn0000173	ben	ASTA0016472	FBtr0073855/FBtr0300566,FBtr0307296	exonskip	0,1-2^	chrX:13890557_13892127:+;chrX:13890557_13890648:+,chrX:13890762_13892127:+	1	2	221	0.5	0.998	203	5	0.976	221.5	208	214.75	0.022	0.201255	1	0.022	0.538062
FBgn0000173	ben	ASTA0017437	FBtr0073855/FBtr0300566,FBtr0332843	AltFE	1(2^,3(4^	chrX:13890557_13892127:+;chrX:13890831_13892127:+	1	1	221	4	0.982	203	3	0.985	225	206	215.5	-0.003	1	1	0.003	0.449469
FBgn0000173	ben	ASTA0004683	FBtr0332844,FBtr0332843	altdonor	1^,2^	chrX:13890789_13892127:+;chrX:13890831_13892127:+	1	1	2	4	0.333	2	3	0.4	6	5	5.5	-0.067	1	1	0.067	0.675562
FBgn0000179	bi	ASTA0015694	FBtr0070672,FBtr0300608/FBtr0331162/FBtr0343569	AltFE	1(2^,3(4^	chrX:4306954_4322230:+;chrX:4307933_4322230:+	1	1	0	3	0	0	2	0	3	2	2.5	0	1	1	0	0.432536
FBgn0000179	bi	ASTA0008687	FBtr0070672,FBtr0300609	AltFE	1(2^,3(4^	chrX:4306954_4322230:+;chrX:4321573_4322230:+	1	1	0	0	0	0	1	0	0	1	0.5	0	1	1	0	0.432536
FBgn0000179	bi	ASTA0018012	FBtr0300608/FBtr0331162/FBtr0343569,FBtr0300609	AltFE	1(2^,3(4^	chrX:4307933_4322230:+;chrX:4321573_4322230:+	1	1	3	0	1	2	1	0.667	3	3	3	0.333	1	1	0.333	0.892291
FBgn0000179	bi	ASTA0008628	FBtr0308914/FBtr0308915,FBtr0300609	altdonor	1^,2^	chrX:4321386_4322230:+;chrX:4321573_4322230:+	1	1	4	0	1	2	1	0.667	4	3	3.5	0.333	0.428571	1	0.333	0.892291
FBgn0000179	bi	ASTA0019883	FBtr0308915/FBtr0343569,FBtr0070672/FBtr0300608/FBtr0300609/FBtr0308914/FBtr0331162	altdonor	1^,2^	chrX:4345064_4372180:+;chrX:4345073_4372180:+	1	1	4	4	0.5	4	2	0.667	8	6	7	-0.167	0.62704	1	0.167	0.814177
FBgn0000179	bi	ASTA0016607	FBtr0308914/FBtr0343569,FBtr0308915	altacceptor	1-,2-	chrX:4372464_4376163:+;chrX:4372464_4376166:+	1	1	14	0	1	13	0	1	14	13	13.5	0	1	1	0	0.432536
FBgn0000179	bi	ASTA0006696	FBtr0308914/FBtr0343569,FBtr0070672/FBtr0300608/FBtr0300609/FBtr0331162	altacceptor	1-,2-	chrX:4372464_4376163:+;chrX:4372464_4376172:+	1	1	14	1	0.933	13	2	0.867	15	15	15	0.066	1	1	0.066	0.671632
FBgn0000179	bi	ASTA0015328	FBtr0308915,FBtr0070672/FBtr0300608/FBtr0300609/FBtr0331162	altacceptor	1-,2-	chrX:4372464_4376166:+;chrX:4372464_4376172:+	1	1	0	1	0	0	2	0	1	2	1.5	0	1	1	0	0.432536
FBgn0000179	bi	ASTA0012792	FBtr0070672/FBtr0300608/FBtr0300609/FBtr0331162,FBtr0308914/FBtr0308915/FBtr0343569	AltLE	1-3),2-4)	chrX:4376418_4376549:+;chrX:4376418_4376552:+	1	1	2	10	0.167	4	7	0.364	12	11	11.5	-0.197	0.370709	1	0.197	0.830236
FBgn0000183	BicD	ASTA0017686	FBtr0081002/FBtr0330225/FBtr0330226,FBtr0305688	altdonor	1^,2^	chr2L:17461844_17462167:-;chr2L:17461844_17462030:-	1	1	47	1	0.979	30	0	1	48	30	39	-0.021	1	1	0.021	0.53452
FBgn0000210	br	ASTA0011660	FBtr0303564,FBtr0308319	exonskip	0,1-2^	chrX:1469755_1518170:+;chrX:1469755_1498958:+,chrX:1498981_1518170:+	1	2	0	5.5	0	0	3.5	0	5.5	3.5	4.5	0	1	1	0	0.432536
FBgn0000210	br	ASTA0003458	FBtr0303564,FBtr0300427	AltFE	1(2^,3(4^	chrX:1469755_1518170:+;chrX:1503515_1518170:+	1	1	0	4	0	0	2	0	4	2	3	0	1	1	0	0.432536
FBgn0000210	br	ASTA0010337	FBtr0303564,FBtr0070261	AltFE	1(2^,3(4^	chrX:1469755_1518170:+;chrX:1504720_1518170:+	1	1	0	0	0	0	0	0	0	0	0	0	1	1	0	0.432536
FBgn0000210	br	ASTA0009658	FBtr0303564,FBtr0332293	AltFE	1(2^,3(4^5-6^	chrX:1469755_1518170:+;chrX:1506837_1518170:+	1	1	0	0	0	0	0	0	0	0	0	0	1	1	0	0.432536
FBgn0000210	br	ASTA0004035	FBtr0308319,FBtr0300428	AltFE	1(2^3-4^,5(6^	chrX:1469755_1518170:+;chrX:1507979_1518170:+	1	1	0	0	0	0	0	0	0	0	0	0	1	1	0	0.432536
FBgn0000210	br	ASTA0010881	FBtr0303564,FBtr0303563	AltFE	1(2^,3(4^	chrX:1469755_1518170:+;chrX:1517022_1518170:+	1	1	0	2	0	0	0	0	2	0	1	0	1	1	0	0.432536
FBgn0000210	br	ASTA0006708	FBtr0300427,FBtr0070261	AltFE	1(2^,3(4^	chrX:1503515_1518170:+;chrX:1504720_1518170:+	1	1	4	0	1	2	0	1	4	2	3	0	1	1	0	0.432536
FBgn0000210	br	ASTA0017179	FBtr0300427,FBtr0332293	AltFE	1(2^,3(4^5-6^	chrX:1503515_1518170:+;chrX:1506837_1518170:+	1	1	4	0	1	2	0	1	4	2	3	0	1	1	0	0.432536
FBgn0000210	br	ASTA0018621	FBtr0300427,FBtr0300428	AltFE	1(2^,3(4^	chrX:1503515_1518170:+;chrX:1507979_1518170:+	1	1	4	0	1	2	0	1	4	2	3	0	1	1	0	0.432536
FBgn0000210	br	ASTA0006037	FBtr0300427,FBtr0303563	AltFE	1(2^,3(4^	chrX:1503515_1518170:+;chrX:1517022_1518170:+	1	1	4	2	0.667	2	0	1	6	2	4	-0.333	1	1	0.333	0.892291
FBgn0000210	br	ASTA0016832	FBtr0070261,FBtr0070262/FBtr0070263/FBtr0070265/FBtr0070266/FBtr0300429/FBtr0303562/FBtr0330406	AltFE	1(2^,3(4^	chrX:1504720_1518170:+;chrX:1506837_1518170:+	1	1	0	0	0	0	0	0	0	0	0	0	1	1	0	0.432536
FBgn0000210	br	ASTA0006279	FBtr0070261,FBtr0300428	AltFE	1(2^,3(4^	chrX:1504720_1518170:+;chrX:1507979_1518170:+	1	1	0	0	0	0	0	0	0	0	0	0	1	1	0	0.432536
FBgn0000210	br	ASTA0011681	FBtr0070261,FBtr0303563	AltFE	1(2^,3(4^	chrX:1504720_1518170:+;chrX:1517022_1518170:+	1	1	0	2	0	0	0	0	2	0	1	0	1	1	0	0.432536
FBgn0000210	br	ASTA0000067	FBtr0070262/FBtr0070263/FBtr0070265/FBtr0070266/FBtr0300429/FBtr0303562/FBtr0330406,FBtr0332293	exonskip	0,1-2^	chrX:1506837_1518170:+;chrX:1506837_1507898:+,chrX:1507979_1518170:+	1	2	0	0	0	0	0	0	0	0	0	0	1	1	0	0.432536
FBgn0000210	br	ASTA0004138	FBtr0070262/FBtr0070263/FBtr0070265/FBtr0070266/FBtr0300429/FBtr0303562/FBtr0330406,FBtr0300428	AltFE	1(2^,3(4^	chrX:1506837_1518170:+;chrX:1507979_1518170:+	1	1	0	0	0	0	0	0	0	0	0	0	1	1	0	0.432536
FBgn0000210	br	ASTA0011126	FBtr0070262/FBtr0070263/FBtr0070265/FBtr0070266/FBtr0300429/FBtr0303562/FBtr0330406,FBtr0303563	AltFE	1(2^,3(4^	chrX:1506837_1518170:+;chrX:1517022_1518170:+	1	1	0	2	0	0	0	0	2	0	1	0	1	1	0	0.432536
FBgn0000210	br	ASTA0003087	FBtr0300428,FBtr0303563	AltFE	1(2^,3(4^	chrX:1507979_1518170:+;chrX:1517022_1518170:+	1	1	0	2	0	0	0	0	2	0	1	0	1	1	0	0.432536
FBgn0000210	br	ASTA0009148	FBtr0070262/FBtr0303563/FBtr0303564,FBtr0070266/FBtr0308319	altacceptor	1-,2-	chrX:1531368_1536917:+;chrX:1531368_1537100:+	1	1	1	0	1	0	5	0	1	5	3	1	0.166667	1	1	0.999951
FBgn0000210	br	ASTA0015369	FBtr0070262/FBtr0303563/FBtr0303564,FBtr0070261/FBtr0070263/FBtr0300427/FBtr0300428/FBtr0330406/FBtr0332293	AltLE	1-2),3-4)	chrX:1531368_1536917:+;chrX:1531368_1541397:+	1	1	1	7	0.125	0	3	0	8	3	5.5	0.125	1	1	0.125	0.769298
FBgn0000210	br	ASTA0020337	FBtr0070262/FBtr0303563/FBtr0303564,FBtr0300429	AltLE	1-2),3-4)	chrX:1531368_1536917:+;chrX:1531368_1548424:+	1	1	1	1	0.5	0	0	0	2	0	1	0.5	1	1	0.5	0.926884
FBgn0000210	br	ASTA0019474	FBtr0070262/FBtr0303563/FBtr0303564,FBtr0070265	AltLE	1-2),3-4)	chrX:1531368_1536917:+;chrX:1531368_1552820:+	1	1	1	1	0.5	0	1	0	2	1	1.5	0.5	1	1	0.5	0.926884
FBgn0000210	br	ASTA0009696	FBtr0070266/FBtr0308319,FBtr0070261/FBtr0070263/FBtr0300427/FBtr0300428/FBtr0330406/FBtr0332293	AltLE	1-2),3-4)	chrX:1531368_1537100:+;chrX:1531368_1541397:+	1	1	0	7	0	5	3	0.625	7	8	7.5	-0.625	0.025641	1	0.625	0.931396
FBgn0000210	br	ASTA0008897	FBtr0070266/FBtr0308319,FBtr0300429	AltLE	1-2),3-4)	chrX:1531368_1537100:+;chrX:1531368_1548424:+	1	1	0	1	0	5	0	1	1	5	3	-1	0.166667	1	1	0.999951
FBgn0000210	br	ASTA0012463	FBtr0070266/FBtr0308319,FBtr0070265	AltLE	1-2),3-4)	chrX:1531368_1537100:+;chrX:1531368_1552820:+	1	1	0	1	0	5	1	0.833	1	6	3.5	-0.833	0.285714	1	0.833	0.945612
FBgn0000210	br	ASTA0002782	FBtr0070261/FBtr0070263/FBtr0300427/FBtr0300428/FBtr0330406/FBtr0332293,FBtr0303562	AltLE	1-2),3-4^5-6)	chrX:1531368_1541397:+;chrX:1531368_1548424:+	1	1	7	1	0.875	3	0	1	8	3	5.5	-0.125	1	1	0.125	0.769298
FBgn0000210	br	ASTA0004928	FBtr0070261/FBtr0070263/FBtr0300427/FBtr0300428/FBtr0330406/FBtr0332293,FBtr0070265	AltLE	1-2),3-4)	chrX:1531368_1541397:+;chrX:1531368_1552820:+	1	1	7	1	0.875	3	1	0.75	8	4	6	0.125	1	1	0.125	0.769298
FBgn0000210	br	ASTA0006969	FBtr0300429,FBtr0070265	AltLE	1-2),3-4)	chrX:1531368_1548424:+;chrX:1531368_1552820:+	1	1	1	1	0.5	0	1	0	2	1	1.5	0.5	1	1	0.5	0.926884
FBgn0000210	br	ASTA0017466	FBtr0070265,FBtr0303562	exonskip	0,1-2^	chrX:1531368_1552820:+;chrX:1531368_1548424:+,chrX:1550024_1552820:+	1	2	1	0.5	0.667	1	0	1	1.5	1	1.25	-0.333	1	1	0.333	0.892291
FBgn0000212	brm	ASTA0001923	FBtr0075523/FBtr0075524/FBtr0075525/FBtr0075526/FBtr0330160,FBtr0333580	exonskip	0,1-2^	chr3L:15968197_15975222:-;chr3L:15968350_15975222:-,chr3L:15968197_15968325:-	1	2	28	0	1	12	0	1	28	12	20	0	1	1	0	0.432536
FBgn0000212	brm	ASTA0000797	FBtr0075525/FBtr0075526/FBtr0330160,FBtr0075523/FBtr0075524/FBtr0333580	altacceptor	1-,2-	chr3L:15975312_15975367:-;chr3L:15975300_15975367:-	1	1	7	6	0.538	4	4	0.5	13	8	10.5	0.038	1	1	0.038	0.598273
FBgn0000212	brm	ASTA0015883	FBtr0075523/FBtr0075525/FBtr0330160/FBtr0333580,FBtr0075524	altacceptor	1-,2-	chr3L:15975669_15975902:-;chr3L:15975664_15975902:-	1	1	22	0	1	12	1	0.923	22	13	17.5	0.077	0.371429	1	0.077	0.696861
FBgn0000228	Bsg25D	ASTA0013280	FBtr0079084/FBtr0079085/FBtr0310625,FBtr0302568/FBtr0310624	altacceptor	1-,2-	chr2L:5273591_5274018:-;chr2L:5273555_5274018:-	1	1	22	6	0.786	11	7	0.611	28	18	23	0.175	0.314646	1	0.175	0.81932
FBgn0000228	Bsg25D	ASTA0004284	FBtr0079084/FBtr0079085/FBtr0302567/FBtr0302568/FBtr0310624/FBtr0342939,FBtr0310625	exonskip	0,1-2^	chr2L:5275781_5276511:-;chr2L:5276369_5276511:-,chr2L:5275781_5276287:-	1	2	26	7.5	0.776	20	8.5	0.702	33.5	28.5	31	0.074	1	1	0.074	0.689389
FBgn0000228	Bsg25D	ASTA0014563	FBtr0310624/FBtr0342939,FBtr0079085/FBtr0302567	AltFE	1(2^,3(4^	chr2L:5277181_5277957:-;chr2L:5277181_5277246:-	1	1	1	1	0.5	1	0	1	2	1	1.5	-0.5	1	1	0.5	0.926884
FBgn0000228	Bsg25D	ASTA0009661	FBtr0310624/FBtr0342939,FBtr0079084/FBtr0302568/FBtr0310625	altdonor	1^,2^	chr2L:5277181_5277957:-;chr2L:5277181_5277933:-	1	1	1	25	0.038	1	13	0.071	26	14	20	-0.033	1	1	0.033	0.580903
FBgn0000244	by	ASTA0017710	FBtr0301093,FBtr0082119	retintron	0,1^2-	irt;chr3R:5354681_5356461:-	2	1	1	115	0.009	4.5	106	0.041	116	110.5	113.25	-0.032	0.0330838	1	0.032	0.577119
FBgn0000246	c(3)G	ASTA0020083	FBtr0083194/FBtr0083195,FBtr0083196	altdonor	1^,2^	chr3R:11618195_11618264:-;chr3R:11618195_11618252:-	1	1	0	0	0	0	0	0	0	0	0	0	1	1	0	0.432536
FBgn0000250	cact	ASTA0015481	FBtr0080844/FBtr0337081,FBtr0080845/FBtr0080846	AltFE	1(2^,3(4^	chr2L:16325055_16326020:-;chr2L:16325055_16325493:-	1	1	1	68	0.014	3	66	0.043	69	69	69	-0.029	0.619465	1	0.029	0.566542
FBgn0000251	cad	ASTA0001779	FBtr0081412/FBtr0081413,FBtr0335152	exonskip	0,1-2^	chr2L:20771910_20781798:+;chr2L:20771910_20776566:+,chr2L:20776621_20781798:+	1	2	0	0	0	0	0	0	0	0	0	0	1	1	0	0.432536
FBgn0000253	Cam	ASTA0018733	FBtr0088001/FBtr0304963,FBtr0088002/FBtr0304964	AltFE	1(2^3-4^,5(6^	chr2R:8146964_8152247:+;chr2R:8152181_8152247:+	1	1	0	4	0	0	2	0	4	2	3	0	1	1	0	0.432536
FBgn0000253	Cam	ASTA0018475	FBtr0345018,FBtr0088002/FBtr0304964	AltFE	1(2^,3(4^	chr2R:8147694_8152247:+;chr2R:8152181_8152247:+	1	1	1986	4	0.998	1441	2	0.999	1990	1443	1716.5	-0.001	1	1	0.001	0.439231
FBgn0000253,FBgn0264501	Cam,CR43900	ASTA0010623	FBtr0332931,FBtr0088001/FBtr0304963/FBtr0345018	AltLE	1-2),3-4^5-6^7-8)	chr2R:8147694_8147780:+;chr2R:8147694_8152247:+	1	1	0	1986	0	0	1441	0	1986	1441	1713.5	0	1	1	0	0.432536
FBgn0000256	capu	ASTA0001658	FBtr0077513,FBtr0290079	AltFE	1(2^3-4^5-6^,7(8^	chr2L:3879068_3888648:-;chr2L:3879068_3879651:-	1	1	0	0	0	0	0	0	0	0	0	0	1	1	0	0.432536
FBgn0000256	capu	ASTA0007057	FBtr0290081,FBtr0290079	AltFE	1(2^3-4^5-6^,7(8^	chr2L:3879068_3889430:-;chr2L:3879068_3879651:-	1	1	0	0	0	0	0	0	0	0	0	0	1	1	0	0.432536
FBgn0000256	capu	ASTA0009381	FBtr0077512,FBtr0290079	AltFE	1(2^3-4^5-6^,7(8^	chr2L:3879068_3889862:-;chr2L:3879068_3879651:-	1	1	0	0	0	0	0	0	0	0	0	0	1	1	0	0.432536
FBgn0000256	capu	ASTA0010602	FBtr0077511,FBtr0290079	AltFE	1(2^3-4^5-6^7-8^,9(10^	chr2L:3879068_3895612:-;chr2L:3879068_3879651:-	1	1	0	0	0	0	0	0	0	0	0	0	1	1	0	0.432536
FBgn0000256	capu	ASTA0019577	FBtr0290078,FBtr0290079	AltFE	1(2^3-4^5-6^7-8^,9(10^	chr2L:3879068_3902594:-;chr2L:3879068_3879651:-	1	1	0	0	0	0	0	0	0	0	0	0	1	1	0	0.432536
FBgn0000256	capu	ASTA0008985	FBtr0290080,FBtr0077513	AltFE	1(2^,3(4^5-6^	chr2L:3884519_3889430:-;chr2L:3884519_3888648:-	1	1	0	0	0	0	0	0	0	0	0	0	1	1	0	0.432536
FBgn0000256	capu	ASTA0011508	FBtr0077511/FBtr0077512/FBtr0290080,FBtr0290081	exonskip	0,1-2^	chr2L:3884519_3889430:-;chr2L:3887557_3889430:-,chr2L:3884519_3886983:-	1	2	0	46	0	0	21	0	46	21	33.5	0	1	1	0	0.432536
FBgn0000256	capu	ASTA0009439	FBtr0077512,FBtr0077513	AltFE	1(2^3-4^,5(6^7-8^	chr2L:3884519_3889862:-;chr2L:3884519_3888648:-	1	1	0	0	0	0	0	0	0	0	0	0	1	1	0	0.432536
FBgn0000256	capu	ASTA0011766	FBtr0290082,FBtr0290077	exonskip	0,1-2^	chr2L:3884519_3893261:-;chr2L:3887557_3893261:-,chr2L:3884519_3886983:-	1	2	0	31	0	0	14.5	0	31	14.5	22.75	0	1	1	0	0.432536
FBgn0000256	capu	ASTA0004601	FBtr0290082,FBtr0290078	exonskip	0,1-2^	chr2L:3884519_3893261:-;chr2L:3887800_3893261:-,chr2L:3884519_3886983:-	1	2	0	33	0	0	20	0	33	20	26.5	0	1	1	0	0.432536
FBgn0000256	capu	ASTA0008417	FBtr0290082,FBtr0077511	exonskip	0,1-2^	chr2L:3884519_3893261:-;chr2L:3889785_3893261:-,chr2L:3884519_3889430:-	1	2	0	5	0	0	3	0	5	3	4	0	1	1	0	0.432536
FBgn0000256	capu	ASTA0006294	FBtr0077511,FBtr0077513	AltFE	1(2^3-4^5-6^,7(8^9-10^	chr2L:3884519_3895612:-;chr2L:3884519_3888648:-	1	1	0	0	0	0	0	0	0	0	0	0	1	1	0	0.432536
FBgn0000256	capu	ASTA0012969	FBtr0290082,FBtr0077513	AltFE	1(2^3-4^,5(6^7-8^	chr2L:3884519_3902594:-;chr2L:3884519_3888648:-	1	1	0	0	0	0	0	0	0	0	0	0	1	1	0	0.432536
FBgn0000256	capu	ASTA0008034	FBtr0290077,FBtr0290080	AltFE	1(2^3-4^7-8^,5(6^	chr2L:3884519_3902594:-;chr2L:3884519_3889430:-	1	1	0	0	0	0	0	0	0	0	0	0	1	1	0	0.432536
FBgn0000256	capu	ASTA0005513	FBtr0290078,FBtr0077512	AltFE	1(2^3-4^9-10^,5(6^7-8^	chr2L:3884519_3902594:-;chr2L:3884519_3889862:-	1	1	0	0	0	0	0	0	0	0	0	0	1	1	0	0.432536
FBgn0000256	capu	ASTA0012430	FBtr0290078,FBtr0290077	altacceptor	1-,2-	chr2L:3887800_3893261:-;chr2L:3887557_3893261:-	1	1	6	2	0.75	12	1	0.923	8	13	10.5	-0.173	0.530827	1	0.173	0.817913
FBgn0000256	capu	ASTA0004297	FBtr0077511,FBtr0290077	mutexcl	1-2^,3-4^	chr2L:3889785_3893261:-,chr2L:3884519_3889430:-;chr2L:3887557_3893261:-,chr2L:3884519_3886983:-	2	2	5	31	0.139	3	14.5	0.171	36	17.5	26.75	-0.032	1	1	0.032	0.577119
FBgn0000256	capu	ASTA0016389	FBtr0077511,FBtr0290078	mutexcl	1-2^,3-4^	chr2L:3889785_3893261:-,chr2L:3884519_3889430:-;chr2L:3887800_3893261:-,chr2L:3884519_3886983:-	2	2	5	33	0.132	3	20	0.13	38	23	30.5	0.002	0.167926	1	0.002	0.444471
FBgn0000256	capu	ASTA0001426	FBtr0077511,FBtr0077512	AltFE	1(2^3-4^,5(6^	chr2L:3889785_3895612:-;chr2L:3889785_3889862:-	1	1	0	0	0	0	0	0	0	0	0	0	1	1	0	0.432536
FBgn0000256	capu	ASTA0000290	FBtr0290077/FBtr0290078/FBtr0290082,FBtr0077511	AltFE	1(2^,3(4^	chr2L:3893605_3902594:-;chr2L:3893605_3895612:-	1	1	0	17	0	0	21	0	17	21	19	0	1	1	0	0.432536
FBgn0000259	CkIIbeta	ASTA0011342	FBtr0308085,FBtr0073558/FBtr0073562	altdonor	1^,2^	chrX:11686701_11687475:+;chrX:11686720_11687475:+	1	1	0	39	0	0	26	0	39	26	32.5	0	1	1	0	0.432536
FBgn0000259	CkIIbeta	ASTA0017207	FBtr0308085,FBtr0307896	AltFE	1(2^,3(4^	chrX:11686701_11687475:+;chrX:11686779_11687475:+	1	1	0	0	0	0	0	0	0	0	0	0	1	1	0	0.432536
FBgn0000259	CkIIbeta	ASTA0010269	FBtr0308085,FBtr0073560/FBtr0308084/FBtr0333204	AltFE	1(2^,3(4^	chrX:11686701_11687475:+;chrX:11687313_11687475:+	1	1	0	9	0	0	10	0	9	10	9.5	0	1	1	0	0.432536
FBgn0000259	CkIIbeta	ASTA0008856	FBtr0307896,FBtr0299569	AltFE	1(2^,3(4^	chrX:11686779_11687475:+;chrX:11686979_11687475:+	1	1	0	1	0	0	3	0	1	3	2	0	1	1	0	0.432536
FBgn0000259	CkIIbeta	ASTA0016585	FBtr0073561,FBtr0299569	altdonor	1^,2^	chrX:11686948_11687475:+;chrX:11686979_11687475:+	1	1	3	1	0.75	2	3	0.4	4	5	4.5	0.35	0.52381	1	0.35	0.894619
FBgn0000259	CkIIbeta	ASTA0011458	FBtr0073561,FBtr0100540	altdonor	1^,2^	chrX:11686948_11687475:+;chrX:11687025_11687475:+	1	1	3	5	0.375	2	5	0.286	8	7	7.5	0.089	1	1	0.089	0.719276
FBgn0000259	CkIIbeta	ASTA0000618	FBtr0073561,FBtr0073560/FBtr0308084/FBtr0333204	altdonor	1^,2^	chrX:11686948_11687475:+;chrX:11687313_11687475:+	1	1	3	9	0.25	2	10	0.167	12	12	12	0.083	1	1	0.083	0.709961
FBgn0000259	CkIIbeta	ASTA0016571	FBtr0299569,FBtr0100540	altdonor	1^,2^	chrX:11686979_11687475:+;chrX:11687025_11687475:+	1	1	1	5	0.167	3	5	0.375	6	8	7	-0.208	0.58042	1	0.208	0.839552
FBgn0000259	CkIIbeta	ASTA0014963	FBtr0299569,FBtr0073560/FBtr0308084/FBtr0333204	altdonor	1^,2^	chrX:11686979_11687475:+;chrX:11687313_11687475:+	1	1	1	9	0.1	3	10	0.231	10	13	11.5	-0.131	0.603614	1	0.131	0.774586
FBgn0000259	CkIIbeta	ASTA0001243	FBtr0100540,FBtr0073560/FBtr0308084/FBtr0333204	altdonor	1^,2^	chrX:11687025_11687475:+;chrX:11687313_11687475:+	1	1	5	9	0.357	5	10	0.333	14	15	14.5	0.024	1	1	0.024	0.547523
FBgn0000259	CkIIbeta	ASTA0011432	FBtr0073558/FBtr0073560/FBtr0073561/FBtr0100540/FBtr0299569/FBtr0307896,FBtr0308085	AltLE	1-4),2-3)	chrX:11689220_11689633:+;chrX:11689220_11689764:+	1	1	20	0	1	8	1	0.889	20	9	14.5	0.111	0.310345	1	0.111	0.752414
FBgn0000259	CkIIbeta	ASTA0005626	FBtr0073558/FBtr0073560/FBtr0073561/FBtr0100540/FBtr0299569/FBtr0307896,FBtr0333204	AltLE	1-4),2-3)	chrX:11689220_11689633:+;chrX:11689220_11690636:+	1	1	20	1	0.952	8	0	1	21	8	14.5	-0.048	1	1	0.048	0.627529
FBgn0000259	CkIIbeta	ASTA0018326	FBtr0073558/FBtr0073560/FBtr0073561/FBtr0100540/FBtr0299569/FBtr0307896,FBtr0308084	AltLE	1-2),3-4)	chrX:11689220_11689633:+;chrX:11689220_11692327:+	1	1	20	0	1	8	1	0.889	20	9	14.5	0.111	0.310345	1	0.111	0.752414
FBgn0000259	CkIIbeta	ASTA0004206	FBtr0073558/FBtr0073560/FBtr0073561/FBtr0100540/FBtr0299569/FBtr0307896,FBtr0073562	AltLE	1-2),3-4)	chrX:11689220_11689633:+;chrX:11689220_11694025:+	1	1	20	88	0.185	8	86	0.085	108	94	101	0.1	0.0434359	1	0.1	0.738004
FBgn0000259	CkIIbeta	ASTA0015110	FBtr0308085,FBtr0333204	AltLE	1-2),3-4)	chrX:11689220_11689764:+;chrX:11689220_11690636:+	1	1	0	1	0	1	0	1	1	1	1	-1	1	1	1	0.999951
FBgn0000259	CkIIbeta	ASTA0013515	FBtr0308085,FBtr0308084	AltLE	1-2),3-4)	chrX:11689220_11689764:+;chrX:11689220_11692327:+	1	1	0	0	0	1	1	0.5	0	2	1	-0.5	1	1	0.5	0.926884
FBgn0000259	CkIIbeta	ASTA0013539	FBtr0308085,FBtr0073562	AltLE	1-2),3-4)	chrX:11689220_11689764:+;chrX:11689220_11694025:+	1	1	0	88	0	1	86	0.011	88	87	87.5	-0.011	0.497143	1	0.011	0.490757
FBgn0000259	CkIIbeta	ASTA0001871	FBtr0333204,FBtr0308084	AltLE	1-2),3-4)	chrX:11689220_11690636:+;chrX:11689220_11692327:+	1	1	1	0	1	0	1	0	1	1	1	1	1	1	1	0.999951
FBgn0000259	CkIIbeta	ASTA0014617	FBtr0333204,FBtr0073562	AltLE	1-2),3-4)	chrX:11689220_11690636:+;chrX:11689220_11694025:+	1	1	1	88	0.011	0	86	0	89	86	87.5	0.011	1	1	0.011	0.490757
FBgn0000259	CkIIbeta	ASTA0015029	FBtr0308084,FBtr0073562	AltLE	1-2),3-4)	chrX:11689220_11692327:+;chrX:11689220_11694025:+	1	1	0	88	0	1	86	0.011	88	87	87.5	-0.011	0.497143	1	0.011	0.490757
FBgn0000273	Pka-C1	ASTA0005277	FBtr0079851,FBtr0335495	altdonor	1^,2^	chr2L:9698234_9699114:-;chr2L:9698234_9698701:-	1	1	101	1	0.99	111	0	1	102	111	106.5	-0.01	0.478873	1	0.01	0.485032
FBgn0000273	Pka-C1	ASTA0018289	FBtr0079852,FBtr0335495	altdon_altacc	1^3-,2^4-	chr2L:9698432_9699114:-;chr2L:9698234_9698701:-	1	1	0	1	0	0	0	0	1	0	0.5	0	1	1	0	0.432536
FBgn0000273	Pka-C1	ASTA0006447	FBtr0079852,FBtr0079851	altacceptor	1-,2-	chr2L:9698432_9699114:-;chr2L:9698234_9699114:-	1	1	0	101	0	0	111	0	101	111	106	0	1	1	0	0.432536
FBgn0000274	Pka-C2	ASTA0018094	FBtr0335454,FBtr0085727	altdonor	1^,2^	chr3R:26522457_26522516:-;chr3R:26522457_26522513:-	1	1	0	0	0	0	0	0	0	0	0	0	1	1	0	0.432536
FBgn0000286	Cf2	ASTA0000423	FBtr0089647/FBtr0089648/FBtr0304887/FBtr0336835,FBtr0089649	altdonor	1^,2^	chr2L:4879197_4880377:-;chr2L:4879197_4880293:-	1	1	14	40	0.259	22	35	0.386	54	57	55.5	-0.127	0.163298	1	0.127	0.771239
FBgn0000286	Cf2	ASTA0007963	FBtr0089647,FBtr0336835	altacceptor	1-,2-	chr2L:4882493_4882864:-;chr2L:4882366_4882864:-	1	1	27	0	1	20	4	0.833	27	24	25.5	0.167	0.042521	1	0.167	0.814177
FBgn0000286	Cf2	ASTA0017413	FBtr0089648/FBtr0089649,FBtr0336835	altdon_altacc	1^3-,2^4-	chr2L:4882493_4882888:-;chr2L:4882366_4882864:-	1	1	19	0	1	18	4	0.818	19	22	20.5	0.182	0.110507	1	0.182	0.824511
FBgn0000286	Cf2	ASTA0014998	FBtr0089648/FBtr0089649,FBtr0089647	altdonor	1^,2^	chr2L:4882493_4882888:-;chr2L:4882493_4882864:-	1	1	19	27	0.413	18	20	0.474	46	38	42	-0.061	0.66078	1	0.061	0.660861
FBgn0000286	Cf2	ASTA0005872	FBtr0089648/FBtr0089649,FBtr0304887	altdon_altacc	1^4-,2^3-	chr2L:4882493_4882888:-;chr2L:4882802_4882864:-	1	1	19	0	1	18	1	0.947	19	19	19	0.053	1	1	0.053	0.640774
FBgn0000286	Cf2	ASTA0011147	FBtr0304887,FBtr0336835	altacceptor	1-,2-	chr2L:4882802_4882864:-;chr2L:4882366_4882864:-	1	1	0	0	0	1	4	0.2	0	5	2.5	-0.2	1	1	0.2	0.836301
FBgn0000286	Cf2	ASTA0015896	FBtr0304887,FBtr0089647	altacceptor	1-,2-	chr2L:4882802_4882864:-;chr2L:4882493_4882864:-	1	1	0	27	0	1	20	0.048	27	21	24	-0.048	0.4375	1	0.048	0.627529
FBgn0000287	salr	ASTA0018249	FBtr0307093,FBtr0080235	AltFE	1(2^,3(4^	chr2L:11359762_11366343:+;chr2L:11365370_11366343:+	1	1	18	0	1	23	0	1	18	23	20.5	0	1	1	0	0.432536
FBgn0000287	salr	ASTA0018017	FBtr0080235,FBtr0080236	altdonor	1^,2^	chr2L:11365370_11366343:+;chr2L:11365636_11366343:+	1	1	0	0	0	0	0	0	0	0	0	0	1	1	0	0.432536
FBgn0000289	cg	ASTA0007168	FBtr0087529,FBtr0087528	Unclassified	1^2-,3^4-	chr2R:10061428_10061604:+;chr2R:10061775_10061966:+	1	1	0	10	0	0	6	0	10	6	8	0	1	1	0	0.432536
FBgn0000289	cg	ASTA0001107	FBtr0339961,FBtr0087526/FBtr0087528/FBtr0087529	Unclassified	1-2^3-,4-	chr2R:10064197_10064679:+,chr2R:10064983_10065329:+;chr2R:10064197_10065365:+	2	1	4	16	0.2	5	14	0.263	20	19	19.5	-0.063	0.733718	1	0.063	0.665276
FBgn0000289	cg	ASTA0001139	FBtr0339961,FBtr0339960	Unclassified	1-2^3-,4-	chr2R:10064197_10064679:+,chr2R:10064983_10065329:+;chr2R:10064197_10065389:+	2	1	4	66	0.057	5	69	0.068	70	74	72	-0.011	1	1	0.011	0.490757
FBgn0000289	cg	ASTA0018499	FBtr0339962,FBtr0087526/FBtr0087528/FBtr0087529	Unclassified	1-2^3-,4-	chr2R:10064197_10064679:+,chr2R:10064983_10065344:+;chr2R:10064197_10065365:+	2	1	3	16	0.158	7	14	0.333	19	21	20	-0.175	0.733718	1	0.175	0.81932
FBgn0000289	cg	ASTA0005786	FBtr0339962,FBtr0339960	Unclassified	1-2^3-,4-	chr2R:10064197_10064679:+,chr2R:10064983_10065344:+;chr2R:10064197_10065389:+	2	1	3	66	0.043	7	69	0.092	69	76	72.5	-0.049	1	1	0.049	0.630634
FBgn0000289	cg	ASTA0003061	FBtr0087527/FBtr0290034/FBtr0290035,FBtr0339960	Unclassified	1-2^3-,4-	chr2R:10064197_10064679:+,chr2R:10064983_10065365:+;chr2R:10064197_10065389:+	2	1	2.5	66	0.036	6	69	0.08	68.5	75	71.75	-0.044	1	1	0.044	0.616418
FBgn0000289	cg	ASTA0006788	FBtr0112795,FBtr0087526/FBtr0087528/FBtr0087529	Unclassified	1-2^4-,3-	chr2R:10064197_10064679:+,chr2R:10064983_10065389:+;chr2R:10064197_10065365:+	2	1	9	16	0.36	5.5	14	0.282	25	19.5	22.25	0.078	0.733718	1	0.078	0.698365
FBgn0000289	cg	ASTA0015327	FBtr0087526/FBtr0087528/FBtr0087529,FBtr0087527/FBtr0290034/FBtr0290035	exonskip	0,1-2^	chr2R:10064197_10065365:+;chr2R:10064197_10064679:+,chr2R:10064983_10065365:+	1	2	16	2.5	0.865	14	6	0.7	18.5	20	19.25	0.165	0.733718	1	0.165	0.806851
FBgn0000289	cg	ASTA0004447	FBtr0087526/FBtr0087528/FBtr0087529,FBtr0339960	altacceptor	1-,2-	chr2R:10064197_10065365:+;chr2R:10064197_10065389:+	1	1	16	66	0.195	14	69	0.169	82	83	82.5	0.026	0.690869	1	0.026	0.555674
FBgn0000289	cg	ASTA0009118	FBtr0339960,FBtr0112795	exonskip	0,1-2^	chr2R:10064197_10065389:+;chr2R:10064197_10064679:+,chr2R:10064983_10065389:+	1	2	66	9	0.88	69	5.5	0.926	75	74.5	74.75	-0.046	1	1	0.046	0.621998
FBgn0000289	cg	ASTA0001960	FBtr0339961,FBtr0339962	altacceptor	1-,2-	chr2R:10064983_10065329:+;chr2R:10064983_10065344:+	1	1	3	1	0.75	4	8	0.333	4	12	8	0.417	0.261538	1	0.417	0.903401
FBgn0000289	cg	ASTA0016451	FBtr0339961,FBtr0087527/FBtr0290034/FBtr0290035	altacceptor	1-,2-	chr2R:10064983_10065329:+;chr2R:10064983_10065365:+	1	1	3	0	1	4	6	0.4	3	10	6.5	0.6	0.192308	1	0.6	0.930765
FBgn0000289	cg	ASTA0011931	FBtr0339961,FBtr0112795	altacceptor	1-,2-	chr2R:10064983_10065329:+;chr2R:10064983_10065389:+	1	1	3	13	0.188	4	5	0.444	16	9	12.5	-0.256	0.20491	1	0.256	0.8658
FBgn0000289	cg	ASTA0014699	FBtr0339962,FBtr0087527/FBtr0290034/FBtr0290035	altacceptor	1-,2-	chr2R:10064983_10065344:+;chr2R:10064983_10065365:+	1	1	1	0	1	8	6	0.571	1	14	7.5	0.429	1	1	0.429	0.904808
FBgn0000289	cg	ASTA0000828	FBtr0339962,FBtr0112795	altacceptor	1-,2-	chr2R:10064983_10065344:+;chr2R:10064983_10065389:+	1	1	1	13	0.071	8	5	0.615	14	13	13.5	-0.544	0.0044241	0.503786	0.544	0.927563
FBgn0000289	cg	ASTA0011941	FBtr0087527/FBtr0290034/FBtr0290035,FBtr0112795	altacceptor	1-,2-	chr2R:10064983_10065365:+;chr2R:10064983_10065389:+	1	1	0	13	0	6	5	0.545	13	11	12	-0.545	0.00343249	0.429073	0.545	0.92766
FBgn0000289	cg	ASTA0003309	FBtr0087526/FBtr0087527/FBtr0087528/FBtr0087529/FBtr0112795/FBtr0290034/FBtr0290035/FBtr0339961/FBtr0339962,FBtr0339960	altdonor	1^,2^	chr2R:10065706_10065776:+;chr2R:10065709_10065776:+	1	1	86	25	0.775	104	24	0.812	111	128	119.5	-0.037	0.522038	1	0.037	0.59444
FBgn0000289	cg	ASTA0011841	FBtr0290034/FBtr0339960/FBtr0339962,FBtr0087526/FBtr0087527/FBtr0087528/FBtr0087529/FBtr0112795/FBtr0290035/FBtr0339961	altacceptor	1-,2-	chr2R:10066547_10066613:+;chr2R:10066547_10066616:+	1	1	114	54	0.679	117	55	0.68	168	172	170	-0.001	1	1	0.001	0.439231
FBgn0000289	cg	ASTA0005323	FBtr0290035/FBtr0339961,FBtr0112795	exonskip	0,1-2^	chr2R:10067437_10068715:+;chr2R:10067437_10067926:+,chr2R:10068325_10068715:+	1	2	24	39.5	0.378	26	41	0.388	63.5	67	65.25	-0.01	0.300104	1	0.01	0.485032
FBgn0000289	cg	ASTA0009302	FBtr0087526/FBtr0087527/FBtr0112795/FBtr0290034/FBtr0290035/FBtr0339960/FBtr0339961/FBtr0339962,FBtr0087529	retintron	0,1^2-	irt;chr2R:10061428_10061604:+	2	1	0	0	0	0	0	0	0	0	0	0	1	1	0	0.432536
FBgn0000289	cg	ASTA0017352	FBtr0087526/FBtr0087527/FBtr0112795/FBtr0290034/FBtr0290035/FBtr0339960/FBtr0339961/FBtr0339962,FBtr0087528	retintron	0,1^2-	irt;chr2R:10061775_10061966:+	2	1	26	10	0.722	30.5	6	0.836	36	36.5	36.25	-0.114	0.287082	1	0.114	0.755034
FBgn0000299	Cg25C	ASTA0010015	FBtr0079002,FBtr0079003	altdonor	1^,2^	chr2L:5029747_5030136:+;chr2L:5029811_5030136:+	1	1	3	2	0.6	4	13	0.235	5	17	11	0.365	0.274322	1	0.365	0.896318
FBgn0000299	Cg25C	ASTA0010688	FBtr0079003,FBtr0079001	AltFE	1(4^,2(3^	chr2L:5029811_5030136:+;chr2L:5029637_5030136:+	1	1	2	3	0.4	13	8	0.619	5	21	13	-0.219	0.619565	1	0.219	0.844112
FBgn0000303	Cha	ASTA0010676	FBtr0089368,FBtr0089367	altdonor	1^,2^	chr3R:14555958_14556044:+;chr3R:14555979_14556044:+	1	1	0	51	0	0	39	0	51	39	45	0	1	1	0	0.432536
FBgn0000307	chif	ASTA0007723	FBtr0080838/FBtr0080839,FBtr0321313	AltFE	1(2^,3(4^	chr2L:16349473_16351926:-;chr2L:16349473_16349986:-	1	1	18	3	0.857	10	1	0.909	21	11	16	-0.052	1	1	0.052	0.638057
FBgn0000308	chic	ASTA0007818	FBtr0309213,FBtr0079235	altdonor	1^,2^	chr2L:5979705_5979959:-;chr2L:5979705_5979939:-	1	1	3	164	0.018	1	160	0.006	167	161	164	0.012	0.62295	1	0.012	0.495221
FBgn0000308	chic	ASTA0019070	FBtr0079234,FBtr0079235	AltFE	1(2^,3(4^	chr2L:5979705_5980208:-;chr2L:5979705_5979939:-	1	1	0	164	0	0	160	0	164	160	162	0	1	1	0	0.432536
FBgn0000308	chic	ASTA0019031	FBtr0079233,FBtr0079234	AltFE	1(2^,3(4^	chr2L:5979705_5980950:-;chr2L:5979705_5980208:-	1	1	72	0	1	93	0	1	72	93	82.5	0	1	1	0	0.432536
FBgn0000308	chic	ASTA0003382	FBtr0079233,FBtr0309212	altdonor	1^,2^	chr2L:5979705_5980950:-;chr2L:5979705_5980846:-	1	1	72	5	0.935	93	3	0.969	77	96	86.5	-0.034	0.468974	1	0.034	0.584833
FBgn0000308	chic	ASTA0005272	FBtr0079236,FBtr0079235	AltFE	1(2^,3(4^	chr2L:5979705_5980952:-;chr2L:5979705_5979939:-	1	1	5	164	0.03	7	160	0.042	169	167	168	-0.012	0.572257	1	0.012	0.495221
FBgn0000308	chic	ASTA0003917	FBtr0079236,FBtr0309212	altdonor	1^,2^	chr2L:5979705_5980952:-;chr2L:5979705_5980846:-	1	1	5	5	0.5	7	3	0.7	10	10	10	-0.2	0.649917	1	0.2	0.836301
FBgn0000308	chic	ASTA0015069	FBtr0079236,FBtr0079233	altdonor	1^,2^	chr2L:5979705_5980952:-;chr2L:5979705_5980950:-	1	1	5	72	0.065	7	93	0.07	77	100	88.5	-0.005	1	1	0.005	0.460288
FBgn0000313	chp	ASTA0001550	FBtr0085778/FBtr0335410,FBtr0330100/FBtr0330101/FBtr0335411	altacceptor	1-,2-	chr3R:27033572_27033656:-;chr3R:27033563_27033656:-	1	1	47	0	1	42	0	1	47	42	44.5	0	1	1	0	0.432536
FBgn0000313	chp	ASTA0016809	FBtr0085778/FBtr0330101/FBtr0335411,FBtr0330100/FBtr0335410	altacceptor	1-,2-	chr3R:27035442_27035982:-;chr3R:27035421_27035982:-	1	1	129	8	0.942	86	6	0.935	137	92	114.5	0.007	1	1	0.007	0.470428
FBgn0000317	ck	ASTA0010209	FBtr0080724,FBtr0343687	altdon_altacc	1^4-,2^3-	chr2L:15053518_15057667:-;chr2L:15053523_15057504:-	1	1	1	2	0.333	0	0	0	3	0	1.5	0.333	1	1	0.333	0.892291
FBgn0000317	ck	ASTA0000190	FBtr0080723/FBtr0343686,FBtr0080724	altacceptor	1-,2-	chr2L:15053523_15057667:-;chr2L:15053518_15057667:-	1	1	1	1	0.5	0	0	0	2	0	1	0.5	1	1	0.5	0.926884
FBgn0000317	ck	ASTA0016667	FBtr0080723/FBtr0343686,FBtr0343687	altdonor	1^,2^	chr2L:15053523_15057667:-;chr2L:15053523_15057504:-	1	1	1	2	0.333	0	0	0	3	0	1.5	0.333	1	1	0.333	0.892291
FBgn0000318	cl	ASTA0019775	FBtr0329967,FBtr0329968	altacceptor	1-,2-	chr2L:5520236_5520286:+;chr2L:5520236_5520301:+	1	1	1	1	0.5	0	2	0	2	2	2	0.5	1	1	0.5	0.926884
FBgn0000319	Chc	ASTA0008152	FBtr0074182,FBtr0074180	AltFE	1(2^,3(4^	chrX:15728405_15729260:-;chrX:15728405_15728664:-	1	1	1	4	0.2	0	5	0	5	5	5	0.2	1	1	0.2	0.836301
FBgn0000319	Chc	ASTA0005387	FBtr0074181,FBtr0074182	altdonor	1^,2^	chrX:15728405_15729319:-;chrX:15728405_15729260:-	1	1	7	1	0.875	6	0	1	8	6	7	-0.125	1	1	0.125	0.769298
FBgn0000319	Chc	ASTA0017343	FBtr0074179,FBtr0074182	altdonor	1^,2^	chrX:15728405_15729357:-;chrX:15728405_15729260:-	1	1	69	1	0.986	57	0	1	70	57	63.5	-0.014	1	1	0.014	0.505604
FBgn0000319	Chc	ASTA0000119	FBtr0074179,FBtr0074181	altdonor	1^,2^	chrX:15728405_15729357:-;chrX:15728405_15729319:-	1	1	69	7	0.908	57	6	0.905	76	63	69.5	0.003	1	1	0.003	0.449469
FBgn0000319	Chc	ASTA0004582	FBtr0074179,FBtr0339445	exonskip	0,1-2^	chrX:15728405_15729357:-;chrX:15728946_15729357:-,chrX:15728405_15728853:-	1	2	69	0.5	0.993	57	0.5	0.991	69.5	57.5	63.5	0.002	1	1	0.002	0.444471
FBgn0000319	Chc	ASTA0018092	FBtr0112797,FBtr0074182	altdonor	1^,2^	chrX:15728405_15729370:-;chrX:15728405_15729260:-	1	1	1	1	0.5	0	0	0	2	0	1	0.5	1	1	0.5	0.926884
FBgn0000319	Chc	ASTA0000493	FBtr0112797,FBtr0074181	altdonor	1^,2^	chrX:15728405_15729370:-;chrX:15728405_15729319:-	1	1	1	7	0.125	0	6	0	8	6	7	0.125	1	1	0.125	0.769298
FBgn0000319	Chc	ASTA0016533	FBtr0112797,FBtr0074179	altdonor	1^,2^	chrX:15728405_15729370:-;chrX:15728405_15729357:-	1	1	1	69	0.014	0	57	0	70	57	63.5	0.014	1	1	0.014	0.505604
FBgn0000319	Chc	ASTA0018359	FBtr0112797,FBtr0339445	Unclassified	1^,2^3-4^	chrX:15728405_15729370:-;chrX:15728946_15729357:-,chrX:15728405_15728853:-	1	2	1	0.5	0.667	0	0.5	0	1.5	0.5	1	0.667	1	1	0.667	0.938771
FBgn0000319	Chc	ASTA0014869	FBtr0112798,FBtr0074182	altdonor	1^,2^	chrX:15728405_15729476:-;chrX:15728405_15729260:-	1	1	0	1	0	1	0	1	1	1	1	-1	1	1	1	0.999951
FBgn0000319	Chc	ASTA0008445	FBtr0112798,FBtr0074181	altdonor	1^,2^	chrX:15728405_15729476:-;chrX:15728405_15729319:-	1	1	0	7	0	1	6	0.143	7	7	7	-0.143	1	1	0.143	0.790306
FBgn0000319	Chc	ASTA0010311	FBtr0112798,FBtr0074179	altdonor	1^,2^	chrX:15728405_15729476:-;chrX:15728405_15729357:-	1	1	0	69	0	1	57	0.017	69	58	63.5	-0.017	0.456693	1	0.017	0.518558
FBgn0000319	Chc	ASTA0020455	FBtr0112798,FBtr0112797	altdonor	1^,2^	chrX:15728405_15729476:-;chrX:15728405_15729370:-	1	1	0	1	0	1	0	1	1	1	1	-1	1	1	1	0.999951
FBgn0000319	Chc	ASTA0004049	FBtr0112798,FBtr0339445	Unclassified	1^,2^3-4^	chrX:15728405_15729476:-;chrX:15728946_15729357:-,chrX:15728405_15728853:-	1	2	0	0.5	0	1	0.5	0.667	0.5	1.5	1	-0.667	1	1	0.667	0.938771
FBgn0000319	Chc	ASTA0012754	FBtr0339445,FBtr0074182	Unclassified	1^3-4^,2^	chrX:15728946_15729357:-,chrX:15728405_15728853:-;chrX:15728405_15729260:-	2	1	0.5	1	0.333	0.5	0	1	1.5	0.5	1	-0.667	1	1	0.667	0.938771
FBgn0000319	Chc	ASTA0008520	FBtr0339445,FBtr0074181	Unclassified	1^3-4^,2^	chrX:15728946_15729357:-,chrX:15728405_15728853:-;chrX:15728405_15729319:-	2	1	0.5	7	0.067	0.5	6	0.077	7.5	6.5	7	-0.01	1	1	0.01	0.485032
FBgn0000320	eya	ASTA0016071	FBtr0079335,FBtr0306113	AltFE	1(2^3-4^,5(6^	chr2L:6530330_6535828:-;chr2L:6530330_6530422:-	1	1	0	0	0	0	0	0	0	0	0	0	1	1	0	0.432536
FBgn0000320	eya	ASTA0002522	FBtr0079334,FBtr0306113	AltFE	1(2^3-4^,5(6^	chr2L:6530330_6546448:-;chr2L:6530330_6530422:-	1	1	0	0	0	0	0	0	0	0	0	0	1	1	0	0.432536
FBgn0000320	eya	ASTA0012610	FBtr0079334,FBtr0079335	AltFE	1(2^,3(4^	chr2L:6532953_6546448:-;chr2L:6532953_6535828:-	1	1	19	18	0.514	13	16	0.448	37	29	33	0.066	0.628338	1	0.066	0.671632
FBgn0000339	cni	ASTA0008285	FBtr0337082,FBtr0080848	altacceptor	1-,2-	chr2L:16310641_16310690:-;chr2L:16310624_16310690:-	1	1	0	33	0	4	23	0.148	33	27	30	-0.148	0.03599	1	0.148	0.794285
FBgn0000339	cni	ASTA0012301	FBtr0080849,FBtr0080848	retintron	0,1^2-	irt;chr2L:16310624_16310690:-	2	1	23	33	0.411	16	23	0.41	56	39	47.5	0.001	1	1	0.001	0.439231
FBgn0000339	cni	ASTA0017367	FBtr0080849,FBtr0337082	retintron	0,1^2-	irt;chr2L:16310641_16310690:-	2	1	24.5	0	1	10	4	0.714	24.5	14	19.25	0.286	0.00976269	0.730412	0.286	0.874096
FBgn0000346	comt	ASTA0016490	FBtr0073754,FBtr0333329	retintron	0,1^2-	irt;chrX:13156005_13156067:+	2	1	198	5	0.975	153.5	2	0.987	203	155.5	179.25	-0.012	0.704979	1	0.012	0.495221
FBgn0000370	crc	ASTA0016324	FBtr0081512/FBtr0332002,FBtr0332001	exonskip	0,1-2^	chr2L:21311033_21311752:+;chr2L:21311033_21311192:+,chr2L:21311532_21311752:+	1	2	1001	6.5	0.994	1098	6	0.995	1007.5	1104	1055.75	-0.001	0.806324	1	0.001	0.439231
FBgn0000370	crc	ASTA0006791	FBtr0081512,FBtr0081513	AltFE	1(2^3-4^5-6^,7(8^	chr2L:21311033_21318126:+;chr2L:21315539_21318126:+	1	1	0	132	0	0	162	0	132	162	147	0	1	1	0	0.432536
FBgn0000370	crc	ASTA0012941	FBtr0081512/FBtr0332001,FBtr0332002	altacceptor	1-,2-	chr2L:21312044_21312097:+;chr2L:21312044_21312124:+	1	1	833	32	0.963	759	35	0.956	865	794	829.5	0.007	0.53286	1	0.007	0.470428
FBgn0000382	csw	ASTA0009872	FBtr0070378,FBtr0333260	altdonor	1^,2^	chrX:1988452_1989042:+;chrX:1988974_1989042:+	1	1	41	3	0.932	47	0	1	44	47	45.5	-0.068	0.109018	1	0.068	0.677648
FBgn0000382	csw	ASTA0004325	FBtr0070378,FBtr0070379	AltFE	1(2^3-4^5-6^,7(8^	chrX:1988452_2002412:+;chrX:1997809_2002412:+	1	1	0	11	0	0	9	0	11	9	10	0	1	1	0	0.432536
FBgn0000382	csw	ASTA0003966	FBtr0333260,FBtr0070380	AltFE	1(2^3-4^5-6^,7(8^	chrX:1988974_2002412:+;chrX:2002328_2002412:+	1	1	0	42	0	0	47	0	42	47	44.5	0	1	1	0	0.432536
FBgn0000382	csw	ASTA0018353	FBtr0070379,FBtr0070380	AltFE	1(2^,3(4^	chrX:1997809_2002412:+;chrX:2002328_2002412:+	1	1	11	42	0.208	9	47	0.161	53	56	54.5	0.047	0.623322	1	0.047	0.624618
FBgn0000382	csw	ASTA0010398	FBtr0070379,FBtr0070378/FBtr0070380/FBtr0333260	retintron	0,1^2-	irt;chrX:2005657_2005736:+	2	1	33.5	49	0.406	36	40	0.474	82.5	76	79.25	-0.068	0.343323	1	0.068	0.677648
FBgn0000394	cv	ASTA0004979	FBtr0340464/FBtr0340465,FBtr0070804	retintron	0,1^2-	irt;chrX:5584191_5584350:+	2	1	17	0	1	9.5	0	1	17	9.5	13.25	0	1	1	0	0.432536
FBgn0000404	CycA	ASTA0017132	FBtr0076075,FBtr0304650	altacceptor	1-,2-	chr3L:11825347_11825973:-;chr3L:11825344_11825973:-	1	1	0	0	0	2	0	1	0	2	1	-1	1	1	1	0.999951
FBgn0000405	CycB	ASTA0000858	FBtr0071911/FBtr0071913/FBtr0071914,FBtr0309858	altacceptor	1-,2-	chr2R:18693070_18693171:-;chr2R:18693064_18693171:-	1	1	0	0	0	0	0	0	0	0	0	0	1	1	0	0.432536
FBgn0000405	CycB	ASTA0009222	FBtr0071911/FBtr0309858,FBtr0071913	AltFE	1(2^,3(4^	chr2R:18693591_18694150:-;chr2R:18693591_18693778:-	1	1	0	0	0	0	0	0	0	0	0	0	1	1	0	0.432536
FBgn0000412	D1	ASTA0014789	FBtr0081987,FBtr0081988/FBtr0301524	AltFE	1(2^,3(4^	chr3R:5065791_5066233:-;chr3R:5065791_5065923:-	1	1	0	88	0	0	71	0	88	71	79.5	0	1	1	0	0.432536
FBgn0000412	D1	ASTA0020057	FBtr0081987/FBtr0081988,FBtr0301524	retintron	0,1^2-	irt;chr3R:5065631_5065767:-	2	1	60.5	2	0.968	63	0	1	62.5	63	62.75	-0.032	0.243004	1	0.032	0.577119
FBgn0000414	Dab	ASTA0003083	FBtr0305084/FBtr0305085/FBtr0330190,FBtr0075318/FBtr0305086/FBtr0330189/FBtr0333625/FBtr0333626	AltFE	1(2^,3(4^	chr3L:16706035_16708540:+;chr3L:16707421_16708540:+	1	1	11	10	0.524	10	7	0.588	21	17	19	-0.064	0.751732	1	0.064	0.667411
FBgn0000414	Dab	ASTA0003646	FBtr0075318/FBtr0305085/FBtr0330189/FBtr0330190,FBtr0305084/FBtr0305086	Unclassified	1-2^3-,4-	chr3L:16709938_16710706:+,chr3L:16710941_16711121:+;chr3L:16709938_16711346:+	2	1	22	14	0.611	23	9	0.719	36	32	34	-0.108	0.43363	1	0.108	0.747368
FBgn0000414	Dab	ASTA0001703	FBtr0333626,FBtr0333625	Unclassified	1-2^4-,3-	chr3L:16709938_16710706:+,chr3L:16710941_16711346:+;chr3L:16709938_16711121:+	2	1	10.5	0	1	11.5	0	1	10.5	11.5	11	0	1	1	0	0.432536
FBgn0000414	Dab	ASTA0020038	FBtr0333625,FBtr0075318/FBtr0305085/FBtr0330189/FBtr0330190	exonskip	0,1-2^	chr3L:16709938_16711121:+;chr3L:16709938_16710706:+,chr3L:16710941_16711121:+	1	2	0	22	0	0	23	0	22	23	22.5	0	1	1	0	0.432536
FBgn0000414	Dab	ASTA0014139	FBtr0333625,FBtr0305084/FBtr0305086	altacceptor	1-,2-	chr3L:16709938_16711121:+;chr3L:16709938_16711346:+	1	1	0	14	0	0	9	0	14	9	11.5	0	1	1	0	0.432536
FBgn0000414	Dab	ASTA0012257	FBtr0305084/FBtr0305086,FBtr0333626	exonskip	0,1-2^	chr3L:16709938_16711346:+;chr3L:16709938_16710706:+,chr3L:16710941_16711346:+	1	2	14	10.5	0.571	9	11.5	0.439	24.5	20.5	22.5	0.132	0.43363	1	0.132	0.775508
FBgn0000414	Dab	ASTA0018998	FBtr0075318/FBtr0305085/FBtr0330189/FBtr0330190,FBtr0333626	altacceptor	1-,2-	chr3L:16710941_16711121:+;chr3L:16710941_16711346:+	1	1	25	2	0.926	26	3	0.897	27	29	28	0.029	1	1	0.029	0.566542
FBgn0000422	Ddc	ASTA0011280	FBtr0081166,FBtr0081167	exonskip	0,1-2^	chr2L:19119242_19120109:-;chr2L:19119475_19120109:-,chr2L:19119242_19119318:-	1	2	20	16.5	0.548	27	23	0.54	36.5	50	43.25	0.008	0.823279	1	0.008	0.475232
FBgn0000422	Ddc	ASTA0011323	FBtr0290291,FBtr0081166	retintron	0,1^2-	irt;chr2L:19119242_19120109:-	2	1	154.5	20	0.885	158	27	0.854	174.5	185	179.75	0.031	0.369548	1	0.031	0.572849
FBgn0000422	Ddc	ASTA0005218	FBtr0290291,FBtr0081167	Unclassified	0,1^2-3^4-	irt;chr2L:19119475_19120109:-,chr2L:19119242_19119318:-	4	2	130.25	16.5	0.888	143.25	23	0.862	146.75	166.25	156.5	0.026	0.314945	1	0.026	0.555674
FBgn0000427	2014-12-01	ASTA0016260	FBtr0309796,FBtr0071146/FBtr0309795	exonskip	0,1-2^	chrX:7761937_7764218:-;chrX:7764021_7764218:-,chrX:7761937_7763895:-	1	2	0	0	0	0	0	0	0	0	0	0	1	1	0	0.432536
FBgn0000427	2014-12-01	ASTA0009281	FBtr0309796,FBtr0071147	exonskip	0,1-2^	chrX:7761937_7764218:-;chrX:7764035_7764218:-,chrX:7761937_7763895:-	1	2	0	0	0	0	0	0	0	0	0	0	1	1	0	0.432536
FBgn0000427	2014-12-01	ASTA0019190	FBtr0071145/FBtr0310269,FBtr0309796	AltLE	1-4),2-3)	chrX:7764021_7764218:-;chrX:7761937_7764218:-	1	1	0	0	0	0	0	0	0	0	0	0	1	1	0	0.432536
FBgn0000427	2014-12-01	ASTA0009323	FBtr0071147,FBtr0071146/FBtr0309795	altacceptor	1-,2-	chrX:7764035_7764218:-;chrX:7764021_7764218:-	1	1	0	0	0	0	0	0	0	0	0	0	1	1	0	0.432536
FBgn0000427	2014-12-01	ASTA0004627	FBtr0071145/FBtr0071146/FBtr0071147/FBtr0309796,FBtr0309795/FBtr0310269	altacceptor	1-,2-	chrX:7766955_7767027:-;chrX:7766904_7767027:-	1	1	0	0	0	0	0	0	0	0	0	0	1	1	0	0.432536
FBgn0000448	Hr46	ASTA0017555	FBtr0306345,FBtr0306346	AltFE	1(2^3-4^,5(6^	chr2R:6097613_6114833:-;chr2R:6097613_6098570:-	1	1	0	0	0	0	0	0	0	0	0	0	1	1	0	0.432536
FBgn0000448	Hr46	ASTA0008683	FBtr0302438,FBtr0306346	AltFE	1(2^3-4^,5(6^	chr2R:6097613_6120889:-;chr2R:6097613_6098570:-	1	1	0	0	0	0	0	0	0	0	0	0	1	1	0	0.432536
FBgn0000448	Hr46	ASTA0013805	FBtr0302438,FBtr0088368/FBtr0330609	AltFE	1(2^3-4^,5(6^7-8^	chr2R:6097613_6120889:-;chr2R:6097613_6114827:-	1	1	0	0	0	0	0	0	0	0	0	0	1	1	0	0.432536
FBgn0000448	Hr46	ASTA0019524	FBtr0112799,FBtr0306346	AltFE	1(2^,3(4^	chr2R:6097613_6124502:-;chr2R:6097613_6098570:-	1	1	0	0	0	0	0	0	0	0	0	0	1	1	0	0.432536
FBgn0000448	Hr46	ASTA0016292	FBtr0112799,FBtr0306345	AltFE	1(2^,3(4^5-6^	chr2R:6097613_6124502:-;chr2R:6097613_6114833:-	1	1	0	0	0	0	0	0	0	0	0	0	1	1	0	0.432536
FBgn0000448	Hr46	ASTA0012852	FBtr0306345,FBtr0088368/FBtr0330609	altdonor	1^,2^	chr2R:6111530_6114833:-;chr2R:6111530_6114827:-	1	1	1	0	1	0	0	0	1	0	0.5	1	1	1	1	0.999951
FBgn0000448,FBgn0033497	Hr46,CG12912	ASTA0018702	FBtr0088368/FBtr0306345/FBtr0306346/FBtr0330609,FBtr0088366/FBtr0112799/FBtr0302438/FBtr0339429	altacceptor	1-,2-	chr2R:6096776_6096944:-;chr2R:6096770_6096944:-	1	1	25	10	0.714	14	7	0.667	35	21	28	0.047	0.76897	1	0.047	0.624618
FBgn0000448,FBgn0033497	Hr46,CG12912	ASTA0010381	FBtr0112799,FBtr0088366/FBtr0339429	AltFE	1(2^,3(4^	chr2R:6097613_6124502:-;chr2R:6097613_6119528:-	1	1	0	9	0	0	6	0	9	6	7.5	0	1	1	0	0.432536
FBgn0000448,FBgn0033497	Hr46,CG12912	ASTA0007156	FBtr0088366/FBtr0339429,FBtr0302438	retintron	0,1^2-	irt;chr2R:6120809_6120889:-	2	1	0	0	0	0	0	0	0	0	0	0	1	1	0	0.432536
FBgn0000451	ect	ASTA0015721	FBtr0331551,FBtr0076305/FBtr0076307/FBtr0339899	exonskip	0,1-2^	chr3L:10184908_10188542:-;chr3L:10188096_10188542:-,chr3L:10184908_10187996:-	1	2	0	2.5	0	0	2	0	2.5	2	2.25	0	1	1	0	0.432536
FBgn0000451	ect	ASTA0002482	FBtr0301385,FBtr0331551	AltLE	1-2),3-4^5-6^7-8)	chr3L:10188096_10188542:-;chr3L:10184908_10188542:-	1	1	2	0	1	2	0	1	2	2	2	0	1	1	0	0.432536
FBgn0000451	ect	ASTA0018529	FBtr0339899,FBtr0076305/FBtr0076307/FBtr0301385/FBtr0331551	altacceptor	1-,2-	chr3L:10189096_10189307:-;chr3L:10189072_10189307:-	1	1	0	5	0	0	8	0	5	8	6.5	0	1	1	0	0.432536
FBgn0000451	ect	ASTA0007939	FBtr0076305/FBtr0301385,FBtr0076307/FBtr0331551/FBtr0339899	AltFE	1(2^,3(4^	chr3L:10189544_10194757:-;chr3L:10189544_10194502:-	1	1	0	1	0	2	0	1	1	2	1.5	-1	0.333333	1	1	0.999951
FBgn0000454	Dip-B	ASTA0018005	FBtr0082832,FBtr0082831	altacceptor	1-,2-	chr3R:9608174_9608416:+;chr3R:9608174_9608429:+	1	1	1	16	0.059	0	15	0	17	15	16	0.059	1	1	0.059	0.656834
FBgn0000464	Lar	ASTA0003928	FBtr0331242,FBtr0331241	AltFE	1(2^,3(4^	chr2L:19587087_19600857:+;chr2L:19587528_19600857:+	1	1	11	7	0.611	12	10	0.545	18	22	20	0.066	0.754699	1	0.066	0.671632
FBgn0000464	Lar	ASTA0007296	FBtr0331242,FBtr0112800	AltFE	1(2^3-4^7-8^,5(6^	chr2L:19587087_19643330:+;chr2L:19607082_19643330:+	1	1	0	0	0	0	0	0	0	0	0	0	1	1	0	0.432536
FBgn0000464	Lar	ASTA0016026	FBtr0331241,FBtr0112800	AltFE	1(2^3-4^7-8^,5(6^9-10^	chr2L:19587528_19644267:+;chr2L:19607082_19644267:+	1	1	0	0	0	0	0	0	0	0	0	0	1	1	0	0.432536
FBgn0000464	Lar	ASTA0006208	FBtr0331239,FBtr0112800	Unclassified	1-2^3-4^,5-6^	chr2L:19607082_19610609:+,chr2L:19610800_19611303:+,chr2L:19611627_19644267:+;chr2L:19607082_19643330:+,chr2L:19643377_19644267:+	3	2	19.3333	0	1	7.33333	0	1	19.3333	7.33333	13.3333	0	1	1	0	0.432536
FBgn0000464	Lar	ASTA0018156	FBtr0331240,FBtr0112800	mutexcl	1-2^,3-4^	chr2L:19607082_19610609:+,chr2L:19611627_19644267:+;chr2L:19607082_19643330:+,chr2L:19643377_19644267:+	2	2	29	0	1	11	0	1	29	11	20	0	1	1	0	0.432536
FBgn0000464	Lar	ASTA0006941	FBtr0112800,FBtr0305950	AltFE	1(2^,3(4^	chr2L:19607082_19643330:+;chr2L:19611627_19643330:+	1	1	0	3	0	0	9	0	3	9	6	0	1	1	0	0.432536
FBgn0000464	Lar	ASTA0020218	FBtr0081260/FBtr0331239/FBtr0331240/FBtr0331241,FBtr0331242	exonskip	0,1-2^	chr2L:19611627_19644267:+;chr2L:19611627_19643330:+,chr2L:19643373_19644267:+	1	2	44	4.5	0.907	18	10	0.643	48.5	28	38.25	0.264	0.00628863	0.597304	0.264	0.867983
FBgn0000464	Lar	ASTA0011338	FBtr0081260/FBtr0331239/FBtr0331240/FBtr0331241,FBtr0305950	exonskip	0,1-2^	chr2L:19611627_19644267:+;chr2L:19611627_19643330:+,chr2L:19643377_19644267:+	1	2	44	1.5	0.967	18	4.5	0.8	45.5	22.5	34	0.167	0.00628863	0.597304	0.167	0.814177
FBgn0000464	Lar	ASTA0016594	FBtr0331242,FBtr0112800/FBtr0305950	altdonor	1^,2^	chr2L:19643373_19644267:+;chr2L:19643377_19644267:+	1	1	6	0	1	11	0	1	6	11	8.5	0	1	1	0	0.432536
FBgn0000464	Lar	ASTA0008749	FBtr0331239/FBtr0331240,FBtr0081260/FBtr0112800/FBtr0305950	Unclassified	1^3-4^,2^	chr2L:19702026_19702326:+,chr2L:19702351_19714888:+;chr2L:19702035_19714888:+	2	1	40.5	5	0.89	29.5	2	0.937	45.5	31.5	38.5	-0.047	0.699785	1	0.047	0.624618
FBgn0000464	Lar	ASTA0008931	FBtr0331241/FBtr0331242,FBtr0331239/FBtr0331240	exonskip	0,1-2^	chr2L:19702026_19714888:+;chr2L:19702026_19702326:+,chr2L:19702351_19714888:+	1	2	0	40.5	0	0	29.5	0	40.5	29.5	35	0	1	1	0	0.432536
FBgn0000464	Lar	ASTA0011533	FBtr0331241/FBtr0331242,FBtr0081260/FBtr0112800/FBtr0305950	altdonor	1^,2^	chr2L:19702026_19714888:+;chr2L:19702035_19714888:+	1	1	0	5	0	0	2	0	5	2	3.5	0	1	1	0	0.432536
FBgn0000464	Lar	ASTA0020416	FBtr0081260/FBtr0112800,FBtr0331239	altacceptor	1-,2-	chr2L:19717455_19719702:+;chr2L:19717455_19719708:+	1	1	5	0	1	9	0	1	5	9	7	0	1	1	0	0.432536
FBgn0000464	Lar	ASTA0002719	FBtr0305950/FBtr0331240/FBtr0331241/FBtr0331242,FBtr0081260/FBtr0112800	exonskip	0,1-2^	chr2L:19717455_19725894:+;chr2L:19717455_19719702:+,chr2L:19720000_19725894:+	1	2	39	5	0.886	40	4.5	0.899	44	44.5	44.25	-0.013	0.396334	1	0.013	0.500558
FBgn0000464	Lar	ASTA0014893	FBtr0305950/FBtr0331240/FBtr0331241/FBtr0331242,FBtr0331239	exonskip	0,1-2^	chr2L:19717455_19725894:+;chr2L:19717455_19719708:+,chr2L:19720000_19725894:+	1	2	39	2.5	0.94	40	0	1	41.5	40	40.75	-0.06	0.0564918	1	0.06	0.658871
FBgn0000464	Lar	ASTA0018530	FBtr0331240,FBtr0331239	retintron	0,1^2-	irt;chr2L:19610800_19611303:+	2	1	0	0	0	0	0	0	0	0	0	0	1	1	0	0.432536
FBgn0000479	dnc	ASTA0016812	FBtr0333316,FBtr0070509	mutexcl	1-2^,3-4^	chrX:3070719_3083566:+,chrX:3083845_3139105:+;chrX:3070719_3138767:+,chrX:3138888_3139105:+	2	2	7.5	2	0.789	8.5	0	1	9.5	8.5	9	-0.211	0.106205	1	0.211	0.840376
FBgn0000479	dnc	ASTA0016569	FBtr0333317,FBtr0070509	mutexcl	1-2^,3-4^	chrX:3070719_3083566:+,chrX:3084610_3139105:+;chrX:3070719_3138767:+,chrX:3138888_3139105:+	2	2	3.5	2	0.636	0.5	0	1	5.5	0.5	3	-0.364	1	1	0.364	0.89622
FBgn0000479	dnc	ASTA0005240	FBtr0070509,FBtr0333315	exonskip	0,1-2^	chrX:3070719_3138767:+;chrX:3070719_3083566:+,chrX:3084610_3138767:+	1	2	0	4.5	0	0	0.5	0	4.5	0.5	2.5	0	1	1	0	0.432536
FBgn0000479	dnc	ASTA0004784	FBtr0333315,FBtr0070512/FBtr0070513	AltFE	1(2^3-4^5-6^7-8^9-10^,11(12^13-14^15-16^	chrX:3070719_3215073:+;chrX:3150245_3215073:+	1	1	0	0	0	0	0	0	0	0	0	0	1	1	0	0.432536
FBgn0000479	dnc	ASTA0019573	FBtr0333317,FBtr0333313	AltFE	1(2^3-4^5-6^7-8^,9(10^11-12^	chrX:3070719_3215073:+;chrX:3184325_3215073:+	1	1	0	0	0	0	0	0	0	0	0	0	1	1	0	0.432536
FBgn0000479	dnc	ASTA0000564	FBtr0333315,FBtr0070517	AltFE	1(2^3-4^5-6^7-8^9-10^,11(12^	chrX:3070719_3215073:+;chrX:3185905_3215073:+	1	1	0	0	0	0	0	0	0	0	0	0	1	1	0	0.432536
FBgn0000479	dnc	ASTA0019254	FBtr0333316,FBtr0333314	AltFE	1(2^3-4^5-6^7-8^,9(10^	chrX:3070719_3215073:+;chrX:3185911_3215073:+	1	1	0	9	0	0	9	0	9	9	9	0	1	1	0	0.432536
FBgn0000479	dnc	ASTA0004695	FBtr0070509,FBtr0070518	AltFE	1(2^3-4^5-6^7-8^,9(10^	chrX:3070719_3215073:+;chrX:3189487_3215073:+	1	1	0	0	0	0	0	0	0	0	0	0	1	1	0	0.432536
FBgn0000479	dnc	ASTA0019687	FBtr0333317,FBtr0070520	AltFE	1(2^3-4^5-6^7-8^,9(10^	chrX:3070719_3215073:+;chrX:3208642_3215073:+	1	1	0	0	0	0	3	0	0	3	1.5	0	1	1	0	0.432536
FBgn0000479	dnc	ASTA0000808	FBtr0333316,FBtr0070521	AltFE	1(2^3-4^5-6^7-8^9-10^11-12^,13(14^	chrX:3070719_3226474:+;chrX:3223878_3226474:+	1	1	0	5	0	0	20	0	5	20	12.5	0	1	1	0	0.432536
FBgn0000479	dnc	ASTA0005720	FBtr0333316,FBtr0333315	Unclassified	1^,2^3-4^	chrX:3083845_3139105:+;chrX:3084610_3138767:+,chrX:3138888_3139105:+	1	2	8	3	0.727	16	0	1	11	16	13.5	-0.273	0.00505747	0.534798	0.273	0.870603
FBgn0000479	dnc	ASTA0013995	FBtr0333316,FBtr0333317	altdonor	1^,2^	chrX:3083845_3139105:+;chrX:3084610_3139105:+	1	1	8	0	1	16	0	1	8	16	12	0	1	1	0	0.432536
FBgn0000479	dnc	ASTA0003661	FBtr0333317,FBtr0333315	exonskip	0,1-2^	chrX:3084610_3139105:+;chrX:3084610_3138767:+,chrX:3138888_3139105:+	1	2	0	3	0	0	0	0	3	0	1.5	0	1	1	0	0.432536
FBgn0000479	dnc	ASTA0012729	FBtr0333312,FBtr0070512/FBtr0070513	Unclassified	1-2^3-,4-	chrX:3150245_3150319:+,chrX:3150351_3152643:+;chrX:3150245_3152646:+	2	1	0	0	0	0	3	0	0	3	1.5	0	1	1	0	0.432536
FBgn0000479	dnc	ASTA0015819	FBtr0070511/FBtr0070515/FBtr0070519,FBtr0333312	exonskip	0,1-2^	chrX:3150245_3152643:+;chrX:3150245_3150319:+,chrX:3150351_3152643:+	1	2	8	0	1	0	0	0	8	0	4	1	1	1	1	0.999951
FBgn0000479	dnc	ASTA0005527	FBtr0070511/FBtr0070515/FBtr0070519,FBtr0070512/FBtr0070513	altacceptor	1-,2-	chrX:3150245_3152643:+;chrX:3150245_3152646:+	1	1	8	0	1	0	3	0	8	3	5.5	1	0.00606061	0.596846	1	0.999951
FBgn0000479	dnc	ASTA0008090	FBtr0070511/FBtr0070515,FBtr0333313	AltFE	1(2^3-4^5-6^,7(8^9-10^	chrX:3150245_3215073:+;chrX:3184325_3215073:+	1	1	0	0	0	0	0	0	0	0	0	0	1	1	0	0.432536
FBgn0000479	dnc	ASTA0002992	FBtr0070511/FBtr0070515,FBtr0070517	AltFE	1(2^3-4^5-6^,7(8^	chrX:3150245_3215073:+;chrX:3185905_3215073:+	1	1	0	0	0	0	0	0	0	0	0	0	1	1	0	0.432536
FBgn0000479	dnc	ASTA0002437	FBtr0070512/FBtr0070513,FBtr0333314	AltFE	1(2^3-4^5-6^,7(8^	chrX:3150245_3215073:+;chrX:3185911_3215073:+	1	1	0	9	0	0	9	0	9	9	9	0	1	1	0	0.432536
FBgn0000479	dnc	ASTA0014381	FBtr0070519,FBtr0070518	AltFE	1(2^3-4^5-6^7-9^11-12^,8(10^	chrX:3150245_3215073:+;chrX:3189487_3215073:+	1	1	0	0	0	0	0	0	0	0	0	0	1	1	0	0.432536
FBgn0000479	dnc	ASTA0015491	FBtr0333312,FBtr0070520	AltFE	1(2^3-4^5-6^7-8^9-10^,11(12^	chrX:3150245_3215073:+;chrX:3208642_3215073:+	1	1	0	0	0	0	3	0	0	3	1.5	0	1	1	0	0.432536
FBgn0000479	dnc	ASTA0001507	FBtr0070513,FBtr0070521	AltFE	1(2^3-4^5-6^7-8^9-10^,11(12^	chrX:3150245_3226474:+;chrX:3223878_3226474:+	1	1	0	5	0	0	20	0	5	20	12.5	0	1	1	0	0.432536
FBgn0000479	dnc	ASTA0006023	FBtr0070511/FBtr0070512/FBtr0070513/FBtr0070515,FBtr0070519	skip2exons	0,1-2^3-4^	chrX:3175189_3215073:+;chrX:3175189_3187632:+,chrX:3189417_3207532:+,chrX:3208642_3215073:+	1	3	3	0	1	5	1	0.833	3	6	4.5	0.167	0.490909	1	0.167	0.814177
FBgn0000479	dnc	ASTA0016438	FBtr0070511/FBtr0070512/FBtr0070513/FBtr0070515,FBtr0333312	exonskip	0,1-2^	chrX:3175189_3215073:+;chrX:3175189_3187632:+,chrX:3189487_3215073:+	1	2	3	0	1	5	0	1	3	5	4	0	1	1	0	0.432536
FBgn0000479	dnc	ASTA0004275	FBtr0333313,FBtr0070517	AltFE	1(2^3-6^,4(5^	chrX:3184325_3215073:+;chrX:3185905_3215073:+	1	1	0	0	0	0	0	0	0	0	0	0	1	1	0	0.432536
FBgn0000479	dnc	ASTA0000770	FBtr0333313,FBtr0070518	AltFE	1(2^3-4^,5(6^	chrX:3184325_3215073:+;chrX:3189487_3215073:+	1	1	0	0	0	0	0	0	0	0	0	0	1	1	0	0.432536
FBgn0000479	dnc	ASTA0010730	FBtr0333313,FBtr0070520	AltFE	1(2^3-4^,5(6^	chrX:3184325_3215073:+;chrX:3208642_3215073:+	1	1	0	0	0	0	3	0	0	3	1.5	0	1	1	0	0.432536
FBgn0000479	dnc	ASTA0008082	FBtr0333313,FBtr0070521	AltFE	1(2^3-4^5-6^7-8^,9(10^	chrX:3184325_3226474:+;chrX:3223878_3226474:+	1	1	0	5	0	0	20	0	5	20	12.5	0	1	1	0	0.432536
FBgn0000479	dnc	ASTA0017061	FBtr0070517,FBtr0070518	AltFE	1(2^,3(4^	chrX:3185905_3215073:+;chrX:3189487_3215073:+	1	1	0	0	0	0	0	0	0	0	0	0	1	1	0	0.432536
FBgn0000479	dnc	ASTA0015064	FBtr0070517,FBtr0070520	AltFE	1(2^,3(4^	chrX:3185905_3215073:+;chrX:3208642_3215073:+	1	1	0	0	0	0	3	0	0	3	1.5	0	1	1	0	0.432536
FBgn0000479	dnc	ASTA0016288	FBtr0070517,FBtr0070521	AltFE	1(2^3-4^5-6^,7(8^	chrX:3185905_3226474:+;chrX:3223878_3226474:+	1	1	0	5	0	0	20	0	5	20	12.5	0	1	1	0	0.432536
FBgn0000479	dnc	ASTA0010993	FBtr0333314,FBtr0070517	AltFE	1(4^,2(3^	chrX:3185911_3215073:+;chrX:3185905_3215073:+	1	1	9	0	1	9	0	1	9	9	9	0	1	1	0	0.432536
FBgn0000479	dnc	ASTA0013651	FBtr0333314,FBtr0070518	AltFE	1(2^,3(4^	chrX:3185911_3215073:+;chrX:3189487_3215073:+	1	1	9	0	1	9	0	1	9	9	9	0	1	1	0	0.432536
FBgn0000479	dnc	ASTA0002538	FBtr0333314,FBtr0070520	AltFE	1(2^,3(4^	chrX:3185911_3215073:+;chrX:3208642_3215073:+	1	1	9	0	1	9	3	0.75	9	12	10.5	0.25	0.228571	1	0.25	0.864587
FBgn0000479	dnc	ASTA0008992	FBtr0333314,FBtr0070521	AltFE	1(2^3-4^5-6^,7(8^	chrX:3185911_3226474:+;chrX:3223878_3226474:+	1	1	0	5	0	0	20	0	5	20	12.5	0	1	1	0	0.432536
FBgn0000479	dnc	ASTA0007026	FBtr0070519,FBtr0333312	Unclassified	1^3-4^,2^	chrX:3189417_3207532:+,chrX:3208642_3215073:+;chrX:3189487_3215073:+	2	1	0	0	0	1.5	0	1	0	1.5	0.75	-1	1	1	1	0.999951
FBgn0000479	dnc	ASTA0018560	FBtr0070518,FBtr0070520	AltFE	1(2^,3(4^	chrX:3189487_3215073:+;chrX:3208642_3215073:+	1	1	0	0	0	0	3	0	0	3	1.5	0	1	1	0	0.432536
FBgn0000479	dnc	ASTA0000670	FBtr0070518,FBtr0070521	AltFE	1(2^3-4^5-6^,7(8^	chrX:3189487_3226474:+;chrX:3223878_3226474:+	1	1	0	5	0	0	20	0	5	20	12.5	0	1	1	0	0.432536
FBgn0000479	dnc	ASTA0011157	FBtr0070520,FBtr0070521	AltFE	1(2^3-4^,5(6^	chrX:3208642_3226474:+;chrX:3223878_3226474:+	1	1	0	5	0	0	20	0	5	20	12.5	0	1	1	0	0.432536
FBgn0000479	dnc	ASTA0005753	FBtr0070512/FBtr0070519/FBtr0070520,FBtr0070509/FBtr0070511/FBtr0070513/FBtr0070515/FBtr0070517/FBtr0070518/FBtr0333312/FBtr0333313/FBtr0333314/FBtr0333315/FBtr0333316/FBtr0333317	exonskip	0,1-2^	chrX:3215251_3226474:+;chrX:3215251_3219959:+,chrX:3219999_3226474:+	1	2	9	46	0.164	6	35	0.146	55	41	48	0.018	0.573716	1	0.018	0.522537
FBgn0000479	dnc	ASTA0010312	FBtr0070509/FBtr0070511/FBtr0070512/FBtr0070513/FBtr0070517/FBtr0070518/FBtr0070519/FBtr0070520/FBtr0070521/FBtr0333312/FBtr0333313/FBtr0333314/FBtr0333315/FBtr0333316/FBtr0333317,FBtr0070515	altacceptor	1-,2-	chrX:3226580_3228177:+;chrX:3226580_3228183:+	1	1	29	10	0.744	20	10	0.667	39	30	34.5	0.077	0.594669	1	0.077	0.696861
FBgn0000489	Pka-C3	ASTA0002839	FBtr0075528,FBtr0075529	AltFE	1(2^3-4^,5(6^	chr3L:15940680_15947750:-;chr3L:15940680_15945201:-	1	1	0	104	0	0	98	0	104	98	101	0	1	1	0	0.432536
FBgn0000490	dpp	ASTA0003260	FBtr0077771,FBtr0077772	AltFE	1(2^,3(4^	chr2L:2429051_2455056:+;chr2L:2450326_2455056:+	1	1	2	0	1	3	0	1	2	3	2.5	0	1	1	0	0.432536
FBgn0000490	dpp	ASTA0015591	FBtr0077771,FBtr0077773	AltFE	1(2^,3(4^	chr2L:2429051_2455056:+;chr2L:2452415_2455056:+	1	1	2	3	0.4	3	2	0.6	5	5	5	-0.2	1	1	0.2	0.836301
FBgn0000490	dpp	ASTA0019423	FBtr0077771,FBtr0077775	AltFE	1(2^,3(4^	chr2L:2429051_2455056:+;chr2L:2454909_2455056:+	1	1	2	0	1	3	0	1	2	3	2.5	0	1	1	0	0.432536
FBgn0000490	dpp	ASTA0009676	FBtr0077772,FBtr0077773	AltFE	1(2^,3(4^	chr2L:2450326_2455056:+;chr2L:2452415_2455056:+	1	1	0	3	0	0	2	0	3	2	2.5	0	1	1	0	0.432536
FBgn0000490	dpp	ASTA0017440	FBtr0077772,FBtr0077775	AltFE	1(2^,3(4^	chr2L:2450326_2455056:+;chr2L:2454909_2455056:+	1	1	0	0	0	0	0	0	0	0	0	0	1	1	0	0.432536
FBgn0000490	dpp	ASTA0016855	FBtr0077773,FBtr0077775	AltFE	1(2^,3(4^	chr2L:2452415_2455056:+;chr2L:2454909_2455056:+	1	1	3	0	1	2	0	1	3	2	2.5	0	1	1	0	0.432536
FBgn0000504	dsx	ASTA0002536	FBtr0081760/FBtr0081761/FBtr0339710,FBtr0081759/FBtr0330073/FBtr0330074	AltLE	1-2),3-4^5-6)	chr3R:3761376_3761489:-;chr3R:3756410_3761489:-	1	1	3	25	0.107	21	0	1	28	21	24.5	-0.893	5.18311e-11	1.87185e-07	0.893	0.946388
FBgn0000504	dsx	ASTA0007702	FBtr0081759/FBtr0081760/FBtr0330074/FBtr0339710,FBtr0081761/FBtr0330073	AltFE	1(2^,3(4^	chr3R:3786845_3792184:-;chr3R:3786845_3787951:-	1	1	6	7	0.462	6	2	0.75	13	8	10.5	-0.288	0.366563	1	0.288	0.874387
FBgn0000533	ea	ASTA0008069	FBtr0334588,FBtr0083083	altacceptor	1-,2-	chr3R:11154716_11154804:+;chr3R:11154716_11154901:+	1	1	1	10	0.091	0	14	0	11	14	12.5	0.091	0.44	1	0.091	0.723497
FBgn0000535	eag	ASTA0010216	FBtr0303286,FBtr0073955/FBtr0111009/FBtr0303285/FBtr0310014/FBtr0310015/FBtr0310016	altdonor	1^,2^	chrX:14880427_14884352:+;chrX:14880433_14884352:+	1	1	16	19	0.457	10	12	0.455	35	22	28.5	0.002	1	1	0.002	0.444471
FBgn0000535	eag	ASTA0007454	FBtr0303285/FBtr0310014/FBtr0310015/FBtr0310016,FBtr0073955/FBtr0111009/FBtr0303286	exonskip	0,1-2^	chrX:14884466_14886752:+;chrX:14884466_14885378:+,chrX:14885430_14886752:+	1	2	6	14.5	0.293	12	9.5	0.558	20.5	21.5	21	-0.265	0.216294	1	0.265	0.86808
FBgn0000535	eag	ASTA0005546	FBtr0310015,FBtr0073955/FBtr0111009/FBtr0303285/FBtr0303286/FBtr0310016	altacceptor	1-,2-	chrX:14886885_14887457:+;chrX:14886885_14887478:+	1	1	0	46	0	0	26	0	46	26	36	0	1	1	0	0.432536
FBgn0000535	eag	ASTA0012359	FBtr0310015,FBtr0310014	altacceptor	1-,2-	chrX:14886885_14887457:+;chrX:14886885_14887484:+	1	1	0	7	0	0	4	0	7	4	5.5	0	1	1	0	0.432536
FBgn0000535	eag	ASTA0012271	FBtr0073955/FBtr0111009/FBtr0303285/FBtr0303286/FBtr0310016,FBtr0310014	altacceptor	1-,2-	chrX:14886885_14887478:+;chrX:14886885_14887484:+	1	1	46	7	0.868	26	4	0.867	53	30	41.5	0.001	1	1	0.001	0.439231
FBgn0000535	eag	ASTA0008146	FBtr0310016,FBtr0111009/FBtr0303286	altacceptor	1-,2-	chrX:14894862_14896144:+;chrX:14894862_14896147:+	1	1	6	10	0.375	4	11	0.267	16	15	15.5	0.108	0.704251	1	0.108	0.747368
FBgn0000535	eag	ASTA0002059	FBtr0073955,FBtr0310016	exonskip	0,1-2^	chrX:14894862_14898067:+;chrX:14894862_14896144:+,chrX:14896436_14898067:+	1	2	23	5	0.821	15	3.5	0.811	28	18.5	23.25	0.01	1	1	0.01	0.485032
FBgn0000535	eag	ASTA0018951	FBtr0073955,FBtr0111009/FBtr0303286	exonskip	0,1-2^	chrX:14894862_14898067:+;chrX:14894862_14896147:+,chrX:14896436_14898067:+	1	2	23	7	0.767	15	7	0.682	30	22	26	0.085	0.415769	1	0.085	0.713454
FBgn0000536	eas	ASTA0001324	FBtr0308619,FBtr0343519	Unclassified	1^5-6^7-8^,2^3-4^	chrX:16172581_16173738:+,chrX:16173862_16173941:+,chrX:16174025_16174918:+;chrX:16172649_16172726:+,chrX:16172795_16174918:+	3	2	4.66667	3	0.609	10.3333	2	0.838	7.66667	12.3333	10	-0.229	0.144061	1	0.229	0.848333
FBgn0000536	eas	ASTA0003396	FBtr0308619,FBtr0074211	Unclassified	1^3-4^5-6^,2^	chrX:16172581_16173738:+,chrX:16173862_16173941:+,chrX:16174025_16174918:+;chrX:16172649_16174918:+	3	1	4.66667	8	0.368	10.3333	11	0.484	12.6667	21.3333	17	-0.116	0.405732	1	0.116	0.756538
FBgn0000536	eas	ASTA0003270	FBtr0308619,FBtr0308618	altdonor	1^,2^	chrX:16172581_16173738:+;chrX:16172649_16173738:+	1	1	0	0	0	0	0	0	0	0	0	0	1	1	0	0.432536
FBgn0000536	eas	ASTA0001457	FBtr0074212,FBtr0308619	skip2exons	0,1-2^3-4^	chrX:16172581_16174918:+;chrX:16172581_16173738:+,chrX:16173862_16173941:+,chrX:16174025_16174918:+	1	3	34	4.66667	0.879	46	10.3333	0.817	38.6667	56.3333	47.5	0.062	0.252212	1	0.062	0.663723
FBgn0000536	eas	ASTA0009875	FBtr0074212,FBtr0343519	Unclassified	1^,2^3-4^	chrX:16172581_16174918:+;chrX:16172649_16172726:+,chrX:16172795_16174918:+	1	2	34	3	0.919	46	2	0.958	37	48	42.5	-0.039	0.329924	1	0.039	0.600796
FBgn0000536	eas	ASTA0005766	FBtr0074212,FBtr0308618	Unclassified	1^7-,2^3-4^5-6^8-	chrX:16172581_16174918:+;chrX:16172649_16173738:+,chrX:16173862_16173941:+,chrX:16174025_16175010:+	1	3	34	1.66667	0.953	46	0.666667	0.986	35.6667	46.6667	41.1667	-0.033	0.23508	1	0.033	0.580903
FBgn0000536	eas	ASTA0007916	FBtr0074212,FBtr0074211	altdonor	1^,2^	chrX:16172581_16174918:+;chrX:16172649_16174918:+	1	1	34	8	0.81	46	11	0.807	42	57	49.5	0.003	1	1	0.003	0.449469
FBgn0000536	eas	ASTA0006562	FBtr0343519,FBtr0308618	Unclassified	1-2^7-,3-4^5-6^8-	chrX:16172649_16172726:+,chrX:16172795_16174918:+;chrX:16172649_16173738:+,chrX:16173862_16173941:+,chrX:16174025_16175010:+	2	3	3	1.66667	0.643	2	0.666667	0.75	4.66667	2.66667	3.66667	-0.107	1	1	0.107	0.746106
FBgn0000536	eas	ASTA0007190	FBtr0308618,FBtr0074211	Unclassified	1-2^3-4^6-,5-	chrX:16172649_16173738:+,chrX:16173862_16173941:+,chrX:16174025_16175010:+;chrX:16172649_16174918:+	3	1	1.66667	8	0.172	0.666667	11	0.057	9.66667	11.6667	10.6667	0.115	0.378261	1	0.115	0.75581
FBgn0000536	eas	ASTA0016298	FBtr0074211,FBtr0343519	exonskip	0,1-2^	chrX:16172649_16174918:+;chrX:16172649_16172726:+,chrX:16172795_16174918:+	1	2	8	3	0.727	11	2	0.846	11	13	12	-0.119	0.449725	1	0.119	0.76008
FBgn0000536	eas	ASTA0014910	FBtr0343520,FBtr0074214	altacceptor	1-,2-	chrX:16173003_16173054:+;chrX:16173003_16174918:+	1	1	8	0	1	8	0	1	8	8	8	0	1	1	0	0.432536
FBgn0000536	eas	ASTA0019242	FBtr0074214,FBtr0074212	AltFE	1(4^,2(3^	chrX:16173003_16174918:+;chrX:16172581_16174918:+	1	1	0	34	0	0	46	0	34	46	40	0	1	1	0	0.432536
FBgn0000536	eas	ASTA0009748	FBtr0308619,FBtr0308618	altacceptor	1-,2-	chrX:16174025_16174918:+;chrX:16174025_16175010:+	1	1	14	5	0.737	31	2	0.939	19	33	26	-0.202	0.084893	1	0.202	0.836932
FBgn0000536	eas	ASTA0015982	FBtr0074211/FBtr0074212/FBtr0074214/FBtr0308619/FBtr0343519,FBtr0308617/FBtr0308618/FBtr0343520	exonskip	0,1-2^	chrX:16175307_16177702:+;chrX:16175307_16175471:+,chrX:16175537_16177702:+	1	2	199	1	0.995	291	0.5	0.998	200	291.5	245.75	-0.003	1	1	0.003	0.449469
FBgn0000536	eas	ASTA0008396	FBtr0308617,FBtr0343520	retintron	0,1^2-	irt;chrX:16173003_16173054:+	2	1	18.5	8	0.698	34.5	8	0.812	26.5	42.5	34.5	-0.114	0.273951	1	0.114	0.755034
FBgn0000536	eas	ASTA0015621	FBtr0308617,FBtr0074214	retintron	0,1^2-	irt;chrX:16173003_16174918:+	2	1	28.5	0	1	43	0	1	28.5	43	35.75	0	1	1	0	0.432536
FBgn0000541	E(bx)	ASTA0016068	FBtr0072521/FBtr0072522/FBtr0301348/FBtr0332103/FBtr0332104,FBtr0332101	exonskip	0,1-2^	chr3L:236428_239054:-;chr3L:236907_239054:-,chr3L:236428_236862:-	1	2	41	13.5	0.752	41	14.5	0.739	54.5	55.5	55	0.013	0.804521	1	0.013	0.500558
FBgn0000541	E(bx)	ASTA0004568	FBtr0332102,FBtr0072521/FBtr0072522/FBtr0301348/FBtr0332103/FBtr0332104	Unclassified	1-2^3-,4-	chr3L:236756_239054:-,chr3L:236502_236553:-;chr3L:236428_239054:-	2	1	1	41	0.024	2	41	0.047	42	43	42.5	-0.023	1	1	0.023	0.542574
FBgn0000541	E(bx)	ASTA0006345	FBtr0332101,FBtr0332102	Unclassified	1-2^6-,3-4^5-	chr3L:236907_239054:-,chr3L:236428_236862:-;chr3L:236756_239054:-,chr3L:236502_236553:-	2	2	13.5	1	0.931	14.5	2	0.879	14.5	16.5	15.5	0.052	1	1	0.052	0.638057
FBgn0000541	E(bx)	ASTA0014407	FBtr0072521/FBtr0072522/FBtr0072523/FBtr0301348/FBtr0301349/FBtr0332101/FBtr0332102/FBtr0332104,FBtr0332103	altacceptor	1-,2-	chr3L:241502_241563:-;chr3L:241499_241563:-	1	1	65	2	0.97	78	1	0.987	67	79	73	-0.017	0.593712	1	0.017	0.518558
FBgn0000541	E(bx)	ASTA0008625	FBtr0301348,FBtr0072521/FBtr0072522/FBtr0072523/FBtr0332102	altdonor	1^,2^	chr3L:246324_246427:-;chr3L:246324_246382:-	1	1	0	14	0	3	9	0.25	14	12	13	-0.25	0.0846154	1	0.25	0.864587
FBgn0000541	E(bx)	ASTA0001613	FBtr0301349/FBtr0332101/FBtr0332103,FBtr0072521/FBtr0072522/FBtr0072523/FBtr0332102	altdonor	1^,2^	chr3L:246324_246794:-;chr3L:246324_246382:-	1	1	12	14	0.462	14	9	0.609	26	23	24.5	-0.147	0.39319	1	0.147	0.79346
FBgn0000541	E(bx)	ASTA0006490	FBtr0301349/FBtr0332101/FBtr0332103,FBtr0301348	altdonor	1^,2^	chr3L:246324_246794:-;chr3L:246324_246427:-	1	1	12	0	1	14	3	0.824	12	17	14.5	0.176	0.246305	1	0.176	0.820436
FBgn0000541	E(bx)	ASTA0003213	FBtr0332104,FBtr0072521/FBtr0072522/FBtr0072523/FBtr0332102	altdonor	1^,2^	chr3L:246324_246885:-;chr3L:246324_246382:-	1	1	0	14	0	0	9	0	14	9	11.5	0	1	1	0	0.432536
FBgn0000541	E(bx)	ASTA0006842	FBtr0332104,FBtr0301348	altdonor	1^,2^	chr3L:246324_246885:-;chr3L:246324_246427:-	1	1	0	0	0	0	3	0	0	3	1.5	0	1	1	0	0.432536
FBgn0000541	E(bx)	ASTA0017617	FBtr0332104,FBtr0301349/FBtr0332101/FBtr0332103	altdonor	1^,2^	chr3L:246324_246885:-;chr3L:246324_246794:-	1	1	0	12	0	0	14	0	12	14	13	0	1	1	0	0.432536
FBgn0000541	E(bx)	ASTA0005700	FBtr0072521/FBtr0072523/FBtr0301348/FBtr0332101/FBtr0332102/FBtr0332103/FBtr0332104,FBtr0072522/FBtr0301349	retintron	0,1^2-	irt;chr3L:240117_240176:-	2	1	100	6	0.943	78	12	0.867	106	90	98	0.076	0.0867702	1	0.076	0.692834
FBgn0000542	ec	ASTA0011017	FBtr0112801,FBtr0070606	AltFE	1(2^3-4^,5(6^	chrX:3706306_3735356:+;chrX:3730874_3735356:+	1	1	0	1	0	0	3	0	1	3	2	0	1	1	0	0.432536
FBgn0000542	ec	ASTA0007581	FBtr0112801,FBtr0112802	AltFE	1(2^3-4^5-6^,7(8^9-10^	chrX:3706306_3744995:+;chrX:3740241_3744995:+	1	1	0	0	0	0	0	0	0	0	0	0	1	1	0	0.432536
FBgn0000542	ec	ASTA0002465	FBtr0070606,FBtr0112802	AltFE	1(2^3-4^,5(6^7-8^	chrX:3730874_3744995:+;chrX:3740241_3744995:+	1	1	0	0	0	0	0	0	0	0	0	0	1	1	0	0.432536
FBgn0000546	EcR	ASTA0015342	FBtr0086012,FBtr0086011/FBtr0302439	exonskip	0,1-2^	chr2R:1982577_2018570:-;chr2R:2011353_2018570:-,chr2R:1982577_2010386:-	1	2	0	8.5	0	0	12	0	8.5	12	10.25	0	1	1	0	0.432536
FBgn0000546	EcR	ASTA0008312	FBtr0086010,FBtr0086011/FBtr0302439	AltFE	1(2^3-4^5-6^7-8^,9(10^11-12^	chr2R:1982577_2044434:-;chr2R:1982577_2018570:-	1	1	0	0	0	0	0	0	0	0	0	0	1	1	0	0.432536
FBgn0000546	EcR	ASTA0020175	FBtr0086008,FBtr0086012	AltFE	1(2^3-4^5-6^,7(8^	chr2R:1982577_2056260:-;chr2R:1982577_2018570:-	1	1	0	0	0	0	0	0	0	0	0	0	1	1	0	0.432536
FBgn0000546	EcR	ASTA0007518	FBtr0086008,FBtr0086009	AltFE	1(2^,3(4^5-6^	chr2R:2040056_2056260:-;chr2R:2040056_2044434:-	1	1	4	0	1	2	0	1	4	2	3	0	1	1	0	0.432536
FBgn0000546	EcR	ASTA0015965	FBtr0086010,FBtr0086009	altacceptor	1-,2-	chr2R:2043920_2044434:-;chr2R:2043874_2044434:-	1	1	2	12	0.143	0	2	0	14	2	8	0.143	1	1	0.143	0.790306
FBgn0000547	ed	ASTA0019715	FBtr0077465/FBtr0334265,FBtr0334266	exonskip	0,1-2^	chr2L:4107805_4113620:+;chr2L:4107805_4113297:+,chr2L:4113345_4113620:+	1	2	33	22	0.6	43	7.5	0.851	55	50.5	52.75	-0.251	0.00178224	0.311668	0.251	0.864829
FBgn0000556	Ef1alpha48D	ASTA0016198	FBtr0345023,FBtr0331927	AltFE	1(2^,3(4^	chr2R:7778750_7781059:+;chr2R:7778971_7781059:+	1	1	0	1	0	2	0	1	1	2	1.5	-1	0.333333	1	1	0.999951
FBgn0000556	Ef1alpha48D	ASTA0011509	FBtr0345023,FBtr0088035	AltFE	1(2^,3(4^	chr2R:7778750_7781059:+;chr2R:7779690_7781059:+	1	1	0	2144	0	2	1962	0.001	2144	1964	2054	-0.001	0.228511	1	0.001	0.439231
FBgn0000556	Ef1alpha48D	ASTA0015434	FBtr0331927,FBtr0088035	AltFE	1(2^,3(4^	chr2R:7778971_7781059:+;chr2R:7779690_7781059:+	1	1	1	2144	0	0	1962	0	2145	1962	2053.5	0	1	1	0	0.432536
FBgn0000557	Ef1alpha100E	ASTA0001204	FBtr0085832/FBtr0085835,FBtr0085833/FBtr0085834	AltFE	1(2^,3(4^	chr3R:27564252_27565498:+;chr3R:27565432_27565498:+	1	1	31	38	0.449	30	23	0.566	69	53	61	-0.117	0.273075	1	0.117	0.757508
FBgn0000557	Ef1alpha100E	ASTA0013555	FBtr0085832/FBtr0085833,FBtr0085834/FBtr0085835	altacceptor	1-,2-	chr3R:27565587_27566038:+;chr3R:27565587_27566041:+	1	1	135	222	0.378	97	160	0.377	357	257	307	0.001	1	1	0.001	0.439231
FBgn0000560	eg	ASTA0014769	FBtr0078437,FBtr0078438	AltFE	1(2^,3(4^	chr3L:21801905_21807878:+;chr3L:21802338_21807878:+	1	1	0	0	0	0	0	0	0	0	0	0	1	1	0	0.432536
FBgn0000560	eg	ASTA0013023	FBtr0078437,FBtr0332810	AltFE	1(2^3-4^,5(6^	chr3L:21801905_21809377:+;chr3L:21808644_21809377:+	1	1	0	0	0	0	0	0	0	0	0	0	1	1	0	0.432536
FBgn0000560	eg	ASTA0020548	FBtr0078438,FBtr0332810	AltFE	1(2^3-4^,5(6^	chr3L:21802338_21809377:+;chr3L:21808644_21809377:+	1	1	0	0	0	0	0	0	0	0	0	0	1	1	0	0.432536
FBgn0000562	egl	ASTA0012113	FBtr0114586,FBtr0343272	AltFE	1(2^,3(4^	chr2R:19632138_19633722:-;chr2R:19632138_19632620:-	1	1	58	3	0.951	62	5	0.925	61	67	64	0.026	0.720228	1	0.026	0.555674
FBgn0000564	Eh	ASTA0018456	FBtr0083444,FBtr0334930	altacceptor	1-,2-	chr3R:13273253_13274488:-;chr3R:13273249_13274488:-	1	1	0	0	0	1	0	1	0	1	0.5	-1	1	1	1	0.999951
FBgn0000565	Eip71CD	ASTA0014969	FBtr0075552/FBtr0075553/FBtr0075554/FBtr0330177,FBtr0303531	AltFE	1(2^,3(4^	chr3L:15504270_15505271:+;chr3L:15504733_15505271:+	1	1	102	22	0.823	204	15	0.932	124	219	171.5	-0.109	0.00323188	0.413741	0.109	0.748338
FBgn0000565	Eip71CD	ASTA0014867	FBtr0075552/FBtr0075553/FBtr0075554/FBtr0330177,FBtr0330176	AltFE	1(2^,3(4^	chr3L:15504270_15505271:+;chr3L:15505183_15505271:+	1	1	102	1	0.99	204	3	0.986	103	207	155	0.004	1	1	0.004	0.454854
FBgn0000565	Eip71CD	ASTA0004426	FBtr0303531,FBtr0330176	AltFE	1(2^,3(4^	chr3L:15504733_15505271:+;chr3L:15505183_15505271:+	1	1	22	1	0.957	15	3	0.833	23	18	20.5	0.124	0.302982	1	0.124	0.765368
FBgn0000565	Eip71CD	ASTA0013058	FBtr0075554,FBtr0075553/FBtr0303531/FBtr0330176/FBtr0330177	altdonor	1^,2^	chr3L:15505454_15505575:+;chr3L:15505466_15505575:+	1	1	0	109	0	1	192	0.005	109	193	151	-0.005	1	1	0.005	0.460288
FBgn0000565	Eip71CD	ASTA0016708	FBtr0075552,FBtr0075554	retintron	0,1^2-	irt;chr3L:15505454_15505575:+	2	1	20	0	1	36.5	1	0.973	20	37.5	28.75	0.027	1	1	0.027	0.55907
FBgn0000565	Eip71CD	ASTA0020264	FBtr0075552,FBtr0075553/FBtr0303531/FBtr0330176/FBtr0330177	retintron	0,1^2-	irt;chr3L:15505466_15505575:+	2	1	8	109	0.068	27	192	0.123	117	219	168	-0.055	0.0355613	1	0.055	0.645092
FBgn0000567	Eip74EF	ASTA0009091	FBtr0075202/FBtr0075203/FBtr0305796,FBtr0075204/FBtr0100411	AltFE	1(2^3-4^5-6^7-8^9-10^,11(12^	chr3L:17558826_17611750:-;chr3L:17558826_17567892:-	1	1	0	8	0	0	10	0	8	10	9	0	1	1	0	0.432536
FBgn0000568	Eip75B	ASTA0005136	FBtr0075150,FBtr0075151	AltFE	1(2^3-4^,5(6^	chr3L:17952721_17962743:-;chr3L:17952721_17954104:-	1	1	0	28	0	0	33	0	28	33	30.5	0	1	1	0	0.432536
FBgn0000568	Eip75B	ASTA0020189	FBtr0075149,FBtr0075151	AltFE	1(2^3-4^5-6^,7(8^	chr3L:17952721_17991522:-;chr3L:17952721_17954104:-	1	1	0	28	0	0	33	0	28	33	30.5	0	1	1	0	0.432536
FBgn0000568	Eip75B	ASTA0014835	FBtr0075148,FBtr0075151	AltFE	1(2^3-4^5-6^,7(8^	chr3L:17952721_18051336:-;chr3L:17952721_17954104:-	1	1	0	28	0	0	33	0	28	33	30.5	0	1	1	0	0.432536
FBgn0000568	Eip75B	ASTA0004088	FBtr0306813,FBtr0075151	AltFE	1(2^3-4^5-6^7-8^9-10^,11(12^	chr3L:17952721_18054045:-;chr3L:17952721_17954104:-	1	1	0	28	0	0	33	0	28	33	30.5	0	1	1	0	0.432536
FBgn0000568	Eip75B	ASTA0004949	FBtr0306814,FBtr0075151	AltFE	1(2^3-4^5-6^7-8^9-10^,11(12^	chr3L:17952721_18057610:-;chr3L:17952721_17954104:-	1	1	0	28	0	0	33	0	28	33	30.5	0	1	1	0	0.432536
FBgn0000568	Eip75B	ASTA0006990	FBtr0075149,FBtr0075150	AltFE	1(2^3-4^,5(6^	chr3L:17962608_17991522:-;chr3L:17962608_17962743:-	1	1	0	0	0	0	0	0	0	0	0	0	1	1	0	0.432536
FBgn0000568	Eip75B	ASTA0003217	FBtr0075148,FBtr0075150	AltFE	1(2^3-4^,5(6^	chr3L:17962608_18051336:-;chr3L:17962608_17962743:-	1	1	0	0	0	0	0	0	0	0	0	0	1	1	0	0.432536
FBgn0000568	Eip75B	ASTA0013067	FBtr0306813,FBtr0075150	AltFE	1(2^3-4^5-6^7-8^,9(10^	chr3L:17962608_18054045:-;chr3L:17962608_17962743:-	1	1	0	0	0	0	0	0	0	0	0	0	1	1	0	0.432536
FBgn0000568	Eip75B	ASTA0004214	FBtr0306814,FBtr0075150	AltFE	1(2^3-4^5-6^7-8^,9(10^	chr3L:17962608_18057610:-;chr3L:17962608_17962743:-	1	1	0	0	0	0	0	0	0	0	0	0	1	1	0	0.432536
FBgn0000568	Eip75B	ASTA0000200	FBtr0075148,FBtr0075149	AltFE	1(2^,3(4^	chr3L:17986097_18051336:-;chr3L:17986097_17991522:-	1	1	20	2	0.909	23	1	0.958	22	24	23	-0.049	0.6	1	0.049	0.630634
FBgn0000568	Eip75B	ASTA0004280	FBtr0306813,FBtr0075149	AltFE	1(2^3-4^5-6^,7(8^	chr3L:17986097_18054045:-;chr3L:17986097_17991522:-	1	1	0	2	0	0	1	0	2	1	1.5	0	1	1	0	0.432536
FBgn0000568	Eip75B	ASTA0007092	FBtr0306814,FBtr0075149	AltFE	1(2^3-4^5-6^,7(8^	chr3L:17986097_18057610:-;chr3L:17986097_17991522:-	1	1	0	2	0	0	1	0	2	1	1.5	0	1	1	0	0.432536
FBgn0000578	ena	ASTA0005139	FBtr0086583/FBtr0100174/FBtr0340450,FBtr0100176	altdonor	1^,2^	chr2R:15029276_15029711:+;chr2R:15029352_15029711:+	1	1	5	0	1	4	0	1	5	4	4.5	0	1	1	0	0.432536
FBgn0000578	ena	ASTA0018824	FBtr0100176,FBtr0114623	AltFE	1(2^3-4^5-6^,7(8^	chr2R:15029352_15046238:+;chr2R:15043873_15046238:+	1	1	0	0	0	0	0	0	0	0	0	0	1	1	0	0.432536
FBgn0000578	ena	ASTA0007376	FBtr0086584,FBtr0114623	altdonor	1^,2^	chr2R:15043420_15046238:+;chr2R:15043873_15046238:+	1	1	4	0	1	9	0	1	4	9	6.5	0	1	1	0	0.432536
FBgn0000578	ena	ASTA0016645	FBtr0086584/FBtr0100174/FBtr0340450,FBtr0086582/FBtr0086583/FBtr0100176/FBtr0114623	altacceptor	1-,2-	chr2R:15046858_15047287:+;chr2R:15046858_15047299:+	1	1	2	18	0.1	0	16	0	20	16	18	0.1	0.492063	1	0.1	0.738004
FBgn0000578	ena	ASTA0013033	FBtr0086582/FBtr0086583/FBtr0086584/FBtr0100176/FBtr0114623,FBtr0100174	altacceptor	1-,2-	chr2R:15047541_15047681:+;chr2R:15047541_15047684:+	1	1	3	3	0.5	2	3	0.4	6	5	5.5	0.1	1	1	0.1	0.738004
FBgn0000578	ena	ASTA0007050	FBtr0086582/FBtr0086583/FBtr0086584/FBtr0100176/FBtr0114623,FBtr0340450	altacceptor	1-,2-	chr2R:15047541_15047681:+;chr2R:15047541_15047753:+	1	1	3	1	0.75	2	0	1	4	2	3	-0.25	1	1	0.25	0.864587
FBgn0000578	ena	ASTA0009452	FBtr0100174,FBtr0340450	altacceptor	1-,2-	chr2R:15047541_15047684:+;chr2R:15047541_15047753:+	1	1	3	1	0.75	3	0	1	4	3	3.5	-0.25	1	1	0.25	0.864587
FBgn0000578	ena	ASTA0005124	FBtr0086584,FBtr0086582/FBtr0086583/FBtr0100174/FBtr0100176/FBtr0114623/FBtr0340450	altacceptor	1-,2-	chr2R:15048921_15048977:+;chr2R:15048921_15048980:+	1	1	4	32	0.111	12	16	0.429	36	28	32	-0.318	0.00754143	0.661432	0.318	0.880646
FBgn0000578	ena	ASTA0005691	FBtr0086582,FBtr0086583/FBtr0100174/FBtr0340450	retintron	0,1^2-	irt;chr2R:15029276_15029711:+	2	1	2	5	0.286	3.5	4	0.467	7	7.5	7.25	-0.181	0.653417	1	0.181	0.823104
FBgn0000578	ena	ASTA0011918	FBtr0086582,FBtr0100176	retintron	0,1^2-	irt;chr2R:15029352_15029711:+	2	1	0	0	0	0	0	0	0	0	0	0	1	1	0	0.432536
FBgn0000579	Eno	ASTA0014166	FBtr0077909,FBtr0302115	altdonor	1^,2^	chr2L:1726656_1727645:-;chr2L:1726656_1726752:-	1	1	731	0	1	483	0	1	731	483	607	0	1	1	0	0.432536
FBgn0000579	Eno	ASTA0012216	FBtr0077908,FBtr0302115	AltFE	1(2^3-4^5-7^,6(8^	chr2L:1726656_1728361:-;chr2L:1726656_1726752:-	1	1	0	0	0	0	0	0	0	0	0	0	1	1	0	0.432536
FBgn0000579	Eno	ASTA0008602	FBtr0077905,FBtr0302115	AltFE	1(2^3-4^5-7^,6(8^	chr2L:1726656_1729549:-;chr2L:1726656_1726752:-	1	1	0	0	0	0	0	0	0	0	0	0	1	1	0	0.432536
FBgn0000579	Eno	ASTA0017894	FBtr0077908,FBtr0077907	altdonor	1^,2^	chr2L:1728233_1728361:-;chr2L:1728233_1728302:-	1	1	5	0	1	0	0	0	5	0	2.5	1	1	1	1	0.999951
FBgn0000579	Eno	ASTA0017777	FBtr0077905,FBtr0077908	AltFE	1(2^,3(4^	chr2L:1728233_1729549:-;chr2L:1728233_1728361:-	1	1	1	5	0.167	2	0	1	6	2	4	-0.833	0.107143	1	0.833	0.945612
FBgn0000579	Eno	ASTA0012247	FBtr0077905,FBtr0077906	altdonor	1^,2^	chr2L:1728233_1729549:-;chr2L:1728233_1729274:-	1	1	1	2	0.333	2	0	1	3	2	2.5	-0.667	0.4	1	0.667	0.938771
FBgn0000581	E(Pc)	ASTA0003476	FBtr0088139/FBtr0330622/FBtr0330623,FBtr0330621	AltFE	1(2^,3(4^	chr2R:7339889_7340897:+;chr2R:7340391_7340897:+	1	1	0	0	0	2	0	1	0	2	1	-1	1	1	1	0.999951
FBgn0000581	E(Pc)	ASTA0008016	FBtr0088140,FBtr0330621	altdonor	1^,2^	chr2R:7340386_7340897:+;chr2R:7340391_7340897:+	1	1	4	0	1	3	0	1	4	3	3.5	0	1	1	0	0.432536
FBgn0000581	E(Pc)	ASTA0005890	FBtr0088139/FBtr0088140/FBtr0330622/FBtr0330623,FBtr0330621	Unclassified	1^3-4^,2^	chr2R:7343261_7343324:+,chr2R:7343507_7343871:+;chr2R:7343296_7343871:+	2	1	22	0	1	19.5	0	1	22	19.5	20.75	0	1	1	0	0.432536
FBgn0000611	exd	ASTA0012259	FBtr0074135,FBtr0074137	AltFE	1(2^,3(4^	chrX:15886695_15887504:+;chrX:15886888_15887504:+	1	1	96	0	1	121	1	0.992	96	122	109	0.008	1	1	0.008	0.475232
FBgn0000611	exd	ASTA0020576	FBtr0074135,FBtr0333323	AltFE	1(2^,3(4^	chrX:15886695_15887504:+;chrX:15887147_15887504:+	1	1	96	0	1	121	0	1	96	121	108.5	0	1	1	0	0.432536
FBgn0000611	exd	ASTA0016227	FBtr0074137,FBtr0333322	altdonor	1^,2^	chrX:15886888_15887504:+;chrX:15886958_15887504:+	1	1	0	0	0	1	0	1	0	1	0.5	-1	1	1	1	0.999951
FBgn0000611	exd	ASTA0015448	FBtr0333322,FBtr0333323	AltFE	1(2^,3(4^	chrX:15886958_15887504:+;chrX:15887147_15887504:+	1	1	0	0	0	0	0	0	0	0	0	0	1	1	0	0.432536
FBgn0000625	eyg	ASTA0019594	FBtr0075979/FBtr0339921,FBtr0100170	retintron	0,1^2-	irt;chr3L:12460745_12460811:-	2	1	0	0	0	0	0	0	0	0	0	0	1	1	0	0.432536
FBgn0000629	E(z)	ASTA0013446	FBtr0076279/FBtr0273338,FBtr0334067	exonskip	0,1-2^	chr3L:10629194_10629723:-;chr3L:10629541_10629723:-,chr3L:10629194_10629525:-	1	2	0	14.5	0	2	16.5	0.108	14.5	18.5	16.5	-0.108	0.131401	1	0.108	0.747368
FBgn0000633	fas	ASTA0005827	FBtr0339940,FBtr0087625	exonskip	0,1-2^	chr2R:9511190_9541788:+;chr2R:9511190_9531226:+,chr2R:9531326_9541788:+	1	2	0	0	0	0	0	0	0	0	0	0	1	1	0	0.432536
FBgn0000635	Fas2	ASTA0004449	FBtr0336882/FBtr0336884,FBtr0070665/FBtr0336883	exonskip	0,1-2^	chrX:4028937_4030601:-;chrX:4029531_4030601:-,chrX:4028937_4029443:-	1	2	26	2.5	0.912	21	3	0.875	28.5	24	26.25	0.037	1	1	0.037	0.59444
FBgn0000635	Fas2	ASTA0002686	FBtr0336882/FBtr0336884,FBtr0343523	exonskip	0,1-2^	chrX:4028937_4030601:-;chrX:4029567_4030601:-,chrX:4028937_4029443:-	1	2	26	2.5	0.912	21	2.5	0.894	28.5	23.5	26	0.018	0.242508	1	0.018	0.522537
FBgn0000635	Fas2	ASTA0010031	FBtr0343523,FBtr0070665/FBtr0336883	altacceptor	1-,2-	chrX:4029567_4030601:-;chrX:4029531_4030601:-	1	1	2	2	0.5	0	1	0	4	1	2.5	0.5	1	1	0.5	0.926884
FBgn0000635	Fas2	ASTA0017573	FBtr0343524,FBtr0336882/FBtr0336884	AltLE	1-2),3-4)	chrX:4030332_4030601:-;chrX:4028937_4030601:-	1	1	0	26	0	0	21	0	26	21	23.5	0	1	1	0	0.432536
FBgn0000635	Fas2	ASTA0012437	FBtr0343524,FBtr0070665/FBtr0336883	AltLE	1-2),3-4^5-6)	chrX:4030332_4030601:-;chrX:4029531_4030601:-	1	1	0	2	0	0	1	0	2	1	1.5	0	1	1	0	0.432536
FBgn0000635	Fas2	ASTA0000692	FBtr0343524,FBtr0343523	AltLE	1-2),3-4^5-6)	chrX:4030332_4030601:-;chrX:4029567_4030601:-	1	1	0	2	0	0	0	0	2	0	1	0	1	1	0	0.432536
FBgn0000635	Fas2	ASTA0004115	FBtr0070666,FBtr0343524	AltLE	1-2),3-4^5-6)	chrX:4033351_4035803:-;chrX:4030804_4035803:-	1	1	23	29	0.442	12	16	0.429	52	28	40	0.013	1	1	0.013	0.500558
FBgn0000635	Fas2	ASTA0002306	FBtr0070665/FBtr0070666/FBtr0070667/FBtr0336882/FBtr0336883/FBtr0343523/FBtr0343524,FBtr0336884	exonskip	0,1-2^	chrX:4043585_4048617:-;chrX:4048465_4048617:-,chrX:4043585_4048419:-	1	2	32	12.5	0.719	19	8.5	0.691	44.5	27.5	36	0.028	1	1	0.028	0.562612
FBgn0000636	Fas3	ASTA0011417	FBtr0112804,FBtr0081051	AltLE	1-2),3-4^5-6^7-8^9-10)	chr2L:18384894_18386156:+;chr2L:18384894_18387286:+	1	1	22	27	0.449	30	33	0.476	49	63	56	-0.027	0.849378	1	0.027	0.55907
FBgn0000636	Fas3	ASTA0003055	FBtr0301391,FBtr0081051	AltLE	1-2^3-4),5-6^7-8^9-10)	chr2L:18387318_18388381:+;chr2L:18387318_18391051:+	1	1	20	3	0.87	15	2	0.882	23	17	20	-0.012	1	1	0.012	0.495221
FBgn0000636	Fas3	ASTA0020477	FBtr0112805,FBtr0081052/FBtr0340580	AltLE	1-2),3-4)	chr2L:18387318_18388381:+;chr2L:18387318_18392244:+	1	1	20	3	0.87	15	18	0.455	23	33	28	0.415	0.00197738	0.323458	0.415	0.903013
FBgn0000636	Fas3	ASTA0002304	FBtr0081052/FBtr0340580,FBtr0081051	skip2exons	0,1-2^3-4^	chr2L:18387318_18392244:+;chr2L:18387318_18391051:+,chr2L:18391365_18392064:+,chr2L:18392136_18392244:+	1	3	3	1.66667	0.643	18	2.66667	0.871	4.66667	20.6667	12.6667	-0.228	0.0624202	1	0.228	0.848091
FBgn0000636	Fas3	ASTA0006602	FBtr0081052/FBtr0340580,FBtr0344782	exonskip	0,1-2^	chr2L:18387318_18392244:+;chr2L:18387318_18391051:+,chr2L:18391365_18392244:+	1	2	3	6	0.333	18	6	0.75	9	24	16.5	-0.417	0.0624202	1	0.417	0.903401
FBgn0000636	Fas3	ASTA0013962	FBtr0344782,FBtr0081051	exonskip	0,1-2^	chr2L:18391365_18392244:+;chr2L:18391365_18392064:+,chr2L:18392136_18392244:+	1	2	9	1	0.9	10	3	0.769	10	13	11.5	0.131	0.603614	1	0.131	0.774586
FBgn0000639	Fbp1	ASTA0010905	FBtr0339515,FBtr0075749	altdonor	1^,2^	chr3L:14090909_14090974:-;chr3L:14090909_14090968:-	1	1	0	0	0	0	0	0	0	0	0	0	1	1	0	0.432536
FBgn0000639	Fbp1	ASTA0007393	FBtr0075750,FBtr0075749	retintron	0,1^2-	irt;chr3L:14090909_14090968:-	2	1	0	0	0	0	0	0	0	0	0	0	1	1	0	0.432536
FBgn0000639	Fbp1	ASTA0019564	FBtr0075750,FBtr0339515	retintron	0,1^2-	irt;chr3L:14090909_14090974:-	2	1	0	0	0	0	0	0	0	0	0	0	1	1	0	0.432536
FBgn0000662	fl(2)d	ASTA0019498	FBtr0304696,FBtr0087647	Unclassified	1^3-4^,2^	chr2R:9709631_9711788:-,chr2R:9709063_9709270:-;chr2R:9709063_9711296:-	2	1	26	10	0.722	21	15	0.583	36	36	36	0.139	1.29443e-05	0.00721066	0.139	0.783902
FBgn0000662	fl(2)d	ASTA0019345	FBtr0087648,FBtr0087647	Unclassified	1^3-4^,2^	chr2R:9709631_9711975:-,chr2R:9709063_9709270:-;chr2R:9709063_9711296:-	2	1	27	10	0.73	20	15	0.571	37	35	36	0.159	0.0160687	0.910796	0.159	0.803212
FBgn0000662	fl(2)d	ASTA0007816	FBtr0087648,FBtr0304696	altdonor	1^,2^	chr2R:9709631_9711975:-;chr2R:9709631_9711788:-	1	1	6	4	0.6	5	7	0.417	10	12	11	0.183	0.669921	1	0.183	0.824948
FBgn0000662	fl(2)d	ASTA0003431	FBtr0087648,FBtr0304697	altdon_altacc	1^4-,2^3-	chr2R:9709631_9711975:-;chr2R:9709681_9711788:-	1	1	6	0	1	5	0	1	6	5	5.5	0	1	1	0	0.432536
FBgn0000662	fl(2)d	ASTA0011912	FBtr0304697,FBtr0087647	Unclassified	1^3-4^,2^	chr2R:9709681_9711788:-,chr2R:9709063_9709270:-;chr2R:9709063_9711296:-	2	1	24	10	0.706	17.5	15	0.538	34	32.5	33.25	0.168	0.169338	1	0.168	0.814759
FBgn0000662	fl(2)d	ASTA0014527	FBtr0304697,FBtr0304696	altacceptor	1-,2-	chr2R:9709681_9711788:-;chr2R:9709631_9711788:-	1	1	0	4	0	0	7	0	4	7	5.5	0	1	1	0	0.432536
FBgn0000667	Actn	ASTA0013851	FBtr0070343/FBtr0070344/FBtr0070345/FBtr0303048/FBtr0310658/FBtr0310659/FBtr0333801/FBtr0333802,FBtr0310657	exonskip	0,1-2^	chrX:1920943_1921316:-;chrX:1921223_1921316:-,chrX:1920943_1921216:-	1	2	37	1.5	0.961	35	0.5	0.986	38.5	35.5	37	-0.025	0.616984	1	0.025	0.551162
FBgn0000667	Actn	ASTA0007319	FBtr0070343/FBtr0303048/FBtr0333801,FBtr0070345/FBtr0310658/FBtr0310659/FBtr0333802	altdonor	1^,2^	chrX:1922061_1923873:-;chrX:1922061_1923807:-	1	1	41	7	0.854	33	7	0.825	48	40	44	0.029	0.774811	1	0.029	0.566542
FBgn0000667	Actn	ASTA0008783	FBtr0070345/FBtr0310658/FBtr0310659/FBtr0333802,FBtr0070344/FBtr0310657	mutexcl	1-2^,3-4^	chrX:1923960_1924247:-,chrX:1922061_1923807:-;chrX:1922784_1924247:-,chrX:1922061_1922697:-	2	2	37	17.5	0.679	44	17.5	0.715	54.5	61.5	58	-0.036	0.843525	1	0.036	0.591286
FBgn0000667	Actn	ASTA0017852	FBtr0070343/FBtr0303048/FBtr0333801,FBtr0070344/FBtr0310657	mutexcl	1-2^,3-4^	chrX:1923960_1924247:-,chrX:1922061_1923873:-;chrX:1922784_1924247:-,chrX:1922061_1922697:-	2	2	54	17.5	0.755	57	17.5	0.765	71.5	74.5	73	-0.01	0.843525	1	0.01	0.485032
FBgn0000667	Actn	ASTA0010017	FBtr0310658,FBtr0333802	altacceptor	1-,2-	chrX:1929232_1930439:-;chrX:1929229_1930439:-	1	1	8	0	1	5	1	0.833	8	6	7	0.167	0.428571	1	0.167	0.814177
FBgn0000667	Actn	ASTA0006206	FBtr0070345,FBtr0310658	AltFE	1(2^,3(4^	chrX:1929232_1936079:-;chrX:1929232_1930439:-	1	1	1	8	0.111	2	5	0.286	9	7	8	-0.175	0.55	1	0.175	0.81932
FBgn0000667	Actn	ASTA0009476	FBtr0303048,FBtr0333802	altacceptor	1-,2-	chrX:1929235_1930439:-;chrX:1929229_1930439:-	1	1	32	0	1	67	1	0.985	32	68	50	0.015	1	1	0.015	0.509873
FBgn0000667	Actn	ASTA0000688	FBtr0303048,FBtr0310658	altacceptor	1-,2-	chrX:1929235_1930439:-;chrX:1929232_1930439:-	1	1	32	8	0.8	67	5	0.931	40	72	56	-0.131	0.0617975	1	0.131	0.774586
FBgn0000667	Actn	ASTA0004287	FBtr0310659,FBtr0303048	AltFE	1(2^,3(4^	chrX:1929235_1930613:-;chrX:1929235_1930439:-	1	1	0	32	0	0	67	0	32	67	49.5	0	1	1	0	0.432536
FBgn0000667	Actn	ASTA0002370	FBtr0070343/FBtr0070344/FBtr0310657,FBtr0070345	altacceptor	1-,2-	chrX:1929235_1936079:-;chrX:1929232_1936079:-	1	1	27	1	0.964	19	2	0.905	28	21	24.5	0.059	0.569149	1	0.059	0.656834
FBgn0000667	Actn	ASTA0018074	FBtr0070343/FBtr0070344/FBtr0310657,FBtr0310659	AltFE	1(2^,3(4^	chrX:1929235_1936079:-;chrX:1929235_1930613:-	1	1	27	0	1	19	0	1	27	19	23	0	1	1	0	0.432536
FBgn0000667	Actn	ASTA0020084	FBtr0333801,FBtr0333802	altacceptor	1-,2-	chrX:1929445_1930439:-;chrX:1929229_1930439:-	1	1	0	0	0	0	1	0	0	1	0.5	0	1	1	0	0.432536
FBgn0000667	Actn	ASTA0011118	FBtr0333801,FBtr0310658	altacceptor	1-,2-	chrX:1929445_1930439:-;chrX:1929232_1930439:-	1	1	0	8	0	0	5	0	8	5	6.5	0	1	1	0	0.432536
FBgn0000667	Actn	ASTA0004573	FBtr0333801,FBtr0303048	altacceptor	1-,2-	chrX:1929445_1930439:-;chrX:1929235_1930439:-	1	1	0	32	0	0	67	0	32	67	49.5	0	1	1	0	0.432536
FBgn0000711	flw	ASTA0002799	FBtr0071447/FBtr0333305,FBtr0071446	exonskip	0,1-2^	chrX:10280597_10300385:+;chrX:10280597_10282475:+,chrX:10282869_10300385:+	1	2	16	40.5	0.283	26	24.5	0.515	56.5	50.5	53.5	-0.232	0.00524748	0.549014	0.232	0.849643
FBgn0000719	fog	ASTA0009538	FBtr0333179,FBtr0077342/FBtr0100538/FBtr0333181	exonskip	0,1-2^	chrX:22231114_22255642:-;chrX:22246738_22255642:-,chrX:22231114_22246594:-	1	2	1	13	0.071	0	9	0	14	9	11.5	0.071	0.357143	1	0.071	0.684926
FBgn0000719	fog	ASTA0019877	FBtr0333182,FBtr0333180	AltFE	1(2^3-4^,5(6^	chrX:22231114_22256878:-;chrX:22231114_22238023:-	1	1	0	0	0	0	0	0	0	0	0	0	1	1	0	0.432536
FBgn0000719	fog	ASTA0000833	FBtr0333182,FBtr0333179	Unclassified	1^3-4^,2^	chrX:22246738_22256878:-,chrX:22231114_22246594:-;chrX:22231114_22255642:-	2	1	10	1	0.909	5.5	0	1	11	5.5	8.25	-0.091	1	1	0.091	0.723497
FBgn0000719	fog	ASTA0006096	FBtr0333182,FBtr0077342	altdonor	1^,2^	chrX:22246738_22256878:-;chrX:22246738_22255642:-	1	1	3	9	0.25	1	8	0.111	12	9	10.5	0.139	0.603008	1	0.139	0.783902
FBgn0000719	fog	ASTA0006292	FBtr0333182,FBtr0100538	exonskip	0,1-2^	chrX:22246738_22256878:-;chrX:22256169_22256878:-,chrX:22246738_22255642:-	1	2	3	10	0.231	1	8	0.111	13	9	11	0.12	1	1	0.12	0.76105
FBgn0000719	fog	ASTA0002539	FBtr0333181,FBtr0333182	Unclassified	1^3-4^,2^	chrX:22256169_22256990:-,chrX:22246738_22255642:-;chrX:22246738_22256878:-	2	1	4.5	3	0.6	5	1	0.833	7.5	6	6.75	-0.233	0.590062	1	0.233	0.850323
FBgn0000719	fog	ASTA0009485	FBtr0333181,FBtr0100538	altdonor	1^,2^	chrX:22256169_22256990:-;chrX:22256169_22256878:-	1	1	0	11	0	2	8	0.2	11	10	10.5	-0.2	0.214286	1	0.2	0.836301
FBgn0000719	fog	ASTA0005487	FBtr0077342/FBtr0333179,FBtr0100538	retintron	0,1^2-	irt;chrX:22256169_22256878:-	2	1	1	11	0.083	0	8	0	12	8	10	0.083	0.504762	1	0.083	0.709961
FBgn0000719	fog	ASTA0008322	FBtr0077342/FBtr0333179,FBtr0333181	retintron	0,1^2-	irt;chrX:22256169_22256990:-	2	1	0	0	0	0	2	0	0	2	1	0	1	1	0	0.432536
FBgn0000721	for	ASTA0013091	FBtr0089310,FBtr0089308	AltFE	1(2^3-4^5-6^,7(8^9-10^	chr2L:3626217_3645855:-;chr2L:3626217_3631522:-	1	1	0	0	0	0	0	0	0	0	0	0	1	1	0	0.432536
FBgn0000721	for	ASTA0001404	FBtr0089312,FBtr0301399	AltFE	1(2^3-4^5-6^7-8^,9(10^11-12^	chr2L:3626217_3656721:-;chr2L:3626217_3631974:-	1	1	0	0	0	0	0	0	0	0	0	0	1	1	0	0.432536
FBgn0000721	for	ASTA0015766	FBtr0089309,FBtr0089306	Unclassified	1^4-5^6-,2^3-	chr2L:3627526_3631804:-,chr2L:3626217_3626336:-;chr2L:3627636_3631522:-	2	1	5.5	6	0.478	4.5	8	0.36	11.5	12.5	12	0.118	0.728282	1	0.118	0.758576
FBgn0000721	for	ASTA0012803	FBtr0089309,FBtr0089308	altdon_altacc	1^4-,2^3-	chr2L:3627526_3631804:-;chr2L:3627636_3631522:-	1	1	0	6	0	0	8	0	6	8	7	0	1	1	0	0.432536
FBgn0000721	for	ASTA0011506	FBtr0089307/FBtr0089311,FBtr0089309	altdon_altacc	1^3-,2^4-	chr2L:3627636_3631962:-;chr2L:3627526_3631804:-	1	1	0	0	0	0	0	0	0	0	0	0	1	1	0	0.432536
FBgn0000721	for	ASTA0017916	FBtr0089307/FBtr0089311,FBtr0089306/FBtr0089308	altdonor	1^,2^	chr2L:3627636_3631962:-;chr2L:3627636_3631522:-	1	1	0	6	0	0	8	0	6	8	7	0	1	1	0	0.432536
FBgn0000721	for	ASTA0018314	FBtr0301399,FBtr0089309	altdon_altacc	1^3-,2^4-	chr2L:3627636_3631974:-;chr2L:3627526_3631804:-	1	1	0	0	0	0	0	0	0	0	0	0	1	1	0	0.432536
FBgn0000721	for	ASTA0007286	FBtr0100363,FBtr0089309	Unclassified	1^3-,2^4-5^6-	chr2L:3627636_3631974:-;chr2L:3627526_3631804:-,chr2L:3626217_3626336:-	1	2	0	5.5	0	0	4.5	0	5.5	4.5	5	0	1	1	0	0.432536
FBgn0000721	for	ASTA0006765	FBtr0100363/FBtr0301399,FBtr0089306/FBtr0089308	altdonor	1^,2^	chr2L:3627636_3631974:-;chr2L:3627636_3631522:-	1	1	0	6	0	0	8	0	6	8	7	0	1	1	0	0.432536
FBgn0000721	for	ASTA0010922	FBtr0100363/FBtr0301399,FBtr0089307/FBtr0089311	altdonor	1^,2^	chr2L:3627636_3631974:-;chr2L:3627636_3631962:-	1	1	0	0	0	0	0	0	0	0	0	0	1	1	0	0.432536
FBgn0000721	for	ASTA0016233	FBtr0089312,FBtr0089310	AltFE	1(2^3-4^,5(6^	chr2L:3640518_3656721:-;chr2L:3640518_3645855:-	1	1	0	2	0	0	1	0	2	1	1.5	0	1	1	0	0.432536
FBgn0000721	for	ASTA0015776	FBtr0089312,FBtr0089304	altdonor	1^,2^	chr2L:3655586_3656721:-;chr2L:3655586_3656707:-	1	1	0	7	0	0	8	0	7	8	7.5	0	1	1	0	0.432536
FBgn0000721	for	ASTA0018361	FBtr0089306/FBtr0100363,FBtr0089307/FBtr0089308/FBtr0089311/FBtr0301399	retintron	0,1^2-	irt;chr2L:3626217_3626336:-	2	1	1	11	0.083	1.5	9	0.143	12	10.5	11.25	-0.06	0.64472	1	0.06	0.658871
FBgn0000723	FER	ASTA0008182	FBtr0333295,FBtr0082052	altdonor	1^,2^	chr3R:5195433_5198098:-;chr3R:5195433_5196736:-	1	1	5	17	0.227	6	22	0.214	22	28	25	0.013	1	1	0.013	0.500558
FBgn0000723	FER	ASTA0016217	FBtr0082051/FBtr0082053,FBtr0082052	exonskip	0,1-2^	chr3R:5195433_5198477:-;chr3R:5198300_5198477:-,chr3R:5195433_5196736:-	1	2	40	23	0.635	22	24.5	0.473	63	46.5	54.75	0.162	0.192136	1	0.162	0.805104
FBgn0000723	FER	ASTA0013976	FBtr0082051/FBtr0082053,FBtr0333295	exonskip	0,1-2^	chr3R:5195433_5198477:-;chr3R:5198300_5198477:-,chr3R:5195433_5198098:-	1	2	40	17	0.702	22	16.5	0.571	57	38.5	47.75	0.131	0.192136	1	0.131	0.774586
FBgn0000723	FER	ASTA0018481	FBtr0082051/FBtr0082053,FBtr0333296	exonskip	0,1-2^	chr3R:5195433_5198477:-;chr3R:5198303_5198477:-,chr3R:5195433_5198098:-	1	2	40	5.5	0.879	22	5.5	0.8	45.5	27.5	36.5	0.079	0.521543	1	0.079	0.700209
FBgn0000723	FER	ASTA0019369	FBtr0082053,FBtr0082054	AltFE	1(2^3-4^5-6^7-8^9-10^,11(12^	chr3R:5195433_5200366:-;chr3R:5195433_5196736:-	1	1	0	17	0	0	22	0	17	22	19.5	0	1	1	0	0.432536
FBgn0000723	FER	ASTA0020234	FBtr0082051,FBtr0082054	AltFE	1(2^3-4^5-6^7-8^9-10^11-12^13-14^,15(16^	chr3R:5195433_5219962:-;chr3R:5195433_5196736:-	1	1	0	17	0	0	22	0	17	22	19.5	0	1	1	0	0.432536
FBgn0000723	FER	ASTA0020123	FBtr0333296,FBtr0082052	Unclassified	1-3^,2-4^	chr3R:5198303_5198477:-,chr3R:5195433_5198098:-;chr3R:5198300_5198477:-,chr3R:5195433_5196736:-	2	2	5.5	23	0.193	5.5	24.5	0.183	28.5	30	29.25	0.01	1	1	0.01	0.485032
FBgn0000723	FER	ASTA0013053	FBtr0333296,FBtr0333295	altacceptor	1-,2-	chr3R:5198303_5198477:-;chr3R:5198300_5198477:-	1	1	6	29	0.171	5	27	0.156	35	32	33.5	0.015	1	1	0.015	0.509873
FBgn0000723	FER	ASTA0008883	FBtr0082051/FBtr0082052/FBtr0333295/FBtr0333296,FBtr0082053	AltFE	1(2^3-4^5-6^,7(8^	chr3R:5199598_5219962:-;chr3R:5199598_5200366:-	1	1	0	0	0	0	0	0	0	0	0	0	1	1	0	0.432536
FBgn0000808	gd	ASTA0005371	FBtr0332308/FBtr0332309,FBtr0332310	altdonor	1^,2^	chrX:11881004_11881082:-;chrX:11881004_11881064:-	1	1	0	0	0	0	0	0	0	0	0	0	1	1	0	0.432536
FBgn0000808	gd	ASTA0002824	FBtr0332309,FBtr0332308/FBtr0332310	altacceptor	1-,2-	chrX:11881464_11881506:-;chrX:11881455_11881506:-	1	1	2	0	1	0	0	0	2	0	1	1	1	1	1	0.999951
FBgn0001087	g	ASTA0003943	FBtr0331709,FBtr0073842/FBtr0331710	altdonor	1^,2^	chrX:13622851_13622915:-;chrX:13622851_13622912:-	1	1	0	91	0	3	123	0.024	91	126	108.5	-0.024	0.266129	1	0.024	0.547523
FBgn0001087	g	ASTA0001710	FBtr0331709,FBtr0073842/FBtr0331710	mutexcl	1-2^,3-4^	chrX:13626733_13627117:-,chrX:13624678_13626658:-;chrX:13625656_13627117:-,chrX:13624678_13625581:-	2	2	6	23	0.207	7	31	0.184	29	38	33.5	0.023	0.783599	1	0.023	0.542574
FBgn0001087	g	ASTA0008300	FBtr0073842/FBtr0331709,FBtr0331710	AltFE	1(2^,3(4^	chrX:13628772_13629974:-;chrX:13628772_13629563:-	1	1	67	0	1	70	0	1	67	70	68.5	0	1	1	0	0.432536
FBgn0001089	Gal	ASTA0000368	FBtr0079230,FBtr0332603	altacceptor	1-,2-	chr2L:6006068_6006566:-;chr2L:6006062_6006566:-	1	1	9	0	1	13	0	1	9	13	11	0	1	1	0	0.432536
FBgn0001090	bnb	ASTA0007345	FBtr0074657,FBtr0074659	AltFE	1(2^3-4^,5(6^	chrX:18690328_18691687:-;chrX:18690328_18690535:-	1	1	0	2	0	0	0	0	2	0	1	0	1	1	0	0.432536
FBgn0001090	bnb	ASTA0003889	FBtr0074656,FBtr0074657	retintron	0,1^2-	irt;chrX:18691503_18691687:-	2	1	3.5	26	0.119	10	31	0.244	29.5	41	35.25	-0.125	0.0989802	1	0.125	0.769298
FBgn0001098	Gdh	ASTA0017346	FBtr0089497/FBtr0335205,FBtr0089496/FBtr0089498	exonskip	0,1-2^	chr3R:19762368_19763144:-;chr3R:19762742_19763144:-,chr3R:19762368_19762702:-	1	2	257	53	0.829	178	57	0.757	310	235	272.5	0.072	0.0161735	0.910796	0.072	0.68609
FBgn0001098	Gdh	ASTA0008407	FBtr0089497/FBtr0089498,FBtr0089496/FBtr0335205	AltFE	1(2^,3(4^	chr3R:19764278_19768315:-;chr3R:19764278_19764344:-	1	1	451	0	1	364	0	1	451	364	407.5	0	1	1	0	0.432536
FBgn0001105	Gbeta13F	ASTA0018126	FBtr0074110,FBtr0331597	Unclassified	1-2^3-6^,4-5^	chrX:15754284_15754777:+,chrX:15755187_15755268:+,chrX:15755526_15755598:+;chrX:15754284_15755409:+,chrX:15755520_15755598:+	3	2	51.3333	35.5	0.591	37	25	0.597	86.8333	62	74.4167	-0.006	0.646308	1	0.006	0.465625
FBgn0001105	Gbeta13F	ASTA0002170	FBtr0074110,FBtr0074107	Unclassified	1-3^4-,2-	chrX:15754284_15754777:+,chrX:15755187_15755268:+;chrX:15754284_15755021:+	2	1	2	0	1	0.5	1	0.333	2	1.5	1.75	0.667	0.333333	1	0.667	0.938771
FBgn0001105	Gbeta13F	ASTA0013804	FBtr0074110,FBtr0074106	Unclassified	1-2^3-,4-	chrX:15754284_15754777:+,chrX:15755187_15755268:+;chrX:15754284_15755409:+	2	1	2	62	0.031	0.5	43	0.011	64	43.5	53.75	0.02	0.646308	1	0.02	0.530833
FBgn0001105	Gbeta13F	ASTA0001869	FBtr0074110,FBtr0074111	Unclassified	1^3-5^6-,2^4-	chrX:15754284_15754777:+,chrX:15755187_15755268:+;chrX:15754356_15755172:+	2	1	2	0	1	0.5	0	1	2	0.5	1.25	0	1	1	0	0.432536
FBgn0001105	Gbeta13F	ASTA0014358	FBtr0074110,FBtr0074108	Unclassified	1^3-4^6-,2^5-	chrX:15754284_15754777:+,chrX:15755187_15755268:+;chrX:15754356_15755256:+	2	1	2	1	0.667	0.5	0	1	3	0.5	1.75	-0.333	1	1	0.333	0.892291
FBgn0001105	Gbeta13F	ASTA0003852	FBtr0074107,FBtr0331597	Unclassified	1-4^,2-3^	chrX:15754284_15755021:+,chrX:15755526_15755598:+;chrX:15754284_15755409:+,chrX:15755520_15755598:+	2	2	75	35.5	0.679	55.5	25	0.689	110.5	80.5	95.5	-0.01	0.415094	1	0.01	0.485032
FBgn0001105	Gbeta13F	ASTA0010207	FBtr0074107,FBtr0074106	altacceptor	1-,2-	chrX:15754284_15755021:+;chrX:15754284_15755409:+	1	1	0	62	0	1	43	0.023	62	44	53	-0.023	0.415094	1	0.023	0.542574
FBgn0001105	Gbeta13F	ASTA0020464	FBtr0074107,FBtr0074111	altdon_altacc	1^3-,2^4-	chrX:15754284_15755021:+;chrX:15754356_15755172:+	1	1	0	0	0	1	0	1	0	1	0.5	-1	1	1	1	0.999951
FBgn0001105	Gbeta13F	ASTA0003990	FBtr0074107,FBtr0074108	altdon_altacc	1^3-,2^4-	chrX:15754284_15755021:+;chrX:15754356_15755256:+	1	1	0	1	0	1	0	1	1	1	1	-1	1	1	1	0.999951
FBgn0001105	Gbeta13F	ASTA0007809	FBtr0331597,FBtr0074111	Unclassified	1^4-5^,2^3-6^	chrX:15754284_15755409:+,chrX:15755520_15755598:+;chrX:15754356_15755172:+,chrX:15755526_15755598:+	2	2	35.5	75	0.321	25	55	0.312	110.5	80	95.25	0.009	1	1	0.009	0.480035
FBgn0001105	Gbeta13F	ASTA0007362	FBtr0331597,FBtr0074108	Unclassified	1^4-5^,2^3-6^	chrX:15754284_15755409:+,chrX:15755520_15755598:+;chrX:15754356_15755256:+,chrX:15755526_15755598:+	2	2	35.5	75.5	0.32	25	55	0.312	111	80	95.5	0.008	1	1	0.008	0.475232
FBgn0001105	Gbeta13F	ASTA0014802	FBtr0074106,FBtr0074111	altdon_altacc	1^4-,2^3-	chrX:15754284_15755409:+;chrX:15754356_15755172:+	1	1	62	0	1	43	0	1	62	43	52.5	0	1	1	0	0.432536
FBgn0001105	Gbeta13F	ASTA0005251	FBtr0074106,FBtr0074108	altdon_altacc	1^4-,2^3-	chrX:15754284_15755409:+;chrX:15754356_15755256:+	1	1	62	1	0.984	43	0	1	63	43	53	-0.016	1	1	0.016	0.514094
FBgn0001105	Gbeta13F	ASTA0013774	FBtr0074111,FBtr0074108	altacceptor	1-,2-	chrX:15754356_15755172:+;chrX:15754356_15755256:+	1	1	0	1	0	0	0	0	1	0	0.5	0	1	1	0	0.432536
FBgn0001105	Gbeta13F	ASTA0011470	FBtr0331597,FBtr0074106	altdonor	1^,2^	chrX:15755520_15755598:+;chrX:15755526_15755598:+	1	1	9	150	0.057	7	110	0.06	159	117	138	-0.003	1	1	0.003	0.449469
FBgn0001122	Galphao	ASTA0017519	FBtr0088264/FBtr0088265,FBtr0088267	AltFE	1(2^,3(4^	chr2R:6325612_6326879:+;chr2R:6325802_6326879:+	1	1	41	2	0.953	29	1	0.967	43	30	36.5	-0.014	1	1	0.014	0.505604
FBgn0001122	Galphao	ASTA0015701	FBtr0088264/FBtr0088265,FBtr0088269	AltFE	1(2^,3(4^	chr2R:6325612_6326879:+;chr2R:6325998_6326879:+	1	1	41	1	0.976	29	0	1	42	29	35.5	-0.024	1	1	0.024	0.547523
FBgn0001122	Galphao	ASTA0007016	FBtr0088264/FBtr0088265,FBtr0088270	AltFE	1(2^,3(4^	chr2R:6325612_6326879:+;chr2R:6326243_6326879:+	1	1	41	0	1	29	0	1	41	29	35	0	1	1	0	0.432536
FBgn0001122	Galphao	ASTA0014140	FBtr0088265,FBtr0088271	AltFE	1(2^4-5^7-8^,3(6^	chr2R:6325612_6335703:+;chr2R:6327137_6335703:+	1	1	0	78	0	0	62	0	78	62	70	0	1	1	0	0.432536
FBgn0001122	Galphao	ASTA0000455	FBtr0088264,FBtr0088266	AltFE	1(2^3-4^,5(6^7-8^	chr2R:6325612_6335703:+;chr2R:6331968_6335703:+	1	1	0	0	0	0	0	0	0	0	0	0	1	1	0	0.432536
FBgn0001122	Galphao	ASTA0008390	FBtr0088264,FBtr0088272	AltFE	1(2^3-4^,5(6^	chr2R:6325612_6335703:+;chr2R:6333130_6335703:+	1	1	0	112	0	0	94	0	112	94	103	0	1	1	0	0.432536
FBgn0001122	Galphao	ASTA0011446	FBtr0088265,FBtr0333064	AltFE	1(2^3-4^5-6^7-8^9-10^,11(12^	chr2R:6325612_6348407:+;chr2R:6346866_6348407:+	1	1	0	0	0	0	0	0	0	0	0	0	1	1	0	0.432536
FBgn0001122	Galphao	ASTA0001196	FBtr0088267,FBtr0088268	altdonor	1^,2^	chr2R:6325802_6326879:+;chr2R:6325857_6326879:+	1	1	2	0	1	1	0	1	2	1	1.5	0	1	1	0	0.432536
FBgn0001122	Galphao	ASTA0007872	FBtr0088267,FBtr0088269	AltFE	1(2^,3(4^	chr2R:6325802_6326879:+;chr2R:6325998_6326879:+	1	1	2	1	0.667	1	0	1	3	1	2	-0.333	1	1	0.333	0.892291
FBgn0001122	Galphao	ASTA0010430	FBtr0088267,FBtr0088270	AltFE	1(2^,3(4^	chr2R:6325802_6326879:+;chr2R:6326243_6326879:+	1	1	2	0	1	1	0	1	2	1	1.5	0	1	1	0	0.432536
FBgn0001122	Galphao	ASTA0007673	FBtr0088267,FBtr0088272	AltFE	1(2^3-4^,5(6^	chr2R:6325802_6335703:+;chr2R:6333130_6335703:+	1	1	0	112	0	0	94	0	112	94	103	0	1	1	0	0.432536
FBgn0001122	Galphao	ASTA0013703	FBtr0088267,FBtr0333064	AltFE	1(2^3-4^5-6^7-8^,9(10^	chr2R:6325802_6348407:+;chr2R:6346866_6348407:+	1	1	0	0	0	0	0	0	0	0	0	0	1	1	0	0.432536
FBgn0001122	Galphao	ASTA0011141	FBtr0088268,FBtr0088266	AltFE	1(2^3-4^,5(6^7-8^	chr2R:6325857_6335703:+;chr2R:6331968_6335703:+	1	1	0	0	0	0	0	0	0	0	0	0	1	1	0	0.432536
FBgn0001122	Galphao	ASTA0016280	FBtr0088269,FBtr0088270	AltFE	1(2^,3(4^	chr2R:6325998_6326879:+;chr2R:6326243_6326879:+	1	1	1	0	1	0	0	0	1	0	0.5	1	1	1	1	0.999951
FBgn0001122	Galphao	ASTA0006071	FBtr0088269,FBtr0088266	AltFE	1(2^3-4^,5(6^7-8^	chr2R:6325998_6335703:+;chr2R:6331968_6335703:+	1	1	0	0	0	0	0	0	0	0	0	0	1	1	0	0.432536
FBgn0001122	Galphao	ASTA0018626	FBtr0088269,FBtr0088272	AltFE	1(2^3-4^,5(6^	chr2R:6325998_6335703:+;chr2R:6333130_6335703:+	1	1	0	112	0	0	94	0	112	94	103	0	1	1	0	0.432536
FBgn0001122	Galphao	ASTA0005668	FBtr0088269,FBtr0333064	AltFE	1(2^3-4^5-6^7-8^,9(10^	chr2R:6325998_6348407:+;chr2R:6346866_6348407:+	1	1	0	0	0	0	0	0	0	0	0	0	1	1	0	0.432536
FBgn0001122	Galphao	ASTA0004450	FBtr0088270,FBtr0088266	AltFE	1(2^3-4^,5(6^7-8^	chr2R:6326243_6335703:+;chr2R:6331968_6335703:+	1	1	0	0	0	0	0	0	0	0	0	0	1	1	0	0.432536
FBgn0001122	Galphao	ASTA0015861	FBtr0088270,FBtr0088272	AltFE	1(2^3-4^,5(6^	chr2R:6326243_6335703:+;chr2R:6333130_6335703:+	1	1	0	112	0	0	94	0	112	94	103	0	1	1	0	0.432536
FBgn0001122	Galphao	ASTA0011164	FBtr0088270,FBtr0333064	AltFE	1(2^3-4^5-6^7-8^,9(10^	chr2R:6326243_6348407:+;chr2R:6346866_6348407:+	1	1	0	0	0	0	0	0	0	0	0	0	1	1	0	0.432536
FBgn0001122	Galphao	ASTA0020554	FBtr0088265,FBtr0088264/FBtr0088267/FBtr0088268/FBtr0088269/FBtr0088270	Unclassified	1^3-4^,2^	chr2R:6326951_6332888:+,chr2R:6333130_6335703:+;chr2R:6327137_6335703:+	2	1	56	78	0.418	47	62	0.431	134	109	121.5	-0.013	0.82644	1	0.013	0.500558
FBgn0001122	Galphao	ASTA0012593	FBtr0088271,FBtr0088266	AltFE	1(2^,3(4^5-6^	chr2R:6327137_6335703:+;chr2R:6331968_6335703:+	1	1	78	0	1	62	0	1	78	62	70	0	1	1	0	0.432536
FBgn0001122	Galphao	ASTA0010348	FBtr0088271,FBtr0088272	AltFE	1(2^,3(4^	chr2R:6327137_6335703:+;chr2R:6333130_6335703:+	1	1	78	112	0.411	62	94	0.397	190	156	173	0.014	0.82644	1	0.014	0.505604
FBgn0001122	Galphao	ASTA0001992	FBtr0088271,FBtr0333064	AltFE	1(2^3-4^5-6^,7(8^	chr2R:6327137_6348407:+;chr2R:6346866_6348407:+	1	1	0	0	0	0	0	0	0	0	0	0	1	1	0	0.432536
FBgn0001122	Galphao	ASTA0005048	FBtr0088266,FBtr0333064	AltFE	1(2^3-4^5-6^7-8^,9(10^	chr2R:6331968_6348407:+;chr2R:6346866_6348407:+	1	1	0	0	0	0	0	0	0	0	0	0	1	1	0	0.432536
FBgn0001122	Galphao	ASTA0006544	FBtr0088272,FBtr0333064	AltFE	1(2^3-4^5-6^,7(8^	chr2R:6333130_6348407:+;chr2R:6346866_6348407:+	1	1	0	0	0	0	0	0	0	0	0	0	1	1	0	0.432536
FBgn0001123	Galphas	ASTA0016417	FBtr0072142/FBtr0301411,FBtr0072143/FBtr0072144	altdonor	1^,2^	chr2R:19830125_19831752:+;chr2R:19830338_19831752:+	1	1	20	5	0.8	22	3	0.88	25	25	25	-0.08	0.701939	1	0.08	0.701955
FBgn0001123	Galphas	ASTA0002395	FBtr0072143/FBtr0301411,FBtr0072142/FBtr0072144/FBtr0343279	altacceptor	1-,2-	chr2R:19833785_19833960:+;chr2R:19833785_19833969:+	1	1	56	123	0.313	40	74	0.351	179	114	146.5	-0.038	0.524788	1	0.038	0.598273
FBgn0001125	Got2	ASTA0010056	FBtr0077867,FBtr0077868	AltFE	1(2^,3(4^	chr2L:1986106_1987584:-;chr2L:1986106_1986796:-	1	1	142	0	1	94	0	1	142	94	118	0	1	1	0	0.432536
FBgn0001128	Gpdh	ASTA0007291	FBtr0079146/FBtr0333229,FBtr0079147/FBtr0333230	AltLE	1-3),2-4)	chr2L:5947333_5947856:+;chr2L:5947333_5948406:+	1	1	58	266	0.179	58	179	0.245	324	237	280.5	-0.066	0.0725083	1	0.066	0.671632
FBgn0001138	grn	ASTA0005650	FBtr0081808,FBtr0300040/FBtr0330188	altdonor	1^,2^	chr3R:3986831_3993092:-;chr3R:3986831_3992453:-	1	1	7	3	0.7	2	6	0.25	10	8	9	0.45	0.153435	1	0.45	0.905778
FBgn0001139	gro	ASTA0004665	FBtr0084962/FBtr0084966/FBtr0302952/FBtr0305047/FBtr0337057/FBtr0339900,FBtr0084963	AltFE	1(2^,3(4^	chr3R:21867624_21868716:+;chr3R:21867987_21868716:+	1	1	15	12	0.556	5	9	0.357	27	14	20.5	0.199	0.326424	1	0.199	0.830721
FBgn0001139	gro	ASTA0010370	FBtr0084962/FBtr0084966/FBtr0302952/FBtr0305047/FBtr0337057/FBtr0339900,FBtr0302951	AltFE	1(2^,3(4^	chr3R:21867624_21868716:+;chr3R:21868535_21868716:+	1	1	15	2	0.882	5	2	0.714	17	7	12	0.168	0.552042	1	0.168	0.814759
FBgn0001139	gro	ASTA0013422	FBtr0084962/FBtr0084966/FBtr0302952/FBtr0305047/FBtr0337057/FBtr0339900,FBtr0084965	AltFE	1(2^,3(4^	chr3R:21867624_21868716:+;chr3R:21868626_21868716:+	1	1	15	0	1	5	0	1	15	5	10	0	1	1	0	0.432536
FBgn0001139	gro	ASTA0003368	FBtr0084964,FBtr0084963	altdonor	1^,2^	chr3R:21867907_21868716:+;chr3R:21867987_21868716:+	1	1	0	12	0	1	9	0.1	12	10	11	-0.1	0.454545	1	0.1	0.738004
FBgn0001139	gro	ASTA0005013	FBtr0084963,FBtr0302951	AltFE	1(2^,3(4^	chr3R:21867987_21868716:+;chr3R:21868535_21868716:+	1	1	12	2	0.857	9	2	0.818	14	11	12.5	0.039	1	1	0.039	0.600796
FBgn0001139	gro	ASTA0014683	FBtr0084963,FBtr0084965	AltFE	1(2^,3(4^	chr3R:21867987_21868716:+;chr3R:21868626_21868716:+	1	1	12	0	1	9	0	1	12	9	10.5	0	1	1	0	0.432536
FBgn0001139	gro	ASTA0014738	FBtr0302951,FBtr0084965	AltFE	1(2^,3(4^	chr3R:21868535_21868716:+;chr3R:21868626_21868716:+	1	1	2	0	1	2	0	1	2	2	2	0	1	1	0	0.432536
FBgn0001139	gro	ASTA0013809	FBtr0084966,FBtr0337057/FBtr0339900	Unclassified	1-2^3-,4-	chr3R:21870349_21870725:+,chr3R:21870759_21871190:+;chr3R:21870349_21871196:+	2	1	1.5	7	0.176	2	1	0.667	8.5	3	5.75	-0.491	0.216783	1	0.491	0.907768
FBgn0001139	gro	ASTA0001173	FBtr0302952/FBtr0305047,FBtr0084962/FBtr0084963/FBtr0084964/FBtr0084965/FBtr0302951	Unclassified	1-2^4-,3-	chr3R:21870349_21870725:+,chr3R:21870759_21871196:+;chr3R:21870349_21871190:+	2	1	1	22	0.043	1.5	33	0.043	23	34.5	28.75	0	1	1	0	0.432536
FBgn0001139	gro	ASTA0002477	FBtr0084962/FBtr0084963/FBtr0084964/FBtr0084965/FBtr0302951,FBtr0084966	exonskip	0,1-2^	chr3R:21870349_21871190:+;chr3R:21870349_21870725:+,chr3R:21870759_21871190:+	1	2	22	1.5	0.936	33	2	0.943	23.5	35	29.25	-0.007	1	1	0.007	0.470428
FBgn0001139	gro	ASTA0011602	FBtr0084962/FBtr0084963/FBtr0084964/FBtr0084965/FBtr0302951,FBtr0337057/FBtr0339900	altacceptor	1-,2-	chr3R:21870349_21871190:+;chr3R:21870349_21871196:+	1	1	22	7	0.759	33	1	0.971	29	34	31.5	-0.212	0.0194983	1	0.212	0.840765
FBgn0001139	gro	ASTA0018879	FBtr0337057/FBtr0339900,FBtr0302952/FBtr0305047	exonskip	0,1-2^	chr3R:21870349_21871196:+;chr3R:21870349_21870725:+,chr3R:21870759_21871196:+	1	2	7	1	0.875	1	1.5	0.4	8	2.5	5.25	0.475	0.216783	1	0.475	0.906943
FBgn0001139	gro	ASTA0002405	FBtr0084966,FBtr0302952/FBtr0305047	altacceptor	1-,2-	chr3R:21870759_21871190:+;chr3R:21870759_21871196:+	1	1	1	0	1	1	0	1	1	1	1	0	1	1	0	0.432536
FBgn0001139	gro	ASTA0004374	FBtr0305047/FBtr0337057,FBtr0084962/FBtr0084963/FBtr0084964/FBtr0084965/FBtr0084966/FBtr0302951/FBtr0302952/FBtr0339900	exonskip	0,1-2^	chr3R:21871550_21872454:+;chr3R:21871550_21872257:+,chr3R:21872315_21872454:+	1	2	6	63	0.087	2	57.5	0.034	69	59.5	64.25	0.053	0.464422	1	0.053	0.640774
FBgn0001142	Gs1	ASTA0002378	FBtr0078115,FBtr0078114/FBtr0300568	retintron	0,1^2-	irt;chr2L:132256_132475:+	2	1	5	210	0.023	13.5	164	0.076	215	177.5	196.25	-0.053	0.000859872	0.201396	0.053	0.640774
FBgn0001145	Gs2	ASTA0012176	FBtr0343561,FBtr0073494	altacceptor	1-,2-	chrX:11317106_11318302:+;chrX:11317106_11318314:+	1	1	2	14	0.125	0	8	0	16	8	12	0.125	0.536232	1	0.125	0.769298
FBgn0001145	Gs2	ASTA0005222	FBtr0343561,FBtr0073495	AltFE	1(2^,3(4^	chrX:11317106_11318302:+;chrX:11318137_11318302:+	1	1	2	2016	0.001	0	1408	0	2018	1408	1713	0.001	0.51571	1	0.001	0.439231
FBgn0001145	Gs2	ASTA0015711	FBtr0343562,FBtr0073495	altacceptor	1-,2-	chrX:11318137_11318297:+;chrX:11318137_11318302:+	1	1	15	2016	0.007	9	1408	0.006	2031	1417	1724	0.001	0.83629	1	0.001	0.439231
FBgn0001145	Gs2	ASTA0001166	FBtr0343562,FBtr0073496	altacceptor	1-,2-	chrX:11318137_11318297:+;chrX:11318137_11318314:+	1	1	15	1	0.938	9	1	0.9	16	10	13	0.038	1	1	0.038	0.598273
FBgn0001145	Gs2	ASTA0002050	FBtr0073495,FBtr0073496	altacceptor	1-,2-	chrX:11318137_11318302:+;chrX:11318137_11318314:+	1	1	2016	1	1	1408	1	0.999	2017	1409	1713	0.001	1	1	0.001	0.439231
FBgn0001145	Gs2	ASTA0008099	FBtr0343563,FBtr0343562	retintron	0,1^2-	irt;chrX:11318137_11318297:+	2	1	36.5	15	0.709	33	9	0.786	51.5	42	46.75	-0.077	0.38596	1	0.077	0.696861
FBgn0001145	Gs2	ASTA0007541	FBtr0343563,FBtr0073495	retintron	0,1^2-	irt;chrX:11318137_11318302:+	2	1	40	2016	0.019	40.5	1408	0.028	2056	1448.5	1752.25	-0.009	0.0220034	1	0.009	0.480035
FBgn0001145	Gs2	ASTA0017840	FBtr0343563,FBtr0073496	retintron	0,1^2-	irt;chrX:11318137_11318314:+	2	1	86	1	0.989	76.5	1	0.987	87	77.5	82.25	0.002	1	1	0.002	0.444471
FBgn0001149	GstD1	ASTA0012961	FBtr0100410,FBtr0082607	altacceptor	1-,2-	chr3R:8194316_8194924:-;chr3R:8194298_8194924:-	1	1	3	402	0.007	2	355	0.006	405	357	381	0.001	1	1	0.001	0.439231
FBgn0001169	H	ASTA0000018	FBtr0083915,FBtr0083914/FBtr0083916	altdonor	1^,2^	chr3R:16447850_16448305:+;chr3R:16448221_16448305:+	1	1	3	6	0.333	2	8	0.2	9	10	9.5	0.133	0.628483	1	0.133	0.778225
FBgn0001169	H	ASTA0000649	FBtr0083917,FBtr0083915	retintron	0,1^2-	irt;chr3R:16447850_16448305:+	2	1	6.5	3	0.684	8	2	0.8	9.5	10	9.75	-0.116	0.648094	1	0.116	0.756538
FBgn0001169	H	ASTA0013993	FBtr0083917,FBtr0083914/FBtr0083916	retintron	0,1^2-	irt;chr3R:16448221_16448305:+	2	1	7.5	6	0.556	5	8	0.385	13.5	13	13.25	0.171	0.337302	1	0.171	0.816554
FBgn0001180	hb	ASTA0011134	FBtr0081950,FBtr0081951	AltFE	1(2^,3(4^	chr3R:4519895_4523047:-;chr3R:4519895_4520177:-	1	1	2	0	1	2	0	1	2	2	2	0	1	1	0	0.432536
FBgn0001208	Hn	ASTA0000201	FBtr0076811/FBtr0334645,FBtr0334646	exonskip	0,1-2^	chr3L:7753757_7754662:+;chr3L:7753757_7754083:+,chr3L:7754378_7754662:+	1	2	229	2.5	0.989	153	4	0.975	231.5	157	194.25	0.014	0.707441	1	0.014	0.505604
FBgn0001215	Hrb98DE	ASTA0013975	FBtr0085298,FBtr0085299	altacceptor	1-,2-	chr3R:24425722_24426427:+;chr3R:24425722_24426439:+	1	1	11	42	0.208	7	39	0.152	53	46	49.5	0.056	0.603485	1	0.056	0.648295
FBgn0001215	Hrb98DE	ASTA0003940	FBtr0085298,FBtr0085300/FBtr0085301	AltFE	1(2^,3(4^	chr3R:24425722_24426427:+;chr3R:24426291_24426427:+	1	1	11	43	0.204	7	46	0.132	54	53	53.5	0.072	0.439326	1	0.072	0.68609
FBgn0001215	Hrb98DE	ASTA0002596	FBtr0085300/FBtr0085301,FBtr0085302/FBtr0085303	altacceptor	1-,2-	chr3R:24426291_24426427:+;chr3R:24426291_24426439:+	1	1	43	116	0.27	46	98	0.319	159	144	151.5	-0.049	0.378028	1	0.049	0.630634
FBgn0001215	Hrb98DE	ASTA0009089	FBtr0085298/FBtr0085299/FBtr0085301/FBtr0085302,FBtr0085300/FBtr0085303	AltLE	1-2),3-4)	chr3R:24429421_24429782:+;chr3R:24429421_24431183:+	1	1	217	42	0.838	246	33	0.882	259	279	269	-0.044	0.170473	1	0.044	0.616418
FBgn0001216	Hsc70-1	ASTA0010365	FBtr0075761,FBtr0075762	altacceptor	1-,2-	chr3L:13967876_13968816:+;chr3L:13967876_13969016:+	1	1	24	9	0.727	11	4	0.733	33	15	24	-0.006	1	1	0.006	0.465625
FBgn0001216	Hsc70-1	ASTA0003880	FBtr0075762,FBtr0075763	exonskip	0,1-2^	chr3L:13967876_13969016:+;chr3L:13967876_13968816:+,chr3L:13968949_13969016:+	1	2	9	12.5	0.419	4	5.5	0.421	21.5	9.5	15.5	-0.002	1	1	0.002	0.444471
FBgn0001216	Hsc70-1	ASTA0013266	FBtr0075761,FBtr0075763	retintron	0,1^2-	irt;chr3L:13968949_13969016:+	2	1	1.5	1	0.6	4	0	1	2.5	4	3.25	-0.4	0.333333	1	0.4	0.902382
FBgn0001218	Hsc70-3	ASTA0013428	FBtr0073609,FBtr0073611	AltFE	1(2^,3(4^	chrX:11699076_11700276:-;chrX:11699076_11699321:-	1	1	82	20	0.804	95	15	0.864	102	110	106	-0.06	0.270132	1	0.06	0.658871
FBgn0001218	Hsc70-3	ASTA0008523	FBtr0073609,FBtr0073610	altdonor	1^,2^	chrX:11699076_11700276:-;chrX:11699076_11700110:-	1	1	82	4	0.953	95	2	0.979	86	97	91.5	-0.026	0.422043	1	0.026	0.555674
FBgn0001218	Hsc70-3	ASTA0017549	FBtr0073608,FBtr0073611	AltFE	1(2^,3(4^	chrX:11699076_11700901:-;chrX:11699076_11699321:-	1	1	12	20	0.375	20	15	0.571	32	35	33.5	-0.196	0.143556	1	0.196	0.8298
FBgn0001218	Hsc70-3	ASTA0017575	FBtr0073608,FBtr0073609	AltFE	1(2^,3(4^	chrX:11699076_11700901:-;chrX:11699076_11700276:-	1	1	12	82	0.128	20	95	0.174	94	115	104.5	-0.046	0.440945	1	0.046	0.621998
FBgn0001222	Hsf	ASTA0003322	FBtr0086782/FBtr0110964,FBtr0110965/FBtr0110966	exonskip	0,1-2^	chr2R:14018551_14018786:-;chr2R:14018695_14018786:-,chr2R:14018551_14018640:-	1	2	21	9	0.7	28	5.5	0.836	30	33.5	31.75	-0.136	0.168483	1	0.136	0.781379
FBgn0001222	Hsf	ASTA0007433	FBtr0110965,FBtr0086782/FBtr0110964/FBtr0110966	altacceptor	1-,2-	chr2R:14021614_14021911:-;chr2R:14021601_14021911:-	1	1	0	12	0	2	10	0.167	12	12	12	-0.167	0.478261	1	0.167	0.814177
FBgn0001222	Hsf	ASTA0008454	FBtr0110964/FBtr0110966,FBtr0086782/FBtr0110965	retintron	0,1^2-	irt;chr2R:14018893_14018964:-	2	1	4.5	82	0.052	11.5	79	0.127	86.5	90.5	88.5	-0.075	0.0204581	1	0.075	0.691087
FBgn0001228,FBgn0001223	Hsp67Bb,Hsp22	ASTA0010566	FBtr0100558/FBtr0100653/FBtr0100655/FBtr0303474,FBtr0303473	retintron	0,1^2-	irt;chr3L:9365940_9366009:+	2	1	0	0	0	0	0	0	0	0	0	0	1	1	0	0.432536
FBgn0001235	hth	ASTA0016067	FBtr0082256,FBtr0082255	altdonor	1^,2^	chr3R:6359729_6374373:-;chr3R:6359729_6374328:-	1	1	0	2	0	0	5	0	2	5	3.5	0	1	1	0	0.432536
FBgn0001235	hth	ASTA0017848	FBtr0100454,FBtr0082256	AltLE	1-2),3-4^5-6^7-8^9-10^11-12^13-14^15-16^17-18)	chr3R:6409596_6411464:-;chr3R:6387755_6411464:-	1	1	6	5	0.545	9	11	0.45	11	20	15.5	0.095	0.715987	1	0.095	0.728106
FBgn0001248	Idh	ASTA0017196	FBtr0076669/FBtr0076673/FBtr0114548/FBtr0114549,FBtr0076670	exonskip	0,1-2^	chr3L:8351006_8351655:-;chr3L:8351173_8351655:-,chr3L:8351006_8351115:-	1	2	107	8.5	0.926	42	5	0.894	115.5	47	81.25	0.032	0.162067	1	0.032	0.577119
FBgn0001248	Idh	ASTA0014862	FBtr0076667,FBtr0076669	AltFE	1(2^,3(4^	chr3L:8351006_8353892:-;chr3L:8351006_8351655:-	1	1	204	107	0.656	123	42	0.745	311	165	238	-0.089	0.0487756	1	0.089	0.719276
FBgn0001248	Idh	ASTA0006700	FBtr0076667,FBtr0114549	AltFE	1(2^,3(4^5-6^	chr3L:8351006_8353892:-;chr3L:8351006_8351949:-	1	1	204	0	1	123	0	1	204	123	163.5	0	1	1	0	0.432536
FBgn0001248	Idh	ASTA0007700	FBtr0076667,FBtr0076673	AltFE	1(2^,3(4^5-6^	chr3L:8351006_8353892:-;chr3L:8351006_8353428:-	1	1	204	0	1	123	0	1	204	123	163.5	0	1	1	0	0.432536
FBgn0001248	Idh	ASTA0018544	FBtr0076667,FBtr0114548	exonskip	0,1-2^	chr3L:8351006_8353892:-;chr3L:8351816_8353892:-,chr3L:8351006_8351655:-	1	2	204	53.5	0.792	123	21.5	0.851	257.5	144.5	201	-0.059	1.20126e-10	2.11588e-07	0.059	0.656834
FBgn0001248	Idh	ASTA0009867	FBtr0076671/FBtr0333058,FBtr0076670	altacceptor	1-,2-	chr3L:8351036_8351115:-;chr3L:8351006_8351115:-	1	1	3	12	0.2	3	5	0.375	15	8	11.5	-0.175	0.621385	1	0.175	0.81932
FBgn0001248	Idh	ASTA0013029	FBtr0076668,FBtr0076667	altacceptor	1-,2-	chr3L:8351036_8353892:-;chr3L:8351006_8353892:-	1	1	1	204	0.005	2	123	0.016	205	125	165	-0.011	0.559616	1	0.011	0.490757
FBgn0001248	Idh	ASTA0014050	FBtr0076668,FBtr0076671	AltFE	1(2^,3(4^	chr3L:8351036_8353892:-;chr3L:8351036_8351115:-	1	1	1	3	0.25	2	3	0.4	4	5	4.5	-0.15	1	1	0.15	0.796371
FBgn0001248	Idh	ASTA0004494	FBtr0333058,FBtr0076669/FBtr0076673/FBtr0114548/FBtr0114549	Unclassified	1-2^3-,4-	chr3L:8351173_8351655:-,chr3L:8351036_8351115:-;chr3L:8351006_8351655:-	2	1	4	107	0.036	4	42	0.087	111	46	78.5	-0.051	0.162067	1	0.051	0.63602
FBgn0001248	Idh	ASTA0020338	FBtr0076673,FBtr0114549	AltFE	1(2^,3(4^	chr3L:8351816_8353428:-;chr3L:8351816_8351949:-	1	1	0	1	0	0	0	0	1	0	0.5	0	1	1	0	0.432536
FBgn0001248	Idh	ASTA0014218	FBtr0114548,FBtr0076668	Unclassified	1-2^4-,3-	chr3L:8351816_8353892:-,chr3L:8351006_8351655:-;chr3L:8351036_8353892:-	2	1	53.5	1	0.982	21.5	2	0.915	54.5	23.5	39	0.067	0.00146518	0.282233	0.067	0.675562
FBgn0001250	if	ASTA0005304	FBtr0301352,FBtr0074357/FBtr0301353/FBtr0301354	exonskip	0,1-2^	chrX:16651149_16654363:-;chrX:16652622_16654363:-,chrX:16651149_16652546:-	1	2	4	19.5	0.17	8	13.5	0.372	23.5	21.5	22.5	-0.202	0.170447	1	0.202	0.836932
FBgn0001250	if	ASTA0007316	FBtr0301353,FBtr0301354	AltFE	1(2^,3(4^	chrX:16674230_16676502:-;chrX:16674230_16674896:-	1	1	6	0	1	4	0	1	6	4	5	0	1	1	0	0.432536
FBgn0001250	if	ASTA0005533	FBtr0074357/FBtr0301352,FBtr0301354	AltFE	1(2^,3(4^	chrX:16674230_16677350:-;chrX:16674230_16674896:-	1	1	10	0	1	14	0	1	10	14	12	0	1	1	0	0.432536
FBgn0001250	if	ASTA0016608	FBtr0074357/FBtr0301352,FBtr0301353	AltFE	1(2^,3(4^	chrX:16674230_16677350:-;chrX:16674230_16676502:-	1	1	10	6	0.625	14	4	0.778	16	18	17	-0.153	0.456932	1	0.153	0.798263
FBgn0001253	ImpE1	ASTA0000788	FBtr0333057,FBtr0076606/FBtr0076607	altacceptor	1-,2-	chr3L:8365684_8367844:+;chr3L:8365684_8367900:+	1	1	0	1	0	0	3	0	1	3	2	0	1	1	0	0.432536
FBgn0001256	ImpL1	ASTA0000314	FBtr0075842,FBtr0301405	altacceptor	1-,2-	chr3L:13375936_13376010:+;chr3L:13375936_13376013:+	1	1	3	0	1	1	0	1	3	1	2	0	1	1	0	0.432536
FBgn0001257	ImpL2	ASTA0011321	FBtr0073249/FBtr0333569,FBtr0073250	AltFE	1(2^,3(4^	chr3L:4225707_4226573:-;chr3L:4225707_4225883:-	1	1	45	0	1	21	0	1	45	21	33	0	1	1	0	0.432536
FBgn0001257	ImpL2	ASTA0008793	FBtr0073248,FBtr0073250	AltFE	1(2^,3(4^	chr3L:4225707_4235902:-;chr3L:4225707_4225883:-	1	1	17	0	1	5	0	1	17	5	11	0	1	1	0	0.432536
FBgn0001257	ImpL2	ASTA0011301	FBtr0073248,FBtr0073249/FBtr0333569	AltFE	1(2^,3(4^	chr3L:4225707_4235902:-;chr3L:4225707_4226573:-	1	1	17	45	0.274	5	21	0.192	62	26	44	0.082	0.590499	1	0.082	0.705206
FBgn0001258	ImpL3	ASTA0014967	FBtr0332067,FBtr0332066	AltFE	1(2^,3(4^	chr3L:6253985_6254165:-;chr3L:6253985_6254071:-	1	1	0	0	0	0	0	0	0	0	0	0	1	1	0	0.432536
FBgn0001258	ImpL3	ASTA0013786	FBtr0077008/FBtr0332065,FBtr0332066	AltFE	1(2^,3(4^	chr3L:6253985_6255658:-;chr3L:6253985_6254071:-	1	1	10	0	1	5	0	1	10	5	7.5	0	1	1	0	0.432536
FBgn0001258	ImpL3	ASTA0005878	FBtr0077008/FBtr0332065,FBtr0332067	AltFE	1(2^,3(4^	chr3L:6253985_6255658:-;chr3L:6253985_6254165:-	1	1	10	0	1	5	0	1	10	5	7.5	0	1	1	0	0.432536
FBgn0001263	inaD	ASTA0013181	FBtr0305132,FBtr0071909	altacceptor	1-,2-	chr2R:18745735_18746084:-;chr2R:18745699_18746084:-	1	1	0	776	0	0	692	0	776	692	734	0	1	1	0	0.432536
FBgn0001280	janA	ASTA0005763	FBtr0085595,FBtr0085597	AltFE	1(4^,2(3^	chr3R:25865129_25865194:-;chr3R:25865129_25865198:-	1	1	27	8	0.771	15	7	0.682	35	22	28.5	0.089	0.541997	1	0.089	0.719276
FBgn0001297	kay	ASTA0015367	FBtr0099988,FBtr0099989	AltFE	1(2^,3(4^	chr3R:25593310_25617114:+;chr3R:25599544_25617114:+	1	1	1	68	0.014	1	43	0.023	69	44	56.5	-0.009	1	1	0.009	0.480035
FBgn0001297	kay	ASTA0010148	FBtr0099988,FBtr0099990	AltFE	1(2^,3(4^	chr3R:25593310_25617114:+;chr3R:25608870_25617114:+	1	1	1	20	0.048	1	21	0.045	21	22	21.5	0.003	1	1	0.003	0.449469
FBgn0001297	kay	ASTA0005347	FBtr0099988,FBtr0290076	AltFE	1(2^,3(4^	chr3R:25593310_25617114:+;chr3R:25616577_25617114:+	1	1	1	83	0.012	1	82	0.012	84	83	83.5	0	1	1	0	0.432536
FBgn0001297	kay	ASTA0007659	FBtr0099989,FBtr0339165	exonskip	0,1-2^	chr3R:25599544_25617114:+;chr3R:25599544_25607412:+,chr3R:25607566_25617114:+	1	2	68	0	1	43	0	1	68	43	55.5	0	1	1	0	0.432536
FBgn0001297	kay	ASTA0018270	FBtr0099989,FBtr0099990	AltFE	1(2^,3(4^	chr3R:25599544_25617114:+;chr3R:25608870_25617114:+	1	1	68	20	0.773	43	21	0.672	88	64	76	0.101	0.196626	1	0.101	0.738974
FBgn0001297	kay	ASTA0010575	FBtr0339165,FBtr0290076	AltFE	1(2^3-4^,5(6^	chr3R:25599544_25617114:+;chr3R:25616577_25617114:+	1	1	68	83	0.45	43	82	0.344	151	125	138	0.106	0.0845673	1	0.106	0.744457
FBgn0001297	kay	ASTA0017913	FBtr0099990,FBtr0290076	AltFE	1(2^,3(4^	chr3R:25608870_25617114:+;chr3R:25616577_25617114:+	1	1	20	83	0.194	21	82	0.204	103	103	103	-0.01	1	1	0.01	0.485032
FBgn0001311	kkv	ASTA0009784	FBtr0078798/FBtr0078800,FBtr0301398	mutexcl	1-2^,3-4^	chr3R:1206544_1207043:-,chr3R:1205411_1206366:-;chr3R:1206253_1207043:-,chr3R:1205411_1206075:-	2	2	0	0	0	0	0	0	0	0	0	0	1	1	0	0.432536
FBgn0001311	kkv	ASTA0011983	FBtr0078800/FBtr0301398,FBtr0078798	retintron	0,1^2-	irt;chr3R:1204252_1204318:-	2	1	0	0	0	0	0	0	0	0	0	0	1	1	0	0.432536
FBgn0001316	klar	ASTA0013214	FBtr0112807,FBtr0343527	AltFE	1(2^,3(4^	chr3L:436850_440493:-;chr3L:436850_437495:-	1	1	4	0	1	7	0	1	4	7	5.5	0	1	1	0	0.432536
FBgn0001316	klar	ASTA0014380	FBtr0333852,FBtr0343527	AltFE	1(2^3-4^5-6^7-8^9-10^11-12^13-14^,15(16^	chr3L:436850_447710:-;chr3L:436850_437495:-	1	1	0	0	0	0	0	0	0	0	0	0	1	1	0	0.432536
FBgn0001316	klar	ASTA0005636	FBtr0333852,FBtr0112807	AltFE	1(2^3-4^5-6^7-8^9-10^11-12^13-14^,15(16^	chr3L:436850_447710:-;chr3L:436850_440493:-	1	1	0	4	0	0	7	0	4	7	5.5	0	1	1	0	0.432536
FBgn0001316	klar	ASTA0005611	FBtr0333851,FBtr0343527	AltFE	1(2^3-4^5-6^7-8^9-10^11-12^13-14^15-16^17-18^19-20^21-22^23-24^,25(26^	chr3L:436850_489952:-;chr3L:436850_437495:-	1	1	0	0	0	0	0	0	0	0	0	0	1	1	0	0.432536
FBgn0001316	klar	ASTA0000113	FBtr0333851,FBtr0112807	AltFE	1(2^3-4^5-6^7-8^9-10^11-12^13-14^15-16^17-18^19-20^21-22^23-24^,25(26^	chr3L:436850_489952:-;chr3L:436850_440493:-	1	1	0	4	0	0	7	0	4	7	5.5	0	1	1	0	0.432536
FBgn0001316	klar	ASTA0016577	FBtr0072565,FBtr0343527	AltFE	1(2^3-4^5-6^7-8^9-10^11-12^13-14^15-16^17-18^19-20^21-22^23-24^25-26^27-28^29-30^31-32^,33(34^	chr3L:436850_539898:-;chr3L:436850_437495:-	1	1	0	0	0	0	0	0	0	0	0	0	1	1	0	0.432536
FBgn0001316	klar	ASTA0011790	FBtr0110818,FBtr0112807	AltFE	1(2^3-4^5-6^7-8^9-10^11-12^13-14^15-16^17-18^19-20^21-22^23-24^25-26^27-28^29-30^,31(32^	chr3L:436850_539898:-;chr3L:436850_440493:-	1	1	0	4	0	0	7	0	4	7	5.5	0	1	1	0	0.432536
FBgn0001316	klar	ASTA0012341	FBtr0112808/FBtr0343526,FBtr0072565/FBtr0110818/FBtr0333850/FBtr0333851/FBtr0333852	AltLE	1-2),3-4^5-6^7-8)	chr3L:443169_443219:-;chr3L:436850_443219:-	1	1	0	19	0	0	25	0	19	25	22	0	1	1	0	0.432536
FBgn0001316	klar	ASTA0017217	FBtr0072565/FBtr0110818/FBtr0112808/FBtr0333851/FBtr0333852/FBtr0343526,FBtr0333850	exonskip	0,1-2^	chr3L:444377_444600:-;chr3L:444520_444600:-,chr3L:444377_444489:-	1	2	24	19	0.558	37	9.5	0.796	43	46.5	44.75	-0.238	0.0902984	1	0.238	0.852118
FBgn0001316	klar	ASTA0013855	FBtr0333851/FBtr0343526,FBtr0333852	AltFE	1(2^3-4^5-6^7-8^9-10^11-12^,13(14^	chr3L:445912_489952:-;chr3L:445912_447710:-	1	1	0	0	0	0	0	0	0	0	0	0	1	1	0	0.432536
FBgn0001316	klar	ASTA0004067	FBtr0072565/FBtr0112808,FBtr0333852	AltFE	1(2^3-4^5-6^7-8^9-10^11-12^13-14^15-16^17-18^19-20^,21(22^	chr3L:445912_539898:-;chr3L:445912_447710:-	1	1	0	0	0	0	0	0	0	0	0	0	1	1	0	0.432536
FBgn0001316	klar	ASTA0004052	FBtr0110818,FBtr0072565/FBtr0112808/FBtr0333850/FBtr0333851/FBtr0343526	exonskip	0,1-2^	chr3L:451772_454108:-;chr3L:453489_454108:-,chr3L:451772_452837:-	1	2	0	36.5	0	7	31	0.184	36.5	38	37.25	-0.184	0.000371581	0.119667	0.184	0.825287
FBgn0001316	klar	ASTA0018688	FBtr0072565/FBtr0110818/FBtr0112808,FBtr0333851/FBtr0343526	AltFE	1(2^3-4^5-6^7-8^9-10^,11(12^	chr3L:462559_539898:-;chr3L:462559_489952:-	1	1	0	2	0	0	5	0	2	5	3.5	0	1	1	0	0.432536
FBgn0001316	klar	ASTA0019212	FBtr0333850,FBtr0072565/FBtr0110818/FBtr0112808	exonskip	0,1-2^	chr3L:508800_539898:-;chr3L:514706_539898:-,chr3L:508800_514611:-	1	2	0	20	0	0	13	0	20	13	16.5	0	1	1	0	0.432536
FBgn0001319	kn	ASTA0006174	FBtr0087465/FBtr0112810/FBtr0301400/FBtr0329882,FBtr0112809	exonskip	0,1-2^	chr2R:10661513_10662473:-;chr2R:10662151_10662473:-,chr2R:10661513_10661684:-	1	2	0	5	0	3	5	0.375	5	8	6.5	-0.375	0.021978	1	0.375	0.897822
FBgn0001319	kn	ASTA0009074	FBtr0329882,FBtr0087465/FBtr0112809/FBtr0112810/FBtr0301400	altacceptor	1-,2-	chr2R:10662767_10662827:-;chr2R:10662764_10662827:-	1	1	0	3	0	0	1	0	3	1	2	0	1	1	0	0.432536
FBgn0001319	kn	ASTA0000089	FBtr0087465/FBtr0112809/FBtr0112810,FBtr0301400/FBtr0329882	altacceptor	1-,2-	chr2R:10662976_10663043:-;chr2R:10662973_10663043:-	1	1	1	8	0.111	0	7	0	9	7	8	0.111	1	1	0.111	0.752414
FBgn0001319	kn	ASTA0019874	FBtr0087465/FBtr0112809/FBtr0112810/FBtr0301400,FBtr0329882	Unclassified	1-4^,2-3^	chr2R:10663692_10663757:-,chr2R:10663326_10663510:-;chr2R:10663674_10663757:-,chr2R:10663326_10663573:-	2	2	8	1	0.889	5	2	0.714	9	7	8	0.175	0.364943	1	0.175	0.81932
FBgn0001319	kn	ASTA0003729	FBtr0087465/FBtr0112809/FBtr0301400,FBtr0329882	AltFE	1(2^,3(4^	chr2R:10681346_10685759:-;chr2R:10681346_10684282:-	1	1	1	0	1	2	0	1	1	2	1.5	0	1	1	0	0.432536
FBgn0001319	kn	ASTA0000987	FBtr0112810,FBtr0329882	AltFE	1(2^3-4^,5(6^	chr2R:10681346_10694354:-;chr2R:10681346_10684282:-	1	1	0	0	0	0	0	0	0	0	0	0	1	1	0	0.432536
FBgn0001320	kni	ASTA0012584	FBtr0078283,FBtr0344836	AltFE	1(2^,3(4^	chr3L:20687441_20688174:-;chr3L:20687441_20687541:-	1	1	19	0	1	10	1	0.909	19	11	15	0.091	0.366667	1	0.091	0.723497
FBgn0001324	kto	ASTA0020082	FBtr0074884,FBtr0304716	AltFE	1(2^3-4^5-6^7-8^9-10^11-12^,13(14^	chr3L:19830389_19836293:+;chr3L:19836230_19836293:+	1	1	0	0	0	0	1	0	0	1	0.5	0	1	1	0	0.432536
FBgn0001404	egh	ASTA0011922	FBtr0070439,FBtr0070440	AltFE	1(2^,3(4^	chrX:2483540_2489758:+;chrX:2486382_2489758:+	1	1	120	7	0.945	102	11	0.903	127	113	120	0.042	0.230625	1	0.042	0.610305
FBgn0001404	egh	ASTA0008032	FBtr0070439,FBtr0340091	AltFE	1(2^,3(4^	chrX:2483540_2489758:+;chrX:2487965_2489758:+	1	1	120	0	1	102	0	1	120	102	111	0	1	1	0	0.432536
FBgn0001404	egh	ASTA0014851	FBtr0070440,FBtr0340091	AltFE	1(2^,3(4^	chrX:2486382_2489758:+;chrX:2487965_2489758:+	1	1	7	0	1	11	0	1	7	11	9	0	1	1	0	0.432536
FBgn0001624	dlg1	ASTA0016520	FBtr0073483/FBtr0073488/FBtr0073490/FBtr0112813/FBtr0333263,FBtr0073491	altacceptor	1-,2-	chrX:11263833_11267849:+;chrX:11263833_11268289:+	1	1	11	1	0.917	10	0	1	12	10	11	-0.083	1	1	0.083	0.709961
FBgn0001624	dlg1	ASTA0010974	FBtr0073483/FBtr0073488/FBtr0073490/FBtr0112813/FBtr0333263,FBtr0073492	altacceptor	1-,2-	chrX:11263833_11267849:+;chrX:11263833_11268301:+	1	1	11	4	0.733	10	0	1	15	10	12.5	-0.267	0.124506	1	0.267	0.869051
FBgn0001624	dlg1	ASTA0019403	FBtr0073483/FBtr0073488/FBtr0073490/FBtr0112813/FBtr0333263,FBtr0302114	AltFE	1(2^,3(4^	chrX:11263833_11267849:+;chrX:11267176_11267849:+	1	1	11	5	0.688	10	1	0.909	16	11	13.5	-0.221	0.349684	1	0.221	0.844549
FBgn0001624	dlg1	ASTA0017742	FBtr0073491,FBtr0073492	altacceptor	1-,2-	chrX:11263833_11268289:+;chrX:11263833_11268301:+	1	1	1	4	0.2	0	0	0	5	0	2.5	0.2	1	1	0.2	0.836301
FBgn0001624	dlg1	ASTA0012382	FBtr0073483/FBtr0073488/FBtr0073490/FBtr0112813/FBtr0333263,FBtr0073484/FBtr0301288	AltFE	1(2^3-4^,5(6^	chrX:11263833_11270874:+;chrX:11270752_11270874:+	1	1	0	64	0	0	62	0	64	62	63	0	1	1	0	0.432536
FBgn0001624	dlg1	ASTA0013929	FBtr0073483/FBtr0073490/FBtr0112813/FBtr0333263,FBtr0112812	AltFE	1(2^3-4^5-6^7-8^,9(10^11-12^	chrX:11263833_11281804:+;chrX:11279007_11281804:+	1	1	0	0	0	0	0	0	0	0	0	0	1	1	0	0.432536
FBgn0001624	dlg1	ASTA0004829	FBtr0073490,FBtr0073485/FBtr0073489/FBtr0330390	AltFE	1(2^3-4^5-6^7-8^9-10^,11(12^13-14^	chrX:11263833_11289272:+;chrX:11283815_11289272:+	1	1	0	0	0	0	0	0	0	0	0	0	1	1	0	0.432536
FBgn0001624	dlg1	ASTA0006231	FBtr0073490,FBtr0073486/FBtr0308088/FBtr0333262	AltFE	1(2^3-4^5-6^7-8^9-10^,11(12^13-14^	chrX:11263833_11289272:+;chrX:11284574_11289272:+	1	1	0	0	0	0	8	0	0	8	4	0	1	1	0	0.432536
FBgn0001624	dlg1	ASTA0018194	FBtr0302114,FBtr0073484/FBtr0301288	AltFE	1(2^3-4^5-6^,7(8^	chrX:11267176_11270874:+;chrX:11270752_11270874:+	1	1	0	64	0	0	62	0	64	62	63	0	1	1	0	0.432536
FBgn0001624	dlg1	ASTA0001203	FBtr0302114,FBtr0112812	AltFE	1(2^3-4^5-6^7-8^9-10^,11(12^13-14^	chrX:11267176_11281804:+;chrX:11279007_11281804:+	1	1	0	0	0	0	0	0	0	0	0	0	1	1	0	0.432536
FBgn0001624	dlg1	ASTA0007596	FBtr0073484,FBtr0112812	AltFE	1(2^3-4^5-6^7-8^,9(10^11-12^	chrX:11270752_11281804:+;chrX:11279007_11281804:+	1	1	0	0	0	0	0	0	0	0	0	0	1	1	0	0.432536
FBgn0001624	dlg1	ASTA0010799	FBtr0073484,FBtr0073487/FBtr0308089	AltFE	1(2^3-4^5-6^7-8^9-10^,11(12^13-14^	chrX:11270752_11289272:+;chrX:11283731_11289272:+	1	1	0	0	0	0	0	0	0	0	0	0	1	1	0	0.432536
FBgn0001624	dlg1	ASTA0015065	FBtr0073484,FBtr0073486/FBtr0308088/FBtr0333262	AltFE	1(2^3-4^5-6^7-8^9-10^,11(12^13-14^	chrX:11270752_11289272:+;chrX:11284574_11289272:+	1	1	0	0	0	0	8	0	0	8	4	0	1	1	0	0.432536
FBgn0001624	dlg1	ASTA0016634	FBtr0073483/FBtr0073490/FBtr0073491/FBtr0073492/FBtr0112813/FBtr0301288/FBtr0302114/FBtr0333263,FBtr0073484/FBtr0073488	exonskip	0,1-2^	chrX:11276014_11281804:+;chrX:11276014_11276968:+,chrX:11277146_11281804:+	1	2	97	47.5	0.671	69	40	0.633	144.5	109	126.75	0.038	0.147852	1	0.038	0.598273
FBgn0001624	dlg1	ASTA0001147	FBtr0112812,FBtr0073487/FBtr0308089	AltFE	1(2^3-4^5-6^,7(8^9-10^	chrX:11279007_11289272:+;chrX:11283731_11289272:+	1	1	0	0	0	0	0	0	0	0	0	0	1	1	0	0.432536
FBgn0001624	dlg1	ASTA0011630	FBtr0112812,FBtr0301289	AltFE	1(2^3-4^5-6^,7(8^	chrX:11279007_11289272:+;chrX:11284574_11289272:+	1	1	0	0	0	0	8	0	0	8	4	0	1	1	0	0.432536
FBgn0001624	dlg1	ASTA0013875	FBtr0073483/FBtr0073491/FBtr0073492,FBtr0302114	altacceptor	1-,2-	chrX:11281967_11282018:+;chrX:11281967_11282024:+	1	1	0	0	0	0	0	0	0	0	0	0	1	1	0	0.432536
FBgn0001624	dlg1	ASTA0011558	FBtr0073483/FBtr0073491/FBtr0073492,FBtr0333263	altacceptor	1-,2-	chrX:11281967_11282018:+;chrX:11281967_11282048:+	1	1	0	0	0	0	0	0	0	0	0	0	1	1	0	0.432536
FBgn0001624	dlg1	ASTA0012416	FBtr0073483/FBtr0073491/FBtr0073492,FBtr0112813	AltLE	1-2),3-4^5-6^7-8^9-10^11-12^13-14^15-16^17-18^19-20^21-22^23-24^25-26^27-28)	chrX:11281967_11282018:+;chrX:11281967_11288255:+	1	1	0	2	0	0	0	0	2	0	1	0	1	1	0	0.432536
FBgn0001624	dlg1	ASTA0001795	FBtr0073483/FBtr0073491/FBtr0073492,FBtr0073488/FBtr0073490/FBtr0112812	AltLE	1-2),3-4^5-6^7-8^9-10^11-12^13-14^15-16^17-18^19-20^21-22^23-24)	chrX:11281967_11282018:+;chrX:11281967_11289272:+	1	1	0	120	0	0	126	0	120	126	123	0	1	1	0	0.432536
FBgn0001624	dlg1	ASTA0004317	FBtr0302114,FBtr0333263	altacceptor	1-,2-	chrX:11281967_11282024:+;chrX:11281967_11282048:+	1	1	0	0	0	0	0	0	0	0	0	0	1	1	0	0.432536
FBgn0001624	dlg1	ASTA0004086	FBtr0302114,FBtr0112813	AltLE	1-2),3-4^5-6^7-8^9-10^11-12^13-14^15-16^17-18^19-20^21-22^23-24^25-26^27-28)	chrX:11281967_11282024:+;chrX:11281967_11288255:+	1	1	0	2	0	0	0	0	2	0	1	0	1	1	0	0.432536
FBgn0001624	dlg1	ASTA0018410	FBtr0302114,FBtr0301288	AltLE	1-2),3-4^5-6^7-8^9-10^11-12^13-14^15-16^17-18)	chrX:11281967_11282024:+;chrX:11281967_11289272:+	1	1	0	120	0	0	126	0	120	126	123	0	1	1	0	0.432536
FBgn0001624	dlg1	ASTA0010317	FBtr0333263,FBtr0112813	AltLE	1-2),3-4^5-6^7-8^9-10^11-12^13-14^15-16^17-18^19-20^21-22^23-24^25-26^27-28)	chrX:11281967_11282048:+;chrX:11281967_11288255:+	1	1	0	2	0	0	0	0	2	0	1	0	1	1	0	0.432536
FBgn0001624	dlg1	ASTA0015824	FBtr0333263,FBtr0073488/FBtr0073490/FBtr0112812	AltLE	1-2),3-4^5-6^7-8^9-10^11-12^13-14^15-16^17-18^19-20^21-22^23-24)	chrX:11281967_11282048:+;chrX:11281967_11289272:+	1	1	0	120	0	0	126	0	120	126	123	0	1	1	0	0.432536
FBgn0001624	dlg1	ASTA0002941	FBtr0073484/FBtr0073488/FBtr0073490/FBtr0112812/FBtr0301288,FBtr0112813	exonskip	0,1-2^	chrX:11281967_11289272:+;chrX:11281967_11288255:+,chrX:11288280_11289272:+	1	2	120	10	0.923	126	6.5	0.951	130	132.5	131.25	-0.028	0.00748224	0.659044	0.028	0.562612
FBgn0001624	dlg1	ASTA0018559	FBtr0073487/FBtr0308089,FBtr0073485/FBtr0073489/FBtr0330390	altdon_altacc	1^4-,2^3-	chrX:11283731_11284263:+;chrX:11283815_11284208:+	1	1	2	0	1	1	0	1	2	1	1.5	0	1	1	0	0.432536
FBgn0001624	dlg1	ASTA0005118	FBtr0073487/FBtr0308089,FBtr0333261	altdonor	1^,2^	chrX:11283731_11284263:+;chrX:11283815_11284263:+	1	1	2	5	0.286	1	3	0.25	7	4	5.5	0.036	1	1	0.036	0.591286
FBgn0001624	dlg1	ASTA0016136	FBtr0073485/FBtr0073489/FBtr0330390,FBtr0333261	altacceptor	1-,2-	chrX:11283815_11284208:+;chrX:11283815_11284263:+	1	1	0	5	0	0	3	0	5	3	4	0	1	1	0	0.432536
FBgn0001624	dlg1	ASTA0020555	FBtr0073485/FBtr0073487/FBtr0073489/FBtr0301289/FBtr0308089/FBtr0330390/FBtr0333261,FBtr0073486/FBtr0308088/FBtr0333262	exonskip	0,1-2^	chrX:11284574_11289272:+;chrX:11284574_11288255:+,chrX:11288280_11289272:+	1	2	0	15.5	0	8	12.5	0.39	15.5	20.5	18	-0.39	0.000197829	0.0715342	0.39	0.898986
FBgn0001624	dlg1	ASTA0018369	FBtr0073488/FBtr0073490/FBtr0112812/FBtr0112813/FBtr0301288,FBtr0073485/FBtr0073486/FBtr0073487/FBtr0073489/FBtr0301289/FBtr0308088/FBtr0308089/FBtr0330390/FBtr0333261/FBtr0333262	altdonor	1^,2^	chrX:11290137_11291857:+;chrX:11290605_11291857:+	1	1	21	16	0.568	35	8	0.814	37	43	40	-0.246	0.0267637	1	0.246	0.853913
FBgn0001624	dlg1	ASTA0002171	FBtr0073484,FBtr0073488/FBtr0073490/FBtr0112812/FBtr0112813/FBtr0301288	Unclassified	0,1-2^3-4^5-6^7-8^	chrX:11290137_11294820:+;chrX:11290137_11291857:+,chrX:11291946_11292002:+,chrX:11292217_11292278:+,chrX:11292693_11292752:+,chrX:11292856_11294820:+	1	5	100	52.6	0.655	89	50.8	0.637	152.6	139.8	146.2	0.018	0.0485484	1	0.018	0.522537
FBgn0001624	dlg1	ASTA0010037	FBtr0073484,FBtr0073489/FBtr0308088/FBtr0308089	Unclassified	1^,2^3-4^5-6^7-8^9-10^11-12^	chrX:11290137_11294820:+;chrX:11290605_11291857:+,chrX:11291946_11292002:+,chrX:11292217_11292278:+,chrX:11292693_11292752:+,chrX:11292856_11293774:+,chrX:11293850_11294820:+	1	6	100	41.3333	0.708	89	43.6667	0.671	141.333	132.667	137	0.037	0.276859	1	0.037	0.59444
FBgn0001624	dlg1	ASTA0006498	FBtr0073485/FBtr0073486/FBtr0073487/FBtr0301289/FBtr0330390/FBtr0333261,FBtr0112813	Unclassified	1-2^,3-4^5-6^	chrX:11292856_11293774:+,chrX:11293850_11299306:+;chrX:11292856_11294820:+,chrX:11294866_11296739:+,chrX:11296821_11299306:+	2	3	14.5	71	0.17	24	64.3333	0.272	85.5	88.3333	86.9167	-0.102	0.0706001	1	0.102	0.74043
FBgn0001624	dlg1	ASTA0009251	FBtr0073485/FBtr0073486/FBtr0073487/FBtr0301289/FBtr0330390/FBtr0333261,FBtr0073488/FBtr0073490/FBtr0112812	mutexcl	1-2^,3-4^	chrX:11292856_11293774:+,chrX:11293850_11299306:+;chrX:11292856_11294820:+,chrX:11294866_11299306:+	2	2	14.5	45	0.244	24	51	0.32	59.5	75	67.25	-0.076	0.0706001	1	0.076	0.692834
FBgn0001624	dlg1	ASTA0002356	FBtr0073485/FBtr0073486/FBtr0073487/FBtr0301289/FBtr0330390/FBtr0333261,FBtr0301288	AltLE	1-2^7-8^9-10^11-12^13-14),3-4^5-6)	chrX:11292856_11293774:+;chrX:11292856_11294820:+	1	1	28	61	0.315	43	53	0.448	89	96	92.5	-0.133	0.0706001	1	0.133	0.778225
FBgn0001624	dlg1	ASTA0011814	FBtr0073488/FBtr0073490/FBtr0112812/FBtr0112813/FBtr0301288,FBtr0073489/FBtr0308088/FBtr0308089	exonskip	0,1-2^	chrX:11292856_11294820:+;chrX:11292856_11293774:+,chrX:11293850_11294820:+	1	2	61	25.5	0.705	53	44	0.546	86.5	97	91.75	0.159	0.0706001	1	0.159	0.803212
FBgn0001624	dlg1	ASTA0010813	FBtr0301288,FBtr0333262	AltLE	1-2^3-4),5-6^7-8^9-10^11-12)	chrX:11292856_11294820:+;chrX:11292856_11299306:+	1	1	61	1	0.984	53	3	0.946	62	56	59	0.038	0.344518	1	0.038	0.598273
FBgn0001624	dlg1	ASTA0004813	FBtr0333262,FBtr0073489/FBtr0308088/FBtr0308089	skip2exons	0,1-2^3-4^	chrX:11292856_11299306:+;chrX:11292856_11293774:+,chrX:11293850_11294820:+,chrX:11294866_11299306:+	1	3	1	26.6667	0.036	3	45.6667	0.062	27.6667	48.6667	38.1667	-0.026	1	1	0.026	0.555674
FBgn0001624	dlg1	ASTA0005865	FBtr0333262,FBtr0073485/FBtr0073486/FBtr0073487/FBtr0301289/FBtr0330390/FBtr0333261	exonskip	0,1-2^	chrX:11292856_11299306:+;chrX:11292856_11293774:+,chrX:11293850_11299306:+	1	2	1	14.5	0.065	3	24	0.111	15.5	27	21.25	-0.046	1	1	0.046	0.621998
FBgn0001624	dlg1	ASTA0014032	FBtr0333262,FBtr0112813	skip2exons	0,1-2^3-4^	chrX:11292856_11299306:+;chrX:11292856_11294820:+,chrX:11294866_11296739:+,chrX:11296821_11299306:+	1	3	1	71	0.014	3	64.3333	0.045	72	67.3333	69.6667	-0.031	0.344518	1	0.031	0.572849
FBgn0001624	dlg1	ASTA0008225	FBtr0333262,FBtr0073488/FBtr0073490/FBtr0112812	exonskip	0,1-2^	chrX:11292856_11299306:+;chrX:11292856_11294820:+,chrX:11294866_11299306:+	1	2	1	45	0.022	3	51	0.056	46	54	50	-0.034	0.344518	1	0.034	0.584833
FBgn0001624	dlg1	ASTA0019696	FBtr0073485/FBtr0073486/FBtr0073487/FBtr0301289/FBtr0330390/FBtr0333261,FBtr0073489/FBtr0308088/FBtr0308089	exonskip	0,1-2^	chrX:11293850_11299306:+;chrX:11293850_11294820:+,chrX:11294866_11299306:+	1	2	1	26	0.037	5	47	0.096	27	52	39.5	-0.059	0.656882	1	0.059	0.656834
FBgn0001624	dlg1	ASTA0009048	FBtr0073484/FBtr0301288,FBtr0073488/FBtr0073489/FBtr0073490/FBtr0112812/FBtr0308088/FBtr0308089	AltLE	1-2),3-4^5-6^7-8^9-10)	chrX:11294866_11296739:+;chrX:11294866_11299306:+	1	1	105	29	0.784	110	49	0.692	134	159	146.5	0.092	0.0853974	1	0.092	0.724516
FBgn0001624	dlg1	ASTA0010601	FBtr0073488/FBtr0073489/FBtr0073490/FBtr0112812/FBtr0308088/FBtr0308089,FBtr0112813	exonskip	0,1-2^	chrX:11294866_11299306:+;chrX:11294866_11296739:+,chrX:11296821_11299306:+	1	2	29	76	0.276	49	70	0.412	105	119	112	-0.136	0.0853974	1	0.136	0.781379
FBgn0001624	dlg1	ASTA0002954	FBtr0073483/FBtr0073488/FBtr0073490/FBtr0112813/FBtr0333263,FBtr0302114	retintron	0,1^2-	irt;chrX:11268122_11268289:+	2	1	11.5	0	1	6	0	1	11.5	6	8.75	0	1	1	0	0.432536
FBgn0001941	ifc	ASTA0003989	FBtr0079179,FBtr0332599	AltFE	1(2^,3(4^	chr2L:5986893_5987615:+;chr2L:5987495_5987615:+	1	1	76	15	0.835	92	22	0.807	91	114	102.5	0.028	0.71532	1	0.028	0.562612
FBgn0001942	eIF-4a	ASTA0014364	FBtr0079175/FBtr0079176/FBtr0307068,FBtr0079177/FBtr0079178/FBtr0331201	AltFE	1(2^,3(4^	chr2L:5981836_5983009:+;chr2L:5982822_5983009:+	1	1	1100	76	0.935	694	46	0.938	1176	740	958	-0.003	0.848315	1	0.003	0.449469
FBgn0001942	eIF-4a	ASTA0000274	FBtr0079176/FBtr0079178,FBtr0331201	AltLE	1-3),2-4)	chr2L:5985221_5985338:+;chr2L:5985221_5985342:+	1	1	433	4	0.991	391	4	0.99	437	395	416	0.001	1	1	0.001	0.439231
FBgn0001961	Arpc1	ASTA0010902	FBtr0080570,FBtr0080569	retintron	0,1^2-	irt;chr2L:13829644_13829709:-	2	1	31.5	15	0.677	23	10	0.697	46.5	33	39.75	-0.02	1	1	0.02	0.530833
FBgn0001978	stc	ASTA0018418	FBtr0080706,FBtr0332473	altacceptor	1-,2-	chr2L:15114214_15114299:+;chr2L:15114214_15114311:+	1	1	10	0	1	10	1	0.909	10	11	10.5	0.091	1	1	0.091	0.723497
FBgn0001978	stc	ASTA0017994	FBtr0080706,FBtr0080705	altdonor	1^,2^	chr2L:15114214_15114299:+;chr2L:15114235_15114299:+	1	1	10	2	0.833	10	1	0.909	12	11	11.5	-0.076	1	1	0.076	0.692834
FBgn0001978	stc	ASTA0005388	FBtr0080706,FBtr0332474	altdon_altacc	1^3-,2^4-	chr2L:15114214_15114299:+;chr2L:15114235_15114311:+	1	1	10	0	1	10	0	1	10	10	10	0	1	1	0	0.432536
FBgn0001978	stc	ASTA0010772	FBtr0332473,FBtr0080705	altdon_altacc	1^4-,2^3-	chr2L:15114214_15114311:+;chr2L:15114235_15114299:+	1	1	0	2	0	1	1	0.5	2	2	2	-0.5	1	1	0.5	0.926884
FBgn0001978	stc	ASTA0000300	FBtr0332473,FBtr0332474	altdonor	1^,2^	chr2L:15114214_15114311:+;chr2L:15114235_15114311:+	1	1	0	0	0	1	0	1	0	1	0.5	-1	1	1	1	0.999951
FBgn0001978	stc	ASTA0010659	FBtr0080705,FBtr0332474	altacceptor	1-,2-	chr2L:15114235_15114299:+;chr2L:15114235_15114311:+	1	1	2	0	1	1	0	1	2	1	1.5	0	1	1	0	0.432536
FBgn0001987	Gli	ASTA0004863	FBtr0080765,FBtr0343721	altdonor	1^,2^	chr2L:15760575_15762568:-;chr2L:15760575_15762195:-	1	1	15	0	1	19	1	0.95	15	20	17.5	0.05	1	1	0.05	0.633691
FBgn0001987	Gli	ASTA0003286	FBtr0080768,FBtr0343721	altdonor	1^,2^	chr2L:15760575_15762688:-;chr2L:15760575_15762195:-	1	1	3	0	1	4	1	0.8	3	5	4	0.2	1	1	0.2	0.836301
FBgn0001987	Gli	ASTA0001222	FBtr0080767,FBtr0080769	AltFE	1(2^4-6^,3(5^	chr2L:15760575_15762688:-;chr2L:15760575_15762306:-	1	1	3	0	1	4	0	1	3	4	3.5	0	1	1	0	0.432536
FBgn0001987	Gli	ASTA0011619	FBtr0080768,FBtr0080765	altdonor	1^,2^	chr2L:15760575_15762688:-;chr2L:15760575_15762568:-	1	1	3	15	0.167	4	19	0.174	18	23	20.5	-0.007	1	1	0.007	0.470428
FBgn0001987	Gli	ASTA0003080	FBtr0080768,FBtr0080767	exonskip	0,1-2^	chr2L:15760575_15762688:-;chr2L:15762407_15762688:-,chr2L:15760575_15762195:-	1	2	3	0	1	4	0.5	0.889	3	4.5	3.75	0.111	1	1	0.111	0.752414
FBgn0001987	Gli	ASTA0007803	FBtr0080767,FBtr0080765	Unclassified	1^3-4^,2^	chr2L:15762407_15762688:-,chr2L:15760575_15762195:-;chr2L:15760575_15762568:-	2	1	0	15	0	0.5	19	0.026	15	19.5	17.25	-0.026	1	1	0.026	0.555674
FBgn0001987	Gli	ASTA0002230	FBtr0343721,FBtr0080767	retintron	0,1^2-	irt;chr2L:15762407_15762688:-	2	1	0	0	0	0	0	0	0	0	0	0	1	1	0	0.432536
FBgn0001991	Ca-alpha1D	ASTA0018417	FBtr0332021/FBtr0332022/FBtr0332023/FBtr0332024/FBtr0332025,FBtr0332020	AltFE	1(2^3-4^,5(6^7-8^9-10^	chr2L:16165936_16171971:+;chr2L:16168472_16171971:+	1	1	0	0	0	0	0	0	0	0	0	0	1	1	0	0.432536
FBgn0001991	Ca-alpha1D	ASTA0015469	FBtr0090003/FBtr0090004/FBtr0332020,FBtr0090005/FBtr0090006	altdonor	1^,2^	chr2L:16168472_16169486:+;chr2L:16168558_16169486:+	1	1	0	0	0	0	0	0	0	0	0	0	1	1	0	0.432536
FBgn0001991	Ca-alpha1D	ASTA0010727	FBtr0090003/FBtr0090004/FBtr0090005/FBtr0090006,FBtr0332020	altdonor	1^,2^	chr2L:16171049_16171971:+;chr2L:16171145_16171971:+	1	1	32	7	0.821	14	4	0.778	39	18	28.5	0.043	0.727909	1	0.043	0.613604
FBgn0001991	Ca-alpha1D	ASTA0020514	FBtr0090005/FBtr0332024,FBtr0090003/FBtr0090004/FBtr0090006/FBtr0332021/FBtr0332022/FBtr0332023/FBtr0332025	mutexcl	1-2^,3-4^	chr2L:16177395_16177677:+,chr2L:16177805_16178906:+;chr2L:16177395_16178374:+,chr2L:16178493_16178906:+	2	2	67	28	0.705	60	22	0.732	95	82	88.5	-0.027	0.0990166	1	0.027	0.55907
FBgn0001991	Ca-alpha1D	ASTA0000403	FBtr0090005/FBtr0332024,FBtr0332020	altacceptor	1-,2-	chr2L:16177395_16177677:+;chr2L:16177395_16177692:+	1	1	84	0	1	89	0	1	84	89	86.5	0	1	1	0	0.432536
FBgn0001991	Ca-alpha1D	ASTA0003100	FBtr0332020,FBtr0090003/FBtr0090004/FBtr0090006/FBtr0332021/FBtr0332022/FBtr0332023/FBtr0332025	mutexcl	1-2^,3-4^	chr2L:16177395_16177692:+,chr2L:16177805_16178906:+;chr2L:16177395_16178374:+,chr2L:16178493_16178906:+	2	2	25	28	0.472	15.5	22	0.413	53	37.5	45.25	0.059	1	1	0.059	0.656834
FBgn0001991	Ca-alpha1D	ASTA0014247	FBtr0090003/FBtr0090005/FBtr0090006/FBtr0332021/FBtr0332022/FBtr0332024,FBtr0332020/FBtr0332023	mutexcl	1-2^,3-4^	chr2L:16179547_16180138:+,chr2L:16180247_16182778:+;chr2L:16179547_16181803:+,chr2L:16181912_16182778:+	2	2	23.5	22	0.516	16.5	37.5	0.306	45.5	54	49.75	0.21	0.282532	1	0.21	0.840037
FBgn0001991	Ca-alpha1D	ASTA0010598	FBtr0332020/FBtr0332023,FBtr0090004/FBtr0332025	exonskip	0,1-2^	chr2L:16179547_16181803:+;chr2L:16179547_16180138:+,chr2L:16180247_16181803:+	1	2	16	17.5	0.478	20	15.5	0.563	33.5	35.5	34.5	-0.085	0.282532	1	0.085	0.713454
FBgn0001991	Ca-alpha1D	ASTA0017700	FBtr0090003/FBtr0090005/FBtr0090006/FBtr0332021/FBtr0332022/FBtr0332024,FBtr0090004/FBtr0332025	exonskip	0,1-2^	chr2L:16180247_16182778:+;chr2L:16180247_16181803:+,chr2L:16181912_16182778:+	1	2	18	17	0.514	11	32	0.256	35	43	39	0.258	0.209702	1	0.258	0.866576
FBgn0001991	Ca-alpha1D	ASTA0014999	FBtr0090004/FBtr0090005/FBtr0090006/FBtr0332020/FBtr0332021/FBtr0332023/FBtr0332024/FBtr0332025,FBtr0332022	mutexcl	1-2^,3-4^	chr2L:16185627_16186110:+,chr2L:16186152_16189024:+;chr2L:16185627_16187454:+,chr2L:16187841_16189024:+	2	2	41	15.5	0.726	35.5	13	0.732	56.5	48.5	52.5	-0.006	0.809966	1	0.006	0.465625
FBgn0001991	Ca-alpha1D	ASTA0005434	FBtr0090003,FBtr0090004/FBtr0090005/FBtr0090006/FBtr0332020/FBtr0332021/FBtr0332023/FBtr0332024/FBtr0332025	exonskip	0,1-2^	chr2L:16185627_16189024:+;chr2L:16185627_16186110:+,chr2L:16186152_16189024:+	1	2	101	41	0.711	63	35.5	0.64	142	98.5	120.25	0.071	0.146011	1	0.071	0.684926
FBgn0001991	Ca-alpha1D	ASTA0002294	FBtr0090003,FBtr0332022	exonskip	0,1-2^	chr2L:16185627_16189024:+;chr2L:16185627_16187454:+,chr2L:16187841_16189024:+	1	2	101	15.5	0.867	63	13	0.829	116.5	76	96.25	0.038	0.654083	1	0.038	0.598273
FBgn0002023	Lim3	ASTA0001239	FBtr0081170,FBtr0309834	AltFE	1(2^,3(4^	chr2L:19081995_19082919:-;chr2L:19081995_19082096:-	1	1	0	0	0	1	0	1	0	1	0.5	-1	1	1	1	0.999951
FBgn0002023	Lim3	ASTA0012420	FBtr0309833/FBtr0329940,FBtr0309834	AltFE	1(2^,3(4^	chr2L:19081995_19105722:-;chr2L:19081995_19082096:-	1	1	5	0	1	4	0	1	5	4	4.5	0	1	1	0	0.432536
FBgn0002023	Lim3	ASTA0017058	FBtr0309833/FBtr0329940,FBtr0081170	AltFE	1(2^,3(4^	chr2L:19081995_19105722:-;chr2L:19081995_19082919:-	1	1	5	0	1	4	1	0.8	5	5	5	0.2	1	1	0.2	0.836301
FBgn0002023	Lim3	ASTA0019631	FBtr0309832/FBtr0309835,FBtr0309834	AltFE	1(2^3-4^,5(6^	chr2L:19081995_19107386:-;chr2L:19081995_19082096:-	1	1	0	0	0	0	0	0	0	0	0	0	1	1	0	0.432536
FBgn0002023	Lim3	ASTA0000759	FBtr0309832/FBtr0309835,FBtr0081170	AltFE	1(2^3-4^,5(6^	chr2L:19081995_19107386:-;chr2L:19081995_19082919:-	1	1	0	0	0	0	1	0	0	1	0.5	0	1	1	0	0.432536
FBgn0002023	Lim3	ASTA0000364	FBtr0081169,FBtr0309834	AltFE	1(2^3-4^,5(6^	chr2L:19081995_19108036:-;chr2L:19081995_19082096:-	1	1	0	0	0	0	0	0	0	0	0	0	1	1	0	0.432536
FBgn0002023	Lim3	ASTA0018565	FBtr0081169,FBtr0081170	AltFE	1(2^3-4^,5(6^	chr2L:19081995_19108036:-;chr2L:19081995_19082919:-	1	1	0	0	0	0	1	0	0	1	0.5	0	1	1	0	0.432536
FBgn0002023	Lim3	ASTA0016151	FBtr0309832/FBtr0309835,FBtr0081169	AltFE	1(4^,2(3^	chr2L:19106166_19107386:-;chr2L:19106166_19108036:-	1	1	0	0	0	0	1	0	0	1	0.5	0	1	1	0	0.432536
FBgn0002044	swm	ASTA0004830	FBtr0331325/FBtr0331326,FBtr0081244/FBtr0081245	altacceptor	1-,2-	chr2L:19494499_19494556:+;chr2L:19494499_19494559:+	1	1	6	27	0.182	3	28	0.097	33	31	32	0.085	0.47639	1	0.085	0.713454
FBgn0002069	Aats-asp	ASTA0013534	FBtr0332882,FBtr0339391	AltFE	1(2^3-4^,5(6^	chr2R:8764663_8768274:+;chr2R:8767957_8768274:+	1	1	0	4	0	0	0	0	4	0	2	0	1	1	0	0.432536
FBgn0002069	Aats-asp	ASTA0005148	FBtr0087784,FBtr0339391	AltFE	1(2^,3(4^	chr2R:8767886_8768274:+;chr2R:8767957_8768274:+	1	1	53	4	0.93	38	0	1	57	38	47.5	-0.07	0.147265	1	0.07	0.681675
FBgn0002121	l(2)gl	ASTA0020543	FBtr0330655,FBtr0078166/FBtr0078167/FBtr0078168/FBtr0078169/FBtr0078170/FBtr0078171/FBtr0306589/FBtr0306590/FBtr0306591/FBtr0306592	exonskip	0,1-2^	chr2L:11345_11778:-;chr2L:11519_11778:-,chr2L:11345_11409:-	1	2	0	32.5	0	1	30	0.032	32.5	31	31.75	-0.032	0.424779	1	0.032	0.577119
FBgn0002121	l(2)gl	ASTA0006721	FBtr0078167/FBtr0078168/FBtr0078169,FBtr0306589/FBtr0306591/FBtr0306592/FBtr0330655	exonskip	0,1-2^	chr2L:15712_19879:-;chr2L:17213_19879:-,chr2L:15712_17052:-	1	2	0	12.5	0	1	11	0.083	12.5	12	12.25	-0.083	0.21875	1	0.083	0.709961
FBgn0002121	l(2)gl	ASTA0013974	FBtr0078166,FBtr0078167/FBtr0078169	altdonor	1^,2^	chr2L:15712_19884:-;chr2L:15712_19879:-	1	1	0	0	0	0	1	0	0	1	0.5	0	1	1	0	0.432536
FBgn0002121	l(2)gl	ASTA0018737	FBtr0078166,FBtr0306591/FBtr0330655	Unclassified	1^,2^3-4^	chr2L:15712_19884:-;chr2L:17213_19879:-,chr2L:15712_17052:-	1	2	0	12.5	0	0	11	0	12.5	11	11.75	0	1	1	0	0.432536
FBgn0002121	l(2)gl	ASTA0005463	FBtr0078170,FBtr0078171	exonskip	0,1-2^	chr2L:17213_18260:-;chr2L:18169_18260:-,chr2L:17213_18025:-	1	2	9	2	0.818	11	2	0.846	11	13	12	-0.028	1	1	0.028	0.562612
FBgn0002121	l(2)gl	ASTA0000036	FBtr0306590,FBtr0078168	Unclassified	1^5-6^,2^3-4^	chr2L:17213_21135:-,chr2L:15712_17052:-;chr2L:20016_21065:-,chr2L:15712_19879:-	2	2	9	0	1	9.5	0.5	0.95	9	10	9.5	0.05	1	1	0.05	0.633691
FBgn0002121	l(2)gl	ASTA0010444	FBtr0306590,FBtr0078167	Unclassified	1^5-6^,2^3-4^	chr2L:17213_21135:-,chr2L:15712_17052:-;chr2L:20021_21065:-,chr2L:15712_19879:-	2	2	9	3	0.75	9.5	1	0.905	12	10.5	11.25	-0.155	0.265734	1	0.155	0.800301
FBgn0002121	l(2)gl	ASTA0014800	FBtr0306589,FBtr0078171	AltFE	1(2^3-4^,5(6^7-8^	chr2L:17213_21135:-;chr2L:17213_18260:-	1	1	3	9	0.25	3	11	0.214	12	14	13	0.036	1	1	0.036	0.591286
FBgn0002121	l(2)gl	ASTA0013710	FBtr0306590,FBtr0306589	exonskip	0,1-2^	chr2L:17213_21135:-;chr2L:20016_21135:-,chr2L:17213_19879:-	1	2	3	5	0.375	3	3	0.5	8	6	7	-0.125	0.65502	1	0.125	0.769298
FBgn0002121	l(2)gl	ASTA0006748	FBtr0306590,FBtr0306591/FBtr0330655	Unclassified	1^,2^3-4^	chr2L:17213_21135:-;chr2L:20021_21065:-,chr2L:17213_19879:-	1	2	3	8	0.273	3	3.5	0.462	11	6.5	8.75	-0.189	0.0400903	1	0.189	0.827131
FBgn0002121	l(2)gl	ASTA0000489	FBtr0306590,FBtr0306592	Unclassified	1^,2^3-4^5-6^	chr2L:17213_21135:-;chr2L:20974_21065:-,chr2L:20016_20830:-,chr2L:17213_19879:-	1	3	3	3.33333	0.474	3	2	0.6	6.33333	5	5.66667	-0.126	0.65502	1	0.126	0.770123
FBgn0002121	l(2)gl	ASTA0003830	FBtr0078168,FBtr0306592	exonskip	0,1-2^	chr2L:20016_21065:-;chr2L:20974_21065:-,chr2L:20016_20830:-	1	2	0	0	0	0	0	0	0	0	0	0	1	1	0	0.432536
FBgn0002121	l(2)gl	ASTA0008955	FBtr0306589,FBtr0078168	altdonor	1^,2^	chr2L:20016_21135:-;chr2L:20016_21065:-	1	1	0	0	0	0	0	0	0	0	0	0	1	1	0	0.432536
FBgn0002121	l(2)gl	ASTA0019142	FBtr0306589,FBtr0078167/FBtr0306591/FBtr0330655	altdon_altacc	1^4-,2^3-	chr2L:20016_21135:-;chr2L:20021_21065:-	1	1	0	6	0	0	1	0	6	1	3.5	0	1	1	0	0.432536
FBgn0002121	l(2)gl	ASTA0007672	FBtr0306589,FBtr0306592	Unclassified	1^,2^3-4^	chr2L:20016_21135:-;chr2L:20974_21065:-,chr2L:20016_20830:-	1	2	0	0	0	0	0	0	0	0	0	0	1	1	0	0.432536
FBgn0002121	l(2)gl	ASTA0017885	FBtr0078167/FBtr0078169/FBtr0306591/FBtr0330655,FBtr0078168	altacceptor	1-,2-	chr2L:20021_21065:-;chr2L:20016_21065:-	1	1	6	0	1	1	0	1	6	1	3.5	0	1	1	0	0.432536
FBgn0002121	l(2)gl	ASTA0002369	FBtr0078166,FBtr0306590	mutexcl	1-2^,3-4^	chr2L:20021_21135:-,chr2L:15712_19884:-;chr2L:17213_21135:-,chr2L:15712_17052:-	2	2	2.5	9	0.217	1.5	9.5	0.136	11.5	11	11.25	0.081	1	1	0.081	0.703411
FBgn0002121	l(2)gl	ASTA0010939	FBtr0078166,FBtr0078168	Unclassified	1^3-5^,2^4-6^	chr2L:20021_21135:-,chr2L:15712_19884:-;chr2L:20016_21065:-,chr2L:15712_19879:-	2	2	2.5	0	1	1.5	0.5	0.75	2.5	2	2.25	0.25	1	1	0.25	0.864587
FBgn0002121	l(2)gl	ASTA0019741	FBtr0078166,FBtr0306589	Unclassified	1-3^,2-4^5-6^	chr2L:20021_21135:-,chr2L:15712_19884:-;chr2L:20016_21135:-,chr2L:17213_19879:-,chr2L:15712_17052:-	2	3	2.5	8.33333	0.231	1.5	7.33333	0.17	10.8333	8.83333	9.83333	0.061	1	1	0.061	0.660861
FBgn0002121	l(2)gl	ASTA0015684	FBtr0078166,FBtr0306592	Unclassified	1^5-7^,2^3-4^6-8^9-10^	chr2L:20021_21135:-,chr2L:15712_19884:-;chr2L:20974_21065:-,chr2L:20016_20830:-,chr2L:17213_19879:-,chr2L:15712_17052:-	2	4	2.5	6.25	0.286	1.5	5.5	0.214	8.75	7	7.875	0.072	1	1	0.072	0.68609
FBgn0002121	l(2)gl	ASTA0004840	FBtr0078166,FBtr0078167/FBtr0306591/FBtr0330655	altdonor	1^,2^	chr2L:20021_21135:-;chr2L:20021_21065:-	1	1	5	6	0.455	3	1	0.75	11	4	7.5	-0.295	0.569231	1	0.295	0.87594
FBgn0002121	l(2)gl	ASTA0005041	FBtr0306592,FBtr0078167/FBtr0078169/FBtr0306591/FBtr0330655	Unclassified	1-2^4-,3-	chr2L:20974_21065:-,chr2L:20016_20830:-;chr2L:20021_21065:-	2	1	0	6	0	0	1	0	6	1	3.5	0	1	1	0	0.432536
FBgn0002121	l(2)gl	ASTA0015959	FBtr0078169,FBtr0306590	Unclassified	1^2-4^5-6^,3^7-8^	chr2L:21201_21348:-,chr2L:20021_21065:-,chr2L:15712_19879:-;chr2L:17213_21135:-,chr2L:15712_17052:-	3	2	2	9	0.182	1	9.5	0.095	11	10.5	10.75	0.087	1	1	0.087	0.716462
FBgn0002121	l(2)gl	ASTA0015865	FBtr0078169,FBtr0306589	Unclassified	1^2-4^5-,3^6-	chr2L:21201_21348:-,chr2L:20021_21065:-;chr2L:20016_21135:-	2	1	3	0	1	1	0	1	3	1	2	0	1	1	0	0.432536
FBgn0002121	l(2)gl	ASTA0019910	FBtr0078169,FBtr0078166	Unclassified	1^2-4^,3^	chr2L:21201_21348:-,chr2L:20021_21065:-;chr2L:20021_21135:-	2	1	3	5	0.375	1	3	0.25	8	4	6	0.125	1	1	0.125	0.769298
FBgn0002121	l(2)gl	ASTA0015771	FBtr0078167/FBtr0078168/FBtr0306591/FBtr0306592/FBtr0330655,FBtr0078169	retintron	0,1^2-	irt;chr2L:21201_21348:-	2	1	8	0	1	11	1	0.917	8	12	10	0.083	1	1	0.083	0.709961
FBgn0002174	l(2)tid	ASTA0017215	FBtr0089505,FBtr0306253	altacceptor	1-,2-	chr2R:19595998_19596152:+;chr2R:19595998_19596157:+	1	1	19	6	0.76	16	6	0.727	25	22	23.5	0.033	1	1	0.033	0.580903
FBgn0002174	l(2)tid	ASTA0013164	FBtr0306253,FBtr0089503	AltFE	1(3^,2(4^	chr2R:19595998_19596157:+;chr2R:19596011_19596157:+	1	1	6	10	0.375	6	6	0.5	16	12	14	-0.125	0.702171	1	0.125	0.769298
FBgn0002174	l(2)tid	ASTA0016635	FBtr0089504,FBtr0089503	altacceptor	1-,2-	chr2R:19596011_19596152:+;chr2R:19596011_19596157:+	1	1	13	10	0.565	17	6	0.739	23	23	23	-0.174	0.353413	1	0.174	0.818446
FBgn0002183	dre4	ASTA0019844	FBtr0072865,FBtr0072864	exonskip	0,1-2^	chr3L:1871918_1872581:-;chr3L:1872471_1872581:-,chr3L:1871918_1872353:-	1	2	12	19.5	0.381	16	18.5	0.464	31.5	34.5	33	-0.083	0.218567	1	0.083	0.709961
FBgn0002306	sas	ASTA0011588	FBtr0081570/FBtr0334884,FBtr0081571	exonskip	0,1-2^	chr3R:2988763_2990150:+;chr3R:2988763_2989843:+,chr3R:2990078_2990150:+	1	2	1	1	0.5	1	0.5	0.667	2	1.5	1.75	-0.167	1	1	0.167	0.814177
FBgn0002306	sas	ASTA0009075	FBtr0081570/FBtr0334884,FBtr0334885	exonskip	0,1-2^	chr3R:2988763_2990150:+;chr3R:2988763_2989843:+,chr3R:2990082_2990150:+	1	2	1	1	0.5	1	0.5	0.667	2	1.5	1.75	-0.167	1	1	0.167	0.814177
FBgn0002306	sas	ASTA0015742	FBtr0081571,FBtr0334885	altdonor	1^,2^	chr3R:2990078_2990150:+;chr3R:2990082_2990150:+	1	1	0	0	0	0	0	0	0	0	0	0	1	1	0	0.432536
FBgn0002306	sas	ASTA0019069	FBtr0081571/FBtr0334884,FBtr0081570/FBtr0334885	exonskip	0,1-2^	chr3R:3005364_3007278:+;chr3R:3005364_3005735:+,chr3R:3006771_3007278:+	1	2	34	1	0.971	24	3.5	0.873	35	27.5	31.25	0.098	1	1	0.098	0.732327
FBgn0002413	dco	ASTA0003787	FBtr0085742,FBtr0085744	altdon_altacc	1^3-,2^4-	chr3R:26884365_26886798:-;chr3R:26884350_26886096:-	1	1	0	82	0	0	64	0	82	64	73	0	1	1	0	0.432536
FBgn0002413	dco	ASTA0007166	FBtr0085742,FBtr0085743	Unclassified	1^5-,2^3-4^6-	chr3R:26884365_26886798:-;chr3R:26886187_26886791:-,chr3R:26884350_26886096:-	1	2	0	42.5	0	0	33	0	42.5	33	37.75	0	1	1	0	0.432536
FBgn0002413	dco	ASTA0014334	FBtr0334548,FBtr0085742	Unclassified	1-2^4-,3-	chr3R:26886187_26886798:-,chr3R:26884350_26886096:-;chr3R:26884365_26886798:-	2	1	77.5	0	1	59.5	0	1	77.5	59.5	68.5	0	1	1	0	0.432536
FBgn0002413	dco	ASTA0013083	FBtr0334548,FBtr0085743	altdonor	1^,2^	chr3R:26886187_26886798:-;chr3R:26886187_26886791:-	1	1	73	3	0.961	55	2	0.965	76	57	66.5	-0.004	1	1	0.004	0.454854
FBgn0002413	dco	ASTA0009896	FBtr0085744,FBtr0085743	retintron	0,1^2-	irt;chr3R:26886187_26886791:-	2	1	9.5	3	0.76	11.5	2	0.852	12.5	13.5	13	-0.092	0.653637	1	0.092	0.724516
FBgn0002413	dco	ASTA0014665	FBtr0085744,FBtr0334548	retintron	0,1^2-	irt;chr3R:26886187_26886798:-	2	1	8.5	73	0.104	11	55	0.167	81.5	66	73.75	-0.063	0.147692	1	0.063	0.665276
FBgn0002431	hyd	ASTA0015983	FBtr0082090,FBtr0339599	altdonor	1^,2^	chr3R:5545344_5545441:-;chr3R:5545344_5545435:-	1	1	47	1	0.979	38	0	1	48	38	43	-0.021	1	1	0.021	0.53452
FBgn0002466	sti	ASTA0015324	FBtr0075970,FBtr0332643	altdonor	1^,2^	chr3L:12506503_12506573:-;chr3L:12506503_12506561:-	1	1	1	0	1	0	0	0	1	0	0.5	1	1	1	1	0.999951
FBgn0002521	pho	ASTA0020343	FBtr0089205,FBtr0089204	altdonor	1^,2^	chr4:1201908_1202215:-;chr4:1201908_1201993:-	1	1	1	31	0.031	2	29	0.065	32	31	31.5	-0.034	0.612802	1	0.034	0.584833
FBgn0002522	lab	ASTA0003872	FBtr0081696,FBtr0308035	AltFE	1(2^,3(4^	chr3R:2488709_2502852:-;chr3R:2488709_2488905:-	1	1	1	0	1	1	0	1	1	1	1	0	1	1	0	0.432536
FBgn0002525	Lam	ASTA0011615	FBtr0079100/FBtr0346460,FBtr0307059	AltFE	1(2^,3(4^	chr2L:5542661_5543324:+;chr2L:5543273_5543324:+	1	1	18	2	0.9	9	0	1	20	9	14.5	-0.1	1	1	0.1	0.738004
FBgn0002566	lt	ASTA0007178	FBtr0111123,FBtr0111125/FBtr0333519/FBtr0344082	retintron	0,1^2-	irt;chr2L:22817840_22817891:+	2	1	5	38	0.116	8.5	44	0.162	43	52.5	47.75	-0.046	0.503837	1	0.046	0.621998
FBgn0002567	ltd	ASTA0008314	FBtr0339369,FBtr0089931/FBtr0346635	AltFE	1(2^,3(4^	chr2R:5066731_5068941:-;chr2R:5066731_5067253:-	1	1	4	382	0.01	1	301	0.003	386	302	344	0.007	0.391779	1	0.007	0.470428
FBgn0002567	ltd	ASTA0019567	FBtr0089933,FBtr0089931/FBtr0346635	AltFE	1(2^,3(4^	chr2R:5066731_5073620:-;chr2R:5066731_5067253:-	1	1	0	382	0	4	301	0.013	382	305	343.5	-0.013	0.0384234	1	0.013	0.500558
FBgn0002567	ltd	ASTA0003504	FBtr0089932,FBtr0339369	AltFE	1(2^3-4^,5(6^	chr2R:5066731_5073620:-;chr2R:5066731_5068941:-	1	1	0	4	0	4	1	0.8	4	5	4.5	-0.8	0.047619	1	0.8	0.944787
FBgn0002567	ltd	ASTA0012181	FBtr0089933,FBtr0089934	altdonor	1^,2^	chr2R:5066731_5073620:-;chr2R:5066731_5072721:-	1	1	0	15	0	4	22	0.154	15	26	20.5	-0.154	0.27792	1	0.154	0.799864
FBgn0002567	ltd	ASTA0016503	FBtr0089933,FBtr0089932	exonskip	0,1-2^	chr2R:5066731_5073620:-;chr2R:5073430_5073620:-,chr2R:5066731_5072721:-	1	2	0	7.5	0	4	11	0.267	7.5	15	11.25	-0.267	0.27792	1	0.267	0.869051
FBgn0002567	ltd	ASTA0006048	FBtr0089934,FBtr0089932	retintron	0,1^2-	irt;chr2R:5073430_5073620:-	2	1	0	0	0	0	0	0	0	0	0	0	1	1	0	0.432536
FBgn0002576	lz	ASTA0015846	FBtr0112814,FBtr0071320	exonskip	0,1-2^	chrX:9188053_9196002:+;chrX:9188053_9189309:+,chrX:9189673_9196002:+	1	2	0	7.5	0	0	5	0	7.5	5	6.25	0	1	1	0	0.432536
FBgn0002579	RpL36	ASTA0009977	FBtr0070156,FBtr0070158	altdonor	1^,2^	chrX:522912_523360:-;chrX:522912_523323:-	1	1	341	2	0.994	294	1	0.997	343	295	319	-0.003	1	1	0.003	0.449469
FBgn0002579	RpL36	ASTA0014400	FBtr0070157,FBtr0070158	altdonor	1^,2^	chrX:522912_523380:-;chrX:522912_523323:-	1	1	2	2	0.5	3	1	0.75	4	4	4	-0.25	1	1	0.25	0.864587
FBgn0002579	RpL36	ASTA0004073	FBtr0070157,FBtr0070156	altdonor	1^,2^	chrX:522912_523380:-;chrX:522912_523360:-	1	1	2	341	0.006	3	294	0.01	343	297	320	-0.004	0.667322	1	0.004	0.454854
FBgn0002579	RpL36	ASTA0019682	FBtr0070155,FBtr0070158	AltFE	1(3^,2(4^	chrX:522912_523414:-;chrX:522912_523323:-	1	1	126	2	0.984	178	1	0.994	128	179	153.5	-0.01	0.572984	1	0.01	0.485032
FBgn0002590	RpS5a	ASTA0008354	FBtr0343292,FBtr0343293	altdonor	1^,2^	chrX:17041234_17042089:-;chrX:17041234_17041720:-	1	1	3	0	1	5	0	1	3	5	4	0	1	1	0	0.432536
FBgn0002590	RpS5a	ASTA0007815	FBtr0074406,FBtr0343293	altdonor	1^,2^	chrX:17041234_17042236:-;chrX:17041234_17041720:-	1	1	627	0	1	520	0	1	627	520	573.5	0	1	1	0	0.432536
FBgn0002590	RpS5a	ASTA0009871	FBtr0074406,FBtr0343292	altdonor	1^,2^	chrX:17041234_17042236:-;chrX:17041234_17042089:-	1	1	627	3	0.995	520	5	0.99	630	525	577.5	0.005	0.48001	1	0.005	0.460288
FBgn0002626	RpL32	ASTA0006252	FBtr0085593,FBtr0114555	altdonor	1^,2^	chr3R:25871509_25871611:-;chr3R:25871509_25871583:-	1	1	0	4	0	1	2	0.333	4	3	3.5	-0.333	0.428571	1	0.333	0.892291
FBgn0002626	RpL32	ASTA0018214	FBtr0085593,FBtr0085594	AltFE	1(4^,2(3^	chr3R:25871509_25871611:-;chr3R:25871509_25871708:-	1	1	0	1	0	1	2	0.333	1	3	2	-0.333	1	1	0.333	0.892291
FBgn0002626	RpL32	ASTA0013139	FBtr0085592,FBtr0085593	AltFE	1(3^,2(4^	chr3R:25871509_25871855:-;chr3R:25871509_25871611:-	1	1	168	0	1	216	1	0.995	168	217	192.5	0.005	1	1	0.005	0.460288
FBgn0002626	RpL32	ASTA0005291	FBtr0085592,FBtr0085594	AltFE	1(2^,3(4^	chr3R:25871509_25871855:-;chr3R:25871509_25871708:-	1	1	168	1	0.994	216	2	0.991	169	218	193.5	0.003	1	1	0.003	0.449469
FBgn0002638	Rcc1	ASTA0019553	FBtr0077074,FBtr0077076	AltFE	1(4^,2(3^	chr3L:5925418_5925505:-;chr3L:5925418_5925624:-	1	1	15	0	1	7	0	1	15	7	11	0	1	1	0	0.432536
FBgn0002638	Rcc1	ASTA0011178	FBtr0077076,FBtr0077075	exonskip	0,1-2^	chr3L:5925418_5925624:-;chr3L:5925565_5925624:-,chr3L:5925418_5925505:-	1	2	0	8	0	0	4	0	8	4	6	0	1	1	0	0.432536
FBgn0002643	mam	ASTA0002508	FBtr0087596,FBtr0087597	AltFE	1(2^3-4^,5(6^	chr2R:9878998_9897667:+;chr2R:9896744_9897667:+	1	1	1	1	0.5	0	0	0	2	0	1	0.5	1	1	0.5	0.926884
FBgn0002643	mam	ASTA0006944	FBtr0087596,FBtr0087598	AltFE	1(2^3-4^5-6^,7(8^9-10^	chr2R:9878998_9926214:+;chr2R:9919345_9926214:+	1	1	0	0	0	0	0	0	0	0	0	0	1	1	0	0.432536
FBgn0002643	mam	ASTA0002652	FBtr0087597,FBtr0339956	altdonor	1^,2^	chr2R:9896744_9897667:+;chr2R:9897038_9897667:+	1	1	1	1	0.5	0	1	0	2	1	1.5	0.5	1	1	0.5	0.926884
FBgn0002643	mam	ASTA0008331	FBtr0087597,FBtr0087598	AltFE	1(2^3-4^,5(6^7-8^	chr2R:9896744_9926214:+;chr2R:9919345_9926214:+	1	1	0	0	0	0	0	0	0	0	0	0	1	1	0	0.432536
FBgn0002645	Map205	ASTA0017750	FBtr0085875/FBtr0334299,FBtr0085876	exonskip	0,1-2^	chr3R:27884868_27892050:-;chr3R:27887234_27892050:-,chr3R:27884868_27887167:-	1	2	8	5	0.615	16	1	0.941	13	17	15	-0.326	0.00659993	0.618323	0.326	0.881423
FBgn0002673	twe	ASTA0010603	FBtr0080855/FBtr0331444/FBtr0331446,FBtr0331445	AltFE	1(4^,2(3^	chr2L:16261506_16261590:-;chr2L:16261506_16261616:-	1	1	2	0	1	0	0	0	2	0	1	1	1	1	1	0.999951
FBgn0002709	mei-218	ASTA0011898	FBtr0100639,FBtr0299823	AltFE	1(3^,2(4^	chrX:17035515_17036834:-;chrX:17035515_17035726:-	1	1	0	2	0	0	1	0	2	1	1.5	0	1	1	0	0.432536
FBgn0002716,FBgn0260934	mei-W68,par-1	ASTA0001877	FBtr0086461,FBtr0330244	AltLE	1-2^3-4),5-6^7-8^9-10^11-12^13-14^15-16^17-18^19-20^21-22^23-24^25-26^27-28^29-30^31-32^33-34)	chr2R:15344481_15345476:+;chr2R:15344481_15347299:+	1	1	0	54	0	0	87	0	54	87	70.5	0	1	1	0	0.432536
FBgn0002719	Men	ASTA0013908	FBtr0082660,FBtr0082661	AltFE	1(2^,3(4^	chr3R:8545750_8547857:-;chr3R:8545750_8546338:-	1	1	4	31	0.114	5	16	0.238	35	21	28	-0.124	0.272189	1	0.124	0.765368
FBgn0002772	Mlc1	ASTA0006989	FBtr0085195,FBtr0085196/FBtr0344131	exonskip	0,1-2^	chr3R:23483678_23484190:-;chr3R:23483836_23484190:-,chr3R:23483678_23483788:-	1	2	2	161.5	0.012	0	255.5	0	163.5	255.5	209.5	0.012	0.0664639	1	0.012	0.495221
FBgn0002774	mle	ASTA0019014	FBtr0086031,FBtr0100576	AltFE	1(2^3-5^,4(6^	chr2R:1867143_1868123:-;chr2R:1867143_1867205:-	1	1	0	15	0	0	12	0	15	12	13.5	0	1	1	0	0.432536
FBgn0002778	mnd	ASTA0013965	FBtr0075626,FBtr0114529	altacceptor	1-,2-	chr3L:14978255_14980681:+;chr3L:14978255_14981011:+	1	1	16	0	1	14	0	1	16	14	15	0	1	1	0	0.432536
FBgn0002781	mod(mdg4)	ASTA0009797	FBtr0084077,FBtr0343765	AltLE	1-2),3-4^5-6)	chr3R:17177609_17200781:-;chr3R:17177101_17200781:-	1	1	4	11	0.267	2	6	0.25	15	8	11.5	0.017	1	1	0.017	0.518558
FBgn0002781	mod(mdg4)	ASTA0004197	FBtr0084060,FBtr0343765	AltLE	1-2),3-4^5-6)	chr3R:17178359_17200781:-;chr3R:17177101_17200781:-	1	1	2	11	0.154	5	6	0.455	13	11	12	-0.301	0.181922	1	0.301	0.877784
FBgn0002781	mod(mdg4)	ASTA0008517	FBtr0084060,FBtr0084077	AltLE	1-2),3-4)	chr3R:17178359_17200781:-;chr3R:17177609_17200781:-	1	1	2	4	0.333	5	2	0.714	6	7	6.5	-0.381	0.286131	1	0.381	0.89821
FBgn0002781	mod(mdg4)	ASTA0010408	FBtr0084065,FBtr0343765	AltLE	1-2),3-4^5-6)	chr3R:17178960_17200781:-;chr3R:17177101_17200781:-	1	1	5	11	0.312	7	6	0.538	16	13	14.5	-0.226	0.274181	1	0.226	0.847363
FBgn0002781	mod(mdg4)	ASTA0020091	FBtr0084065,FBtr0084077	AltLE	1-2),3-4)	chr3R:17178960_17200781:-;chr3R:17177609_17200781:-	1	1	5	4	0.556	7	2	0.778	9	9	9	-0.222	0.61991	1	0.222	0.84615
FBgn0002781	mod(mdg4)	ASTA0011329	FBtr0084065,FBtr0084060	AltLE	1-3),2-4)	chr3R:17178960_17200781:-;chr3R:17178359_17200781:-	1	1	5	2	0.714	7	5	0.583	7	12	9.5	0.131	0.656168	1	0.131	0.774586
FBgn0002781	mod(mdg4)	ASTA0011914	FBtr0084063,FBtr0343765	AltLE	1-2),3-4^5-6)	chr3R:17179457_17200781:-;chr3R:17177101_17200781:-	1	1	7	11	0.389	4	6	0.4	18	10	14	-0.011	1	1	0.011	0.490757
FBgn0002781	mod(mdg4)	ASTA0010071	FBtr0084063,FBtr0084077	AltLE	1-2),3-4)	chr3R:17179457_17200781:-;chr3R:17177609_17200781:-	1	1	7	4	0.636	4	2	0.667	11	6	8.5	-0.031	1	1	0.031	0.572849
FBgn0002781	mod(mdg4)	ASTA0004375	FBtr0084063,FBtr0084060	AltLE	1-2),3-4)	chr3R:17179457_17200781:-;chr3R:17178359_17200781:-	1	1	7	2	0.778	4	5	0.444	9	9	9	0.334	0.334842	1	0.334	0.892776
FBgn0002781	mod(mdg4)	ASTA0001420	FBtr0084063,FBtr0084065	AltLE	1-2),3-4)	chr3R:17179457_17200781:-;chr3R:17178960_17200781:-	1	1	7	5	0.583	4	7	0.364	12	11	11.5	0.219	0.413649	1	0.219	0.844112
FBgn0002781	mod(mdg4)	ASTA0004353	FBtr0114361,FBtr0343765	AltLE	1-2),3-4^5-6)	chr3R:17180054_17200781:-;chr3R:17177101_17200781:-	1	1	4	11	0.267	10	6	0.625	15	16	15.5	-0.358	0.0731728	1	0.358	0.895493
FBgn0002781	mod(mdg4)	ASTA0011743	FBtr0114361,FBtr0084077	AltLE	1-2),3-4)	chr3R:17180054_17200781:-;chr3R:17177609_17200781:-	1	1	4	4	0.5	10	2	0.833	8	12	10	-0.333	0.161094	1	0.333	0.892291
FBgn0002781	mod(mdg4)	ASTA0018741	FBtr0114361,FBtr0084060	AltLE	1-2),3-4)	chr3R:17180054_17200781:-;chr3R:17178359_17200781:-	1	1	4	2	0.667	10	5	0.667	6	15	10.5	0	1	1	0	0.432536
FBgn0002781	mod(mdg4)	ASTA0018624	FBtr0114361,FBtr0084065	AltLE	1-2),3-4)	chr3R:17180054_17200781:-;chr3R:17178960_17200781:-	1	1	4	5	0.444	10	7	0.588	9	17	13	-0.144	0.682838	1	0.144	0.791277
FBgn0002781	mod(mdg4)	ASTA0019308	FBtr0114361,FBtr0084063	AltLE	1-2),3-4)	chr3R:17180054_17200781:-;chr3R:17179457_17200781:-	1	1	4	7	0.364	10	4	0.714	11	14	12.5	-0.35	0.115995	1	0.35	0.894619
FBgn0002781	mod(mdg4)	ASTA0017057	FBtr0084066,FBtr0343765	AltLE	1-2^3-4),5-6^7-8)	chr3R:17180812_17200781:-;chr3R:17177101_17200781:-	1	1	4	11	0.267	4	6	0.4	15	10	12.5	-0.133	0.666819	1	0.133	0.778225
FBgn0002781	mod(mdg4)	ASTA0011070	FBtr0084066,FBtr0084077	AltLE	1-2^3-4),5-6)	chr3R:17180812_17200781:-;chr3R:17177609_17200781:-	1	1	4	4	0.5	4	2	0.667	8	6	7	-0.167	0.62704	1	0.167	0.814177
FBgn0002781	mod(mdg4)	ASTA0008990	FBtr0084066,FBtr0084060	AltLE	1-2^3-4),5-6)	chr3R:17180812_17200781:-;chr3R:17178359_17200781:-	1	1	4	2	0.667	4	5	0.444	6	9	7.5	0.223	0.608392	1	0.223	0.846441
FBgn0002781	mod(mdg4)	ASTA0003095	FBtr0084066,FBtr0084065	AltLE	1-2^3-4),5-6)	chr3R:17180812_17200781:-;chr3R:17178960_17200781:-	1	1	4	5	0.444	4	7	0.364	9	11	10	0.08	1	1	0.08	0.701955
FBgn0002781	mod(mdg4)	ASTA0015454	FBtr0084066,FBtr0084063	AltLE	1-2^3-4),5-6)	chr3R:17180812_17200781:-;chr3R:17179457_17200781:-	1	1	4	7	0.364	4	4	0.5	11	8	9.5	-0.136	0.657696	1	0.136	0.781379
FBgn0002781	mod(mdg4)	ASTA0016316	FBtr0084066,FBtr0114361	AltLE	1-2^3-4),5-6)	chr3R:17180812_17200781:-;chr3R:17180054_17200781:-	1	1	4	4	0.5	4	10	0.286	8	14	11	0.214	0.386447	1	0.214	0.84222
FBgn0002781	mod(mdg4)	ASTA0015934	FBtr0084067,FBtr0343765	AltLE	1-2^3-4),5-6^7-8)	chr3R:17181280_17200781:-;chr3R:17177101_17200781:-	1	1	8	11	0.421	6	6	0.5	19	12	15.5	-0.079	0.724102	1	0.079	0.700209
FBgn0002781	mod(mdg4)	ASTA0008364	FBtr0084067,FBtr0084077	AltLE	1-2^3-4),5-6)	chr3R:17181280_17200781:-;chr3R:17177609_17200781:-	1	1	8	4	0.667	6	2	0.75	12	8	10	-0.083	1	1	0.083	0.709961
FBgn0002781	mod(mdg4)	ASTA0009286	FBtr0084067,FBtr0084060	AltLE	1-2^3-4),5-6)	chr3R:17181280_17200781:-;chr3R:17178359_17200781:-	1	1	8	2	0.8	6	5	0.545	10	11	10.5	0.255	0.361455	1	0.255	0.865557
FBgn0002781	mod(mdg4)	ASTA0008802	FBtr0084067,FBtr0084065	AltLE	1-2^3-4),5-6)	chr3R:17181280_17200781:-;chr3R:17178960_17200781:-	1	1	8	5	0.615	6	7	0.462	13	13	13	0.153	0.695098	1	0.153	0.798263
FBgn0002781	mod(mdg4)	ASTA0018686	FBtr0084067,FBtr0084063	AltLE	1-2^3-4),5-6)	chr3R:17181280_17200781:-;chr3R:17179457_17200781:-	1	1	8	7	0.533	6	4	0.6	15	10	12.5	-0.067	1	1	0.067	0.675562
FBgn0002781	mod(mdg4)	ASTA0006385	FBtr0084067,FBtr0114361	AltLE	1-2^3-4),5-6)	chr3R:17181280_17200781:-;chr3R:17180054_17200781:-	1	1	8	4	0.667	6	10	0.375	12	16	14	0.292	0.25186	1	0.292	0.875115
FBgn0002781	mod(mdg4)	ASTA0020526	FBtr0084067,FBtr0084066	altacceptor	1-,2-	chr3R:17181280_17200781:-;chr3R:17180812_17200781:-	1	1	8	4	0.667	6	4	0.6	12	10	11	0.067	1	1	0.067	0.675562
FBgn0002781	mod(mdg4)	ASTA0018215	FBtr0084067,FBtr0084061	exonskip	0,1-2^	chr3R:17181280_17200781:-;chr3R:17181974_17200781:-,chr3R:17181280_17181479:-	1	2	8	8.5	0.485	6	8.5	0.414	16.5	14.5	15.5	0.071	0.50962	1	0.071	0.684926
FBgn0002781	mod(mdg4)	ASTA0016637	FBtr0084061,FBtr0343765	AltLE	1-2^3-4),5-6^7-8)	chr3R:17181974_17200781:-;chr3R:17177101_17200781:-	1	1	11	11	0.5	15	6	0.714	22	21	21.5	-0.214	0.215152	1	0.214	0.84222
FBgn0002781	mod(mdg4)	ASTA0016540	FBtr0084061,FBtr0084077	AltLE	1-2^3-4),5-6)	chr3R:17181974_17200781:-;chr3R:17177609_17200781:-	1	1	11	4	0.733	15	2	0.882	15	17	16	-0.149	0.382802	1	0.149	0.794673
FBgn0002781	mod(mdg4)	ASTA0005563	FBtr0084061,FBtr0084060	AltLE	1-2^3-4),5-6)	chr3R:17181974_17200781:-;chr3R:17178359_17200781:-	1	1	11	2	0.846	15	5	0.75	13	20	16.5	0.096	0.675643	1	0.096	0.730096
FBgn0002781	mod(mdg4)	ASTA0002773	FBtr0084061,FBtr0084065	AltLE	1-2^3-4),5-6)	chr3R:17181974_17200781:-;chr3R:17178960_17200781:-	1	1	11	5	0.688	15	7	0.682	16	22	19	0.006	1	1	0.006	0.465625
FBgn0002781	mod(mdg4)	ASTA0004175	FBtr0084061,FBtr0084063	AltLE	1-2^3-4),5-6)	chr3R:17181974_17200781:-;chr3R:17179457_17200781:-	1	1	11	7	0.611	15	4	0.789	18	19	18.5	-0.178	0.295296	1	0.178	0.821503
FBgn0002781	mod(mdg4)	ASTA0020184	FBtr0084061,FBtr0114361	AltLE	1-2^3-4),5-6)	chr3R:17181974_17200781:-;chr3R:17180054_17200781:-	1	1	11	4	0.733	15	10	0.6	15	25	20	0.133	0.502376	1	0.133	0.778225
FBgn0002781	mod(mdg4)	ASTA0000884	FBtr0084061,FBtr0084066	AltLE	1-2^3-4),5-6^7-8)	chr3R:17181974_17200781:-;chr3R:17180812_17200781:-	1	1	11	4	0.733	15	4	0.789	15	19	17	-0.056	1	1	0.056	0.648295
FBgn0002781	mod(mdg4)	ASTA0005622	FBtr0084068,FBtr0343765	AltLE	1-2^3-4),5-6^7-8)	chr3R:17182691_17200781:-;chr3R:17177101_17200781:-	1	1	14	11	0.56	10	6	0.625	25	16	20.5	-0.065	0.753308	1	0.065	0.669545
FBgn0002781	mod(mdg4)	ASTA0019134	FBtr0084068,FBtr0084077	AltLE	1-2^3-4),5-6)	chr3R:17182691_17200781:-;chr3R:17177609_17200781:-	1	1	14	4	0.778	10	2	0.833	18	12	15	-0.055	1	1	0.055	0.645092
FBgn0002781	mod(mdg4)	ASTA0016979	FBtr0084068,FBtr0084060	AltLE	1-2^3-4),5-6)	chr3R:17182691_17200781:-;chr3R:17178359_17200781:-	1	1	14	2	0.875	10	5	0.667	16	15	15.5	0.208	0.219973	1	0.208	0.839552
FBgn0002781	mod(mdg4)	ASTA0001218	FBtr0084068,FBtr0084065	AltLE	1-2^3-4),5-6)	chr3R:17182691_17200781:-;chr3R:17178960_17200781:-	1	1	14	5	0.737	10	7	0.588	19	17	18	0.149	0.482625	1	0.149	0.794673
FBgn0002781	mod(mdg4)	ASTA0013244	FBtr0084068,FBtr0084063	AltLE	1-2^3-4),5-6)	chr3R:17182691_17200781:-;chr3R:17179457_17200781:-	1	1	14	7	0.667	10	4	0.714	21	14	17.5	-0.047	1	1	0.047	0.624618
FBgn0002781	mod(mdg4)	ASTA0008787	FBtr0084068,FBtr0114361	AltLE	1-2^3-4),5-6)	chr3R:17182691_17200781:-;chr3R:17180054_17200781:-	1	1	14	4	0.778	10	10	0.5	18	20	19	0.278	0.100843	1	0.278	0.872059
FBgn0002781	mod(mdg4)	ASTA0011012	FBtr0084068,FBtr0084066	AltLE	1-2^3-4),5-6^7-8)	chr3R:17182691_17200781:-;chr3R:17180812_17200781:-	1	1	14	4	0.778	10	4	0.714	18	14	16	0.064	0.703493	1	0.064	0.667411
FBgn0002781	mod(mdg4)	ASTA0020267	FBtr0084068,FBtr0084067	AltLE	1-2^3-4),5-6^7-8)	chr3R:17182691_17200781:-;chr3R:17181280_17200781:-	1	1	14	8	0.636	10	6	0.625	22	16	19	0.011	1	1	0.011	0.490757
FBgn0002781	mod(mdg4)	ASTA0015526	FBtr0084068,FBtr0084061	AltLE	1-2^3-6),4-5^7-8)	chr3R:17182691_17200781:-;chr3R:17181974_17200781:-	1	1	14	11	0.56	10	15	0.4	25	25	25	0.16	0.396104	1	0.16	0.803843
FBgn0002781	mod(mdg4)	ASTA0015399	FBtr0084069,FBtr0343765	AltLE	1-2),3-4^5-6)	chr3R:17183087_17200781:-;chr3R:17177101_17200781:-	1	1	14	11	0.56	13	6	0.684	25	19	22	-0.124	0.535053	1	0.124	0.765368
FBgn0002781	mod(mdg4)	ASTA0015244	FBtr0084069,FBtr0084077	AltLE	1-2),3-4)	chr3R:17183087_17200781:-;chr3R:17177609_17200781:-	1	1	14	4	0.778	13	2	0.867	18	15	16.5	-0.089	0.664779	1	0.089	0.719276
FBgn0002781	mod(mdg4)	ASTA0006412	FBtr0084069,FBtr0084060	AltLE	1-2),3-4)	chr3R:17183087_17200781:-;chr3R:17178359_17200781:-	1	1	14	2	0.875	13	5	0.722	16	18	17	0.153	0.4054	1	0.153	0.798263
FBgn0002781	mod(mdg4)	ASTA0005378	FBtr0084069,FBtr0084065	AltLE	1-2),3-4)	chr3R:17183087_17200781:-;chr3R:17178960_17200781:-	1	1	14	5	0.737	13	7	0.65	19	20	19.5	0.087	0.731094	1	0.087	0.716462
FBgn0002781	mod(mdg4)	ASTA0001850	FBtr0084069,FBtr0084063	AltLE	1-2),3-4)	chr3R:17183087_17200781:-;chr3R:17179457_17200781:-	1	1	14	7	0.667	13	4	0.765	21	17	19	-0.098	0.720951	1	0.098	0.732327
FBgn0002781	mod(mdg4)	ASTA0016653	FBtr0084069,FBtr0114361	AltLE	1-2),3-4)	chr3R:17183087_17200781:-;chr3R:17180054_17200781:-	1	1	14	4	0.778	13	10	0.565	18	23	20.5	0.213	0.196286	1	0.213	0.841201
FBgn0002781	mod(mdg4)	ASTA0011184	FBtr0084069,FBtr0084066	AltLE	1-2),3-4^5-6)	chr3R:17183087_17200781:-;chr3R:17180812_17200781:-	1	1	14	4	0.778	13	4	0.765	18	17	17.5	0.013	1	1	0.013	0.500558
FBgn0002781	mod(mdg4)	ASTA0004230	FBtr0084069,FBtr0084067	AltLE	1-2),3-4^5-6)	chr3R:17183087_17200781:-;chr3R:17181280_17200781:-	1	1	14	8	0.636	13	6	0.684	22	19	20.5	-0.048	1	1	0.048	0.627529
FBgn0002781	mod(mdg4)	ASTA0019822	FBtr0084069,FBtr0084061	AltLE	1-2),3-4^5-6)	chr3R:17183087_17200781:-;chr3R:17181974_17200781:-	1	1	14	11	0.56	13	15	0.464	25	28	26.5	0.096	0.585679	1	0.096	0.730096
FBgn0002781	mod(mdg4)	ASTA0001641	FBtr0084069,FBtr0084068	AltLE	1-2),3-4^5-6)	chr3R:17183087_17200781:-;chr3R:17182691_17200781:-	1	1	14	14	0.5	13	10	0.565	28	23	25.5	-0.065	0.779501	1	0.065	0.669545
FBgn0002781	mod(mdg4)	ASTA0015039	FBtr0084075,FBtr0343765	AltLE	1-2^3-4),5-6^7-8)	chr3R:17183927_17200781:-;chr3R:17177101_17200781:-	1	1	12	11	0.522	7	6	0.538	23	13	18	-0.016	1	1	0.016	0.514094
FBgn0002781	mod(mdg4)	ASTA0006974	FBtr0084075,FBtr0084077	AltLE	1-2^3-4),5-6)	chr3R:17183927_17200781:-;chr3R:17177609_17200781:-	1	1	12	4	0.75	7	2	0.778	16	9	12.5	-0.028	1	1	0.028	0.562612
FBgn0002781	mod(mdg4)	ASTA0006264	FBtr0084075,FBtr0084060	AltLE	1-2^3-4),5-6)	chr3R:17183927_17200781:-;chr3R:17178359_17200781:-	1	1	12	2	0.857	7	5	0.583	14	12	13	0.274	0.190435	1	0.274	0.870797
FBgn0002781	mod(mdg4)	ASTA0000946	FBtr0084075,FBtr0084065	AltLE	1-2^3-4),5-6)	chr3R:17183927_17200781:-;chr3R:17178960_17200781:-	1	1	12	5	0.706	7	7	0.5	17	14	15.5	0.206	0.288308	1	0.206	0.83863
FBgn0002781	mod(mdg4)	ASTA0005415	FBtr0084075,FBtr0084063	AltLE	1-2^3-4),5-6)	chr3R:17183927_17200781:-;chr3R:17179457_17200781:-	1	1	12	7	0.632	7	4	0.636	19	11	15	-0.004	1	1	0.004	0.454854
FBgn0002781	mod(mdg4)	ASTA0008771	FBtr0084075,FBtr0114361	AltLE	1-2^3-4),5-6)	chr3R:17183927_17200781:-;chr3R:17180054_17200781:-	1	1	12	4	0.75	7	10	0.412	16	17	16.5	0.338	0.0798644	1	0.338	0.893115
FBgn0002781	mod(mdg4)	ASTA0010955	FBtr0084075,FBtr0084066	AltLE	1-2^3-4),5-6^7-8)	chr3R:17183927_17200781:-;chr3R:17180812_17200781:-	1	1	12	4	0.75	7	4	0.636	16	11	13.5	0.114	0.675362	1	0.114	0.755034
FBgn0002781	mod(mdg4)	ASTA0016480	FBtr0084075,FBtr0084067	AltLE	1-2^3-4),5-6^7-8)	chr3R:17183927_17200781:-;chr3R:17181280_17200781:-	1	1	12	8	0.6	7	6	0.538	20	13	16.5	0.062	1	1	0.062	0.663723
FBgn0002781	mod(mdg4)	ASTA0006435	FBtr0084075,FBtr0084061	AltLE	1-2^3-4),5-6^7-8)	chr3R:17183927_17200781:-;chr3R:17181974_17200781:-	1	1	12	11	0.522	7	15	0.318	23	22	22.5	0.204	0.230733	1	0.204	0.837562
FBgn0002781	mod(mdg4)	ASTA0002179	FBtr0084075,FBtr0084068	AltLE	1-2^3-4),5-6^7-8)	chr3R:17183927_17200781:-;chr3R:17182691_17200781:-	1	1	12	14	0.462	7	10	0.412	26	17	21.5	0.05	1	1	0.05	0.633691
FBgn0002781	mod(mdg4)	ASTA0014274	FBtr0084075,FBtr0084069	AltLE	1-2^3-4),5-6)	chr3R:17183927_17200781:-;chr3R:17183087_17200781:-	1	1	12	14	0.462	7	13	0.35	26	20	23	0.112	0.55096	1	0.112	0.753239
FBgn0002781	mod(mdg4)	ASTA0006015	FBtr0084071,FBtr0343765	AltLE	1-2),3-4^5-6)	chr3R:17184319_17200781:-;chr3R:17177101_17200781:-	1	1	0	11	0	0	6	0	11	6	8.5	0	1	1	0	0.432536
FBgn0002781	mod(mdg4)	ASTA0004135	FBtr0084071,FBtr0084077	AltLE	1-2),3-4)	chr3R:17184319_17200781:-;chr3R:17177609_17200781:-	1	1	0	4	0	0	2	0	4	2	3	0	1	1	0	0.432536
FBgn0002781	mod(mdg4)	ASTA0001019	FBtr0084071,FBtr0084060	AltLE	1-2),3-4)	chr3R:17184319_17200781:-;chr3R:17178359_17200781:-	1	1	0	2	0	0	5	0	2	5	3.5	0	1	1	0	0.432536
FBgn0002781	mod(mdg4)	ASTA0002226	FBtr0084071,FBtr0084065	AltLE	1-2),3-4)	chr3R:17184319_17200781:-;chr3R:17178960_17200781:-	1	1	0	5	0	0	7	0	5	7	6	0	1	1	0	0.432536
FBgn0002781	mod(mdg4)	ASTA0016946	FBtr0084071,FBtr0084063	AltLE	1-2),3-4)	chr3R:17184319_17200781:-;chr3R:17179457_17200781:-	1	1	0	7	0	0	4	0	7	4	5.5	0	1	1	0	0.432536
FBgn0002781	mod(mdg4)	ASTA0013405	FBtr0084071,FBtr0114361	AltLE	1-2),3-4)	chr3R:17184319_17200781:-;chr3R:17180054_17200781:-	1	1	0	4	0	0	10	0	4	10	7	0	1	1	0	0.432536
FBgn0002781	mod(mdg4)	ASTA0009225	FBtr0084071,FBtr0084066	AltLE	1-2),3-4^5-6)	chr3R:17184319_17200781:-;chr3R:17180812_17200781:-	1	1	0	4	0	0	4	0	4	4	4	0	1	1	0	0.432536
FBgn0002781	mod(mdg4)	ASTA0014033	FBtr0084071,FBtr0084067	AltLE	1-2),3-4^5-6)	chr3R:17184319_17200781:-;chr3R:17181280_17200781:-	1	1	0	8	0	0	6	0	8	6	7	0	1	1	0	0.432536
FBgn0002781	mod(mdg4)	ASTA0009371	FBtr0084071,FBtr0084061	AltLE	1-2),3-4^5-6)	chr3R:17184319_17200781:-;chr3R:17181974_17200781:-	1	1	0	11	0	0	15	0	11	15	13	0	1	1	0	0.432536
FBgn0002781	mod(mdg4)	ASTA0013601	FBtr0084071,FBtr0084068	AltLE	1-2),3-4^5-6)	chr3R:17184319_17200781:-;chr3R:17182691_17200781:-	1	1	0	14	0	0	10	0	14	10	12	0	1	1	0	0.432536
FBgn0002781	mod(mdg4)	ASTA0012797	FBtr0084071,FBtr0084069	AltLE	1-2),3-4)	chr3R:17184319_17200781:-;chr3R:17183087_17200781:-	1	1	0	14	0	0	13	0	14	13	13.5	0	1	1	0	0.432536
FBgn0002781	mod(mdg4)	ASTA0012957	FBtr0084071,FBtr0084075	AltLE	1-2),3-4^5-6)	chr3R:17184319_17200781:-;chr3R:17183927_17200781:-	1	1	0	12	0	0	7	0	12	7	9.5	0	1	1	0	0.432536
FBgn0002781	mod(mdg4)	ASTA0016609	FBtr0084070,FBtr0343765	AltLE	1-2),3-4^5-6)	chr3R:17184792_17200781:-;chr3R:17177101_17200781:-	1	1	4	11	0.267	10	6	0.625	15	16	15.5	-0.358	0.0731728	1	0.358	0.895493
FBgn0002781	mod(mdg4)	ASTA0001441	FBtr0084070,FBtr0084077	AltLE	1-2),3-4)	chr3R:17184792_17200781:-;chr3R:17177609_17200781:-	1	1	4	4	0.5	10	2	0.833	8	12	10	-0.333	0.161094	1	0.333	0.892291
FBgn0002781	mod(mdg4)	ASTA0006112	FBtr0084070,FBtr0084060	AltLE	1-2),3-4)	chr3R:17184792_17200781:-;chr3R:17178359_17200781:-	1	1	4	2	0.667	10	5	0.667	6	15	10.5	0	1	1	0	0.432536
FBgn0002781	mod(mdg4)	ASTA0005261	FBtr0084070,FBtr0084065	AltLE	1-2),3-4)	chr3R:17184792_17200781:-;chr3R:17178960_17200781:-	1	1	4	5	0.444	10	7	0.588	9	17	13	-0.144	0.682838	1	0.144	0.791277
FBgn0002781	mod(mdg4)	ASTA0015627	FBtr0084070,FBtr0084063	AltLE	1-2),3-4)	chr3R:17184792_17200781:-;chr3R:17179457_17200781:-	1	1	4	7	0.364	10	4	0.714	11	14	12.5	-0.35	0.115995	1	0.35	0.894619
FBgn0002781	mod(mdg4)	ASTA0006044	FBtr0084070,FBtr0114361	AltLE	1-2),3-4)	chr3R:17184792_17200781:-;chr3R:17180054_17200781:-	1	1	4	4	0.5	10	10	0.5	8	20	14	0	1	1	0	0.432536
FBgn0002781	mod(mdg4)	ASTA0015222	FBtr0084070,FBtr0084066	AltLE	1-2),3-4^5-6)	chr3R:17184792_17200781:-;chr3R:17180812_17200781:-	1	1	4	4	0.5	10	4	0.714	8	14	11	-0.214	0.386447	1	0.214	0.84222
FBgn0002781	mod(mdg4)	ASTA0003116	FBtr0084070,FBtr0084067	AltLE	1-2),3-4^5-6)	chr3R:17184792_17200781:-;chr3R:17181280_17200781:-	1	1	4	8	0.333	10	6	0.625	12	16	14	-0.292	0.25186	1	0.292	0.875115
FBgn0002781	mod(mdg4)	ASTA0001148	FBtr0084070,FBtr0084061	AltLE	1-2),3-4^5-6)	chr3R:17184792_17200781:-;chr3R:17181974_17200781:-	1	1	4	11	0.267	10	15	0.4	15	25	20	-0.133	0.502376	1	0.133	0.778225
FBgn0002781	mod(mdg4)	ASTA0001352	FBtr0084070,FBtr0084068	AltLE	1-2),3-4^5-6)	chr3R:17184792_17200781:-;chr3R:17182691_17200781:-	1	1	4	14	0.222	10	10	0.5	18	20	19	-0.278	0.100843	1	0.278	0.872059
FBgn0002781	mod(mdg4)	ASTA0016676	FBtr0084070,FBtr0084069	AltLE	1-2),3-4)	chr3R:17184792_17200781:-;chr3R:17183087_17200781:-	1	1	4	14	0.222	10	13	0.435	18	23	20.5	-0.213	0.196286	1	0.213	0.841201
FBgn0002781	mod(mdg4)	ASTA0014447	FBtr0084070,FBtr0084075	AltLE	1-2),3-4^5-6)	chr3R:17184792_17200781:-;chr3R:17183927_17200781:-	1	1	4	12	0.25	10	7	0.588	16	17	16.5	-0.338	0.0798644	1	0.338	0.893115
FBgn0002781	mod(mdg4)	ASTA0016350	FBtr0084070,FBtr0084071	AltLE	1-4),2-3)	chr3R:17184792_17200781:-;chr3R:17184319_17200781:-	1	1	4	0	1	10	0	1	4	10	7	0	1	1	0	0.432536
FBgn0002781	mod(mdg4)	ASTA0013013	FBtr0084079,FBtr0343765	AltLE	1-2^3-4),5-6^7-8)	chr3R:17187010_17200781:-;chr3R:17177101_17200781:-	1	1	0	11	0	0	6	0	11	6	8.5	0	1	1	0	0.432536
FBgn0002781	mod(mdg4)	ASTA0020604	FBtr0084079,FBtr0084077	AltLE	1-2^3-4),5-6)	chr3R:17187010_17200781:-;chr3R:17177609_17200781:-	1	1	0	4	0	0	2	0	4	2	3	0	1	1	0	0.432536
FBgn0002781	mod(mdg4)	ASTA0009284	FBtr0084079,FBtr0084060	AltLE	1-2^3-4),5-6)	chr3R:17187010_17200781:-;chr3R:17178359_17200781:-	1	1	0	2	0	0	5	0	2	5	3.5	0	1	1	0	0.432536
FBgn0002781	mod(mdg4)	ASTA0014678	FBtr0084079,FBtr0084065	AltLE	1-2^3-4),5-6)	chr3R:17187010_17200781:-;chr3R:17178960_17200781:-	1	1	0	5	0	0	7	0	5	7	6	0	1	1	0	0.432536
FBgn0002781	mod(mdg4)	ASTA0002001	FBtr0084079,FBtr0084063	AltLE	1-2^3-4),5-6)	chr3R:17187010_17200781:-;chr3R:17179457_17200781:-	1	1	0	7	0	0	4	0	7	4	5.5	0	1	1	0	0.432536
FBgn0002781	mod(mdg4)	ASTA0009182	FBtr0084079,FBtr0114361	AltLE	1-2^3-4),5-6)	chr3R:17187010_17200781:-;chr3R:17180054_17200781:-	1	1	0	4	0	0	10	0	4	10	7	0	1	1	0	0.432536
FBgn0002781	mod(mdg4)	ASTA0003908	FBtr0084079,FBtr0084066	AltLE	1-2^3-4),5-6^7-8)	chr3R:17187010_17200781:-;chr3R:17180812_17200781:-	1	1	0	4	0	0	4	0	4	4	4	0	1	1	0	0.432536
FBgn0002781	mod(mdg4)	ASTA0014924	FBtr0084079,FBtr0084067	AltLE	1-2^3-4),5-6^7-8)	chr3R:17187010_17200781:-;chr3R:17181280_17200781:-	1	1	0	8	0	0	6	0	8	6	7	0	1	1	0	0.432536
FBgn0002781	mod(mdg4)	ASTA0018714	FBtr0084079,FBtr0084061	AltLE	1-2^3-4),5-6^7-8)	chr3R:17187010_17200781:-;chr3R:17181974_17200781:-	1	1	0	11	0	0	15	0	11	15	13	0	1	1	0	0.432536
FBgn0002781	mod(mdg4)	ASTA0013043	FBtr0084079,FBtr0084068	AltLE	1-2^3-4),5-6^7-8)	chr3R:17187010_17200781:-;chr3R:17182691_17200781:-	1	1	0	14	0	0	10	0	14	10	12	0	1	1	0	0.432536
FBgn0002781	mod(mdg4)	ASTA0019108	FBtr0084079,FBtr0084069	AltLE	1-2^3-4),5-6)	chr3R:17187010_17200781:-;chr3R:17183087_17200781:-	1	1	0	14	0	0	13	0	14	13	13.5	0	1	1	0	0.432536
FBgn0002781	mod(mdg4)	ASTA0009400	FBtr0084079,FBtr0084075	AltLE	1-2^3-4),5-6^7-8)	chr3R:17187010_17200781:-;chr3R:17183927_17200781:-	1	1	0	12	0	0	7	0	12	7	9.5	0	1	1	0	0.432536
FBgn0002781	mod(mdg4)	ASTA0005631	FBtr0084079,FBtr0084071	AltLE	1-2^3-4),5-6)	chr3R:17187010_17200781:-;chr3R:17184319_17200781:-	1	1	0	0	0	0	0	0	0	0	0	0	1	1	0	0.432536
FBgn0002781	mod(mdg4)	ASTA0006114	FBtr0084079,FBtr0084070	AltLE	1-2^3-4),5-6)	chr3R:17187010_17200781:-;chr3R:17184792_17200781:-	1	1	0	4	0	0	10	0	4	10	7	0	1	1	0	0.432536
FBgn0002781	mod(mdg4)	ASTA0016135	FBtr0084085,FBtr0343765	AltLE	1-2^3-4),5-6^7-8)	chr3R:17187861_17200781:-;chr3R:17177101_17200781:-	1	1	0	11	0	0	6	0	11	6	8.5	0	1	1	0	0.432536
FBgn0002781	mod(mdg4)	ASTA0016448	FBtr0084085,FBtr0084077	AltLE	1-2^3-4),5-6)	chr3R:17187861_17200781:-;chr3R:17177609_17200781:-	1	1	0	4	0	0	2	0	4	2	3	0	1	1	0	0.432536
FBgn0002781	mod(mdg4)	ASTA0007114	FBtr0084085,FBtr0084060	AltLE	1-2^3-4),5-6)	chr3R:17187861_17200781:-;chr3R:17178359_17200781:-	1	1	0	2	0	0	5	0	2	5	3.5	0	1	1	0	0.432536
FBgn0002781	mod(mdg4)	ASTA0006057	FBtr0084085,FBtr0084065	AltLE	1-2^3-4),5-6)	chr3R:17187861_17200781:-;chr3R:17178960_17200781:-	1	1	0	5	0	0	7	0	5	7	6	0	1	1	0	0.432536
FBgn0002781	mod(mdg4)	ASTA0001042	FBtr0084085,FBtr0084063	AltLE	1-2^3-4),5-6)	chr3R:17187861_17200781:-;chr3R:17179457_17200781:-	1	1	0	7	0	0	4	0	7	4	5.5	0	1	1	0	0.432536
FBgn0002781	mod(mdg4)	ASTA0006180	FBtr0084085,FBtr0114361	AltLE	1-2^3-4),5-6)	chr3R:17187861_17200781:-;chr3R:17180054_17200781:-	1	1	0	4	0	0	10	0	4	10	7	0	1	1	0	0.432536
FBgn0002781	mod(mdg4)	ASTA0007879	FBtr0084085,FBtr0084066	AltLE	1-2^3-4),5-6^7-8)	chr3R:17187861_17200781:-;chr3R:17180812_17200781:-	1	1	0	4	0	0	4	0	4	4	4	0	1	1	0	0.432536
FBgn0002781	mod(mdg4)	ASTA0004961	FBtr0084085,FBtr0084067	AltLE	1-2^3-4),5-6^7-8)	chr3R:17187861_17200781:-;chr3R:17181280_17200781:-	1	1	0	8	0	0	6	0	8	6	7	0	1	1	0	0.432536
FBgn0002781	mod(mdg4)	ASTA0014287	FBtr0084085,FBtr0084061	AltLE	1-2^3-4),5-6^7-8)	chr3R:17187861_17200781:-;chr3R:17181974_17200781:-	1	1	0	11	0	0	15	0	11	15	13	0	1	1	0	0.432536
FBgn0002781	mod(mdg4)	ASTA0004380	FBtr0084085,FBtr0084068	AltLE	1-2^3-4),5-6^7-8)	chr3R:17187861_17200781:-;chr3R:17182691_17200781:-	1	1	0	14	0	0	10	0	14	10	12	0	1	1	0	0.432536
FBgn0002781	mod(mdg4)	ASTA0001717	FBtr0084085,FBtr0084069	AltLE	1-2^3-4),5-6)	chr3R:17187861_17200781:-;chr3R:17183087_17200781:-	1	1	0	14	0	0	13	0	14	13	13.5	0	1	1	0	0.432536
FBgn0002781	mod(mdg4)	ASTA0007755	FBtr0084085,FBtr0084075	AltLE	1-2^3-4),5-6^7-8)	chr3R:17187861_17200781:-;chr3R:17183927_17200781:-	1	1	0	12	0	0	7	0	12	7	9.5	0	1	1	0	0.432536
FBgn0002781	mod(mdg4)	ASTA0003048	FBtr0084085,FBtr0084071	AltLE	1-2^3-4),5-6)	chr3R:17187861_17200781:-;chr3R:17184319_17200781:-	1	1	0	0	0	0	0	0	0	0	0	0	1	1	0	0.432536
FBgn0002781	mod(mdg4)	ASTA0012768	FBtr0084085,FBtr0084070	AltLE	1-2^3-4),5-6)	chr3R:17187861_17200781:-;chr3R:17184792_17200781:-	1	1	0	4	0	0	10	0	4	10	7	0	1	1	0	0.432536
FBgn0002781	mod(mdg4)	ASTA0004361	FBtr0084085,FBtr0084079	AltLE	1-2^3-4),5-6^7-8)	chr3R:17187861_17200781:-;chr3R:17187010_17200781:-	1	1	0	0	0	0	0	0	0	0	0	0	1	1	0	0.432536
FBgn0002781	mod(mdg4)	ASTA0009423	FBtr0084072,FBtr0343765	AltLE	1-2),3-4^5-6)	chr3R:17188591_17200781:-;chr3R:17177101_17200781:-	1	1	1	11	0.083	4	6	0.4	12	10	11	-0.317	0.135338	1	0.317	0.880355
FBgn0002781	mod(mdg4)	ASTA0002600	FBtr0084072,FBtr0084077	AltLE	1-2),3-4)	chr3R:17188591_17200781:-;chr3R:17177609_17200781:-	1	1	1	4	0.2	4	2	0.667	5	6	5.5	-0.467	0.242424	1	0.467	0.906506
FBgn0002781	mod(mdg4)	ASTA0014832	FBtr0084072,FBtr0084060	AltLE	1-2),3-4)	chr3R:17188591_17200781:-;chr3R:17178359_17200781:-	1	1	1	2	0.333	4	5	0.444	3	9	6	-0.111	1	1	0.111	0.752414
FBgn0002781	mod(mdg4)	ASTA0001236	FBtr0084072,FBtr0084065	AltLE	1-2),3-4)	chr3R:17188591_17200781:-;chr3R:17178960_17200781:-	1	1	1	5	0.167	4	7	0.364	6	11	8.5	-0.197	0.600032	1	0.197	0.830236
FBgn0002781	mod(mdg4)	ASTA0002347	FBtr0084072,FBtr0084063	AltLE	1-2),3-4)	chr3R:17188591_17200781:-;chr3R:17179457_17200781:-	1	1	1	7	0.125	4	4	0.5	8	8	8	-0.375	0.282051	1	0.375	0.897822
FBgn0002781	mod(mdg4)	ASTA0006608	FBtr0084072,FBtr0114361	AltLE	1-2),3-4)	chr3R:17188591_17200781:-;chr3R:17180054_17200781:-	1	1	1	4	0.2	4	10	0.286	5	14	9.5	-0.086	1	1	0.086	0.714812
FBgn0002781	mod(mdg4)	ASTA0006030	FBtr0084072,FBtr0084066	AltLE	1-2),3-4^5-6)	chr3R:17188591_17200781:-;chr3R:17180812_17200781:-	1	1	1	4	0.2	4	4	0.5	5	8	6.5	-0.3	0.56488	1	0.3	0.877541
FBgn0002781	mod(mdg4)	ASTA0018260	FBtr0084072,FBtr0084067	AltLE	1-2),3-4^5-6)	chr3R:17188591_17200781:-;chr3R:17181280_17200781:-	1	1	1	8	0.111	4	6	0.4	9	10	9.5	-0.289	0.303406	1	0.289	0.87463
FBgn0002781	mod(mdg4)	ASTA0003133	FBtr0084072,FBtr0084061	AltLE	1-2),3-4^5-6)	chr3R:17188591_17200781:-;chr3R:17181974_17200781:-	1	1	1	11	0.083	4	15	0.211	12	19	15.5	-0.128	0.623603	1	0.128	0.772015
FBgn0002781	mod(mdg4)	ASTA0013864	FBtr0084072,FBtr0084068	AltLE	1-2),3-4^5-6)	chr3R:17188591_17200781:-;chr3R:17182691_17200781:-	1	1	1	14	0.067	4	10	0.286	15	14	14.5	-0.219	0.168582	1	0.219	0.844112
FBgn0002781	mod(mdg4)	ASTA0003125	FBtr0084072,FBtr0084069	AltLE	1-2),3-4)	chr3R:17188591_17200781:-;chr3R:17183087_17200781:-	1	1	1	14	0.067	4	13	0.235	15	17	16	-0.168	0.338154	1	0.168	0.814759
FBgn0002781	mod(mdg4)	ASTA0011621	FBtr0084072,FBtr0084075	AltLE	1-2),3-4^5-6)	chr3R:17188591_17200781:-;chr3R:17183927_17200781:-	1	1	1	12	0.077	4	7	0.364	13	11	12	-0.287	0.142081	1	0.287	0.874242
FBgn0002781	mod(mdg4)	ASTA0009680	FBtr0084072,FBtr0084071	AltLE	1-2),3-4)	chr3R:17188591_17200781:-;chr3R:17184319_17200781:-	1	1	1	0	1	4	0	1	1	4	2.5	0	1	1	0	0.432536
FBgn0002781	mod(mdg4)	ASTA0003300	FBtr0084072,FBtr0084070	AltLE	1-2),3-4)	chr3R:17188591_17200781:-;chr3R:17184792_17200781:-	1	1	1	4	0.2	4	10	0.286	5	14	9.5	-0.086	1	1	0.086	0.714812
FBgn0002781	mod(mdg4)	ASTA0009562	FBtr0084072,FBtr0084079	AltLE	1-2),3-4^5-6)	chr3R:17188591_17200781:-;chr3R:17187010_17200781:-	1	1	1	0	1	4	0	1	1	4	2.5	0	1	1	0	0.432536
FBgn0002781	mod(mdg4)	ASTA0014193	FBtr0084072,FBtr0084085	AltLE	1-2),3-4^5-6)	chr3R:17188591_17200781:-;chr3R:17187861_17200781:-	1	1	1	0	1	4	0	1	1	4	2.5	0	1	1	0	0.432536
FBgn0002781	mod(mdg4)	ASTA0007004	FBtr0084064,FBtr0343765	AltLE	1-2),3-4^5-6)	chr3R:17189607_17200781:-;chr3R:17177101_17200781:-	1	1	4	11	0.267	8	6	0.571	15	14	14.5	-0.304	0.13942	1	0.304	0.878317
FBgn0002781	mod(mdg4)	ASTA0011548	FBtr0084064,FBtr0084077	AltLE	1-2),3-4)	chr3R:17189607_17200781:-;chr3R:17177609_17200781:-	1	1	4	4	0.5	8	2	0.8	8	10	9	-0.3	0.321267	1	0.3	0.877541
FBgn0002781	mod(mdg4)	ASTA0016205	FBtr0084064,FBtr0084060	AltLE	1-2),3-4)	chr3R:17189607_17200781:-;chr3R:17178359_17200781:-	1	1	4	2	0.667	8	5	0.615	6	13	9.5	0.052	1	1	0.052	0.638057
FBgn0002781	mod(mdg4)	ASTA0006680	FBtr0084064,FBtr0084065	AltLE	1-2),3-4)	chr3R:17189607_17200781:-;chr3R:17178960_17200781:-	1	1	4	5	0.444	8	7	0.533	9	15	12	-0.089	1	1	0.089	0.719276
FBgn0002781	mod(mdg4)	ASTA0009969	FBtr0084064,FBtr0084063	AltLE	1-2),3-4)	chr3R:17189607_17200781:-;chr3R:17179457_17200781:-	1	1	4	7	0.364	8	4	0.667	11	12	11.5	-0.303	0.220347	1	0.303	0.878026
FBgn0002781	mod(mdg4)	ASTA0016720	FBtr0084064,FBtr0114361	AltLE	1-2),3-4)	chr3R:17189607_17200781:-;chr3R:17180054_17200781:-	1	1	4	4	0.5	8	10	0.444	8	18	13	0.056	1	1	0.056	0.648295
FBgn0002781	mod(mdg4)	ASTA0002664	FBtr0084064,FBtr0084066	AltLE	1-2),3-4^5-6)	chr3R:17189607_17200781:-;chr3R:17180812_17200781:-	1	1	4	4	0.5	8	4	0.667	8	12	10	-0.167	0.647916	1	0.167	0.814177
FBgn0002781	mod(mdg4)	ASTA0015628	FBtr0084064,FBtr0084067	AltLE	1-2),3-4^5-6)	chr3R:17189607_17200781:-;chr3R:17181280_17200781:-	1	1	4	8	0.333	8	6	0.571	12	14	13	-0.238	0.267062	1	0.238	0.852118
FBgn0002781	mod(mdg4)	ASTA0006657	FBtr0084064,FBtr0084061	AltLE	1-2),3-4^5-6)	chr3R:17189607_17200781:-;chr3R:17181974_17200781:-	1	1	4	11	0.267	8	15	0.348	15	23	19	-0.081	0.728084	1	0.081	0.703411
FBgn0002781	mod(mdg4)	ASTA0011459	FBtr0084064,FBtr0084068	AltLE	1-2),3-4^5-6)	chr3R:17189607_17200781:-;chr3R:17182691_17200781:-	1	1	4	14	0.222	8	10	0.444	18	18	18	-0.222	0.288988	1	0.222	0.84615
FBgn0002781	mod(mdg4)	ASTA0006349	FBtr0084064,FBtr0084069	AltLE	1-2),3-4)	chr3R:17189607_17200781:-;chr3R:17183087_17200781:-	1	1	4	14	0.222	8	13	0.381	18	21	19.5	-0.159	0.322074	1	0.159	0.803212
FBgn0002781	mod(mdg4)	ASTA0003230	FBtr0084064,FBtr0084075	AltLE	1-2),3-4^5-6)	chr3R:17189607_17200781:-;chr3R:17183927_17200781:-	1	1	4	12	0.25	8	7	0.533	16	15	15.5	-0.283	0.148884	1	0.283	0.872738
FBgn0002781	mod(mdg4)	ASTA0015362	FBtr0084064,FBtr0084071	AltLE	1-2),3-4)	chr3R:17189607_17200781:-;chr3R:17184319_17200781:-	1	1	4	0	1	8	0	1	4	8	6	0	1	1	0	0.432536
FBgn0002781	mod(mdg4)	ASTA0018419	FBtr0084064,FBtr0084070	AltLE	1-2),3-4)	chr3R:17189607_17200781:-;chr3R:17184792_17200781:-	1	1	4	4	0.5	8	10	0.444	8	18	13	0.056	1	1	0.056	0.648295
FBgn0002781	mod(mdg4)	ASTA0016028	FBtr0084064,FBtr0084079	AltLE	1-2),3-4^5-6)	chr3R:17189607_17200781:-;chr3R:17187010_17200781:-	1	1	4	0	1	8	0	1	4	8	6	0	1	1	0	0.432536
FBgn0002781	mod(mdg4)	ASTA0012230	FBtr0084064,FBtr0084085	AltLE	1-2),3-4^5-6)	chr3R:17189607_17200781:-;chr3R:17187861_17200781:-	1	1	4	0	1	8	0	1	4	8	6	0	1	1	0	0.432536
FBgn0002781	mod(mdg4)	ASTA0012673	FBtr0084064,FBtr0084072	AltLE	1-2),3-4)	chr3R:17189607_17200781:-;chr3R:17188591_17200781:-	1	1	4	1	0.8	8	4	0.667	5	12	8.5	0.133	1	1	0.133	0.778225
FBgn0002781	mod(mdg4)	ASTA0019126	FBtr0114360,FBtr0343765	AltLE	1-2),3-4^5-6)	chr3R:17190098_17200781:-;chr3R:17177101_17200781:-	1	1	11	11	0.5	12	6	0.667	22	18	20	-0.167	0.347564	1	0.167	0.814177
FBgn0002781	mod(mdg4)	ASTA0016610	FBtr0114360,FBtr0084077	AltLE	1-2),3-4)	chr3R:17190098_17200781:-;chr3R:17177609_17200781:-	1	1	11	4	0.733	12	2	0.857	15	14	14.5	-0.124	0.651341	1	0.124	0.765368
FBgn0002781	mod(mdg4)	ASTA0009889	FBtr0114360,FBtr0084060	AltLE	1-2),3-4)	chr3R:17190098_17200781:-;chr3R:17178359_17200781:-	1	1	11	2	0.846	12	5	0.706	13	17	15	0.14	0.42682	1	0.14	0.784824
FBgn0002781	mod(mdg4)	ASTA0014722	FBtr0114360,FBtr0084065	AltLE	1-2),3-4)	chr3R:17190098_17200781:-;chr3R:17178960_17200781:-	1	1	11	5	0.688	12	7	0.632	16	19	17.5	0.056	1	1	0.056	0.648295
FBgn0002781	mod(mdg4)	ASTA0006207	FBtr0114360,FBtr0084063	AltLE	1-2),3-4)	chr3R:17190098_17200781:-;chr3R:17179457_17200781:-	1	1	11	7	0.611	12	4	0.75	18	16	17	-0.139	0.476752	1	0.139	0.783902
FBgn0002781	mod(mdg4)	ASTA0014362	FBtr0114360,FBtr0114361	AltLE	1-2),3-4)	chr3R:17190098_17200781:-;chr3R:17180054_17200781:-	1	1	11	4	0.733	12	10	0.545	15	22	18.5	0.188	0.313641	1	0.188	0.826889
FBgn0002781	mod(mdg4)	ASTA0008466	FBtr0114360,FBtr0084066	AltLE	1-2),3-4^5-6)	chr3R:17190098_17200781:-;chr3R:17180812_17200781:-	1	1	11	4	0.733	12	4	0.75	15	16	15.5	-0.017	1	1	0.017	0.518558
FBgn0002781	mod(mdg4)	ASTA0013140	FBtr0114360,FBtr0084067	AltLE	1-2),3-4^5-6)	chr3R:17190098_17200781:-;chr3R:17181280_17200781:-	1	1	11	8	0.579	12	6	0.667	19	18	18.5	-0.088	0.737428	1	0.088	0.717869
FBgn0002781	mod(mdg4)	ASTA0008436	FBtr0114360,FBtr0084061	AltLE	1-2),3-4^5-6)	chr3R:17190098_17200781:-;chr3R:17181974_17200781:-	1	1	11	11	0.5	12	15	0.444	22	27	24.5	0.056	0.777685	1	0.056	0.648295
FBgn0002781	mod(mdg4)	ASTA0013652	FBtr0114360,FBtr0084068	AltLE	1-2),3-4^5-6)	chr3R:17190098_17200781:-;chr3R:17182691_17200781:-	1	1	11	14	0.44	12	10	0.545	25	22	23.5	-0.105	0.563923	1	0.105	0.743778
FBgn0002781	mod(mdg4)	ASTA0006660	FBtr0114360,FBtr0084069	AltLE	1-2),3-4)	chr3R:17190098_17200781:-;chr3R:17183087_17200781:-	1	1	11	14	0.44	12	13	0.48	25	25	25	-0.04	1	1	0.04	0.604289
FBgn0002781	mod(mdg4)	ASTA0019198	FBtr0114360,FBtr0084075	AltLE	1-2),3-4^5-6)	chr3R:17190098_17200781:-;chr3R:17183927_17200781:-	1	1	11	12	0.478	12	7	0.632	23	19	21	-0.154	0.365745	1	0.154	0.799864
FBgn0002781	mod(mdg4)	ASTA0019068	FBtr0114360,FBtr0084071	AltLE	1-2),3-4)	chr3R:17190098_17200781:-;chr3R:17184319_17200781:-	1	1	11	0	1	12	0	1	11	12	11.5	0	1	1	0	0.432536
FBgn0002781	mod(mdg4)	ASTA0015631	FBtr0114360,FBtr0084070	AltLE	1-2),3-4)	chr3R:17190098_17200781:-;chr3R:17184792_17200781:-	1	1	11	4	0.733	12	10	0.545	15	22	18.5	0.188	0.313641	1	0.188	0.826889
FBgn0002781	mod(mdg4)	ASTA0017605	FBtr0114360,FBtr0084079	AltLE	1-2),3-4^5-6)	chr3R:17190098_17200781:-;chr3R:17187010_17200781:-	1	1	11	0	1	12	0	1	11	12	11.5	0	1	1	0	0.432536
FBgn0002781	mod(mdg4)	ASTA0001766	FBtr0114360,FBtr0084085	AltLE	1-2),3-4^5-6)	chr3R:17190098_17200781:-;chr3R:17187861_17200781:-	1	1	11	0	1	12	0	1	11	12	11.5	0	1	1	0	0.432536
FBgn0002781	mod(mdg4)	ASTA0015960	FBtr0114360,FBtr0084072	AltLE	1-2),3-4)	chr3R:17190098_17200781:-;chr3R:17188591_17200781:-	1	1	11	1	0.917	12	4	0.75	12	16	14	0.167	0.355311	1	0.167	0.814177
FBgn0002781	mod(mdg4)	ASTA0009221	FBtr0114360,FBtr0084064	altacceptor	1-,2-	chr3R:17190098_17200781:-;chr3R:17189607_17200781:-	1	1	11	4	0.733	12	8	0.6	15	20	17.5	0.133	0.488543	1	0.133	0.778225
FBgn0002781	mod(mdg4)	ASTA0011485	FBtr0084062,FBtr0084064	Unclassified	1-2^3-,4-	chr3R:17190715_17200781:-,chr3R:17190368_17190435:-;chr3R:17189607_17200781:-	2	1	29.5	4	0.881	19	8	0.704	33.5	27	30.25	0.177	0.263542	1	0.177	0.820872
FBgn0002781	mod(mdg4)	ASTA0002147	FBtr0084062,FBtr0114360	Unclassified	1-2^3-,4-	chr3R:17190715_17200781:-,chr3R:17190368_17190435:-;chr3R:17190098_17200781:-	2	1	29.5	11	0.728	19	12	0.613	40.5	31	35.75	0.115	0.537781	1	0.115	0.75581
FBgn0002781	mod(mdg4)	ASTA0014639	FBtr0084062,FBtr0343765	AltLE	1-2^3-4),5-6^7-8)	chr3R:17190715_17200781:-;chr3R:17177101_17200781:-	1	1	10	11	0.476	7	6	0.538	21	13	17	-0.062	1	1	0.062	0.663723
FBgn0002781	mod(mdg4)	ASTA0013718	FBtr0084062,FBtr0084077	AltLE	1-2^3-4),5-6)	chr3R:17190715_17200781:-;chr3R:17177609_17200781:-	1	1	10	4	0.714	7	2	0.778	14	9	11.5	-0.064	1	1	0.064	0.667411
FBgn0002781	mod(mdg4)	ASTA0011590	FBtr0084062,FBtr0084060	AltLE	1-2^3-4),5-6)	chr3R:17190715_17200781:-;chr3R:17178359_17200781:-	1	1	10	2	0.833	7	5	0.583	12	12	12	0.25	0.370709	1	0.25	0.864587
FBgn0002781	mod(mdg4)	ASTA0001519	FBtr0084062,FBtr0084065	AltLE	1-2^3-4),5-6)	chr3R:17190715_17200781:-;chr3R:17178960_17200781:-	1	1	10	5	0.667	7	7	0.5	15	14	14.5	0.167	0.462137	1	0.167	0.814177
FBgn0002781	mod(mdg4)	ASTA0012991	FBtr0084062,FBtr0084063	AltLE	1-2^3-4),5-6)	chr3R:17190715_17200781:-;chr3R:17179457_17200781:-	1	1	10	7	0.588	7	4	0.636	17	11	14	-0.048	1	1	0.048	0.627529
FBgn0002781	mod(mdg4)	ASTA0013876	FBtr0084062,FBtr0114361	AltLE	1-2^3-4),5-6)	chr3R:17190715_17200781:-;chr3R:17180054_17200781:-	1	1	10	4	0.714	7	10	0.412	14	17	15.5	0.302	0.149332	1	0.302	0.877978
FBgn0002781	mod(mdg4)	ASTA0007191	FBtr0084062,FBtr0084066	AltLE	1-2^3-4),5-6^7-8)	chr3R:17190715_17200781:-;chr3R:17180812_17200781:-	1	1	10	4	0.714	7	4	0.636	14	11	12.5	0.078	1	1	0.078	0.698365
FBgn0002781	mod(mdg4)	ASTA0017439	FBtr0084062,FBtr0084067	AltLE	1-2^3-4),5-6^7-8)	chr3R:17190715_17200781:-;chr3R:17181280_17200781:-	1	1	10	8	0.556	7	6	0.538	18	13	15.5	0.018	1	1	0.018	0.522537
FBgn0002781	mod(mdg4)	ASTA0015567	FBtr0084062,FBtr0084061	AltLE	1-2^3-4),5-6^7-8)	chr3R:17190715_17200781:-;chr3R:17181974_17200781:-	1	1	10	11	0.476	7	15	0.318	21	22	21.5	0.158	0.357977	1	0.158	0.802484
FBgn0002781	mod(mdg4)	ASTA0012151	FBtr0084062,FBtr0084068	AltLE	1-2^3-4),5-6^7-8)	chr3R:17190715_17200781:-;chr3R:17182691_17200781:-	1	1	10	14	0.417	7	10	0.412	24	17	20.5	0.005	1	1	0.005	0.460288
FBgn0002781	mod(mdg4)	ASTA0017888	FBtr0084062,FBtr0084069	AltLE	1-2^3-4),5-6)	chr3R:17190715_17200781:-;chr3R:17183087_17200781:-	1	1	10	14	0.417	7	13	0.35	24	20	22	0.067	0.760027	1	0.067	0.675562
FBgn0002781	mod(mdg4)	ASTA0006251	FBtr0084062,FBtr0084075	AltLE	1-2^3-4),5-6^7-8)	chr3R:17190715_17200781:-;chr3R:17183927_17200781:-	1	1	10	12	0.455	7	7	0.5	22	14	18	-0.045	1	1	0.045	0.619572
FBgn0002781	mod(mdg4)	ASTA0005328	FBtr0084062,FBtr0084071	AltLE	1-2^3-4),5-6)	chr3R:17190715_17200781:-;chr3R:17184319_17200781:-	1	1	10	0	1	7	0	1	10	7	8.5	0	1	1	0	0.432536
FBgn0002781	mod(mdg4)	ASTA0017321	FBtr0084062,FBtr0084070	AltLE	1-2^3-4),5-6)	chr3R:17190715_17200781:-;chr3R:17184792_17200781:-	1	1	10	4	0.714	7	10	0.412	14	17	15.5	0.302	0.149332	1	0.302	0.877978
FBgn0002781	mod(mdg4)	ASTA0012097	FBtr0084062,FBtr0084079	AltLE	1-2^3-4),5-6^7-8)	chr3R:17190715_17200781:-;chr3R:17187010_17200781:-	1	1	10	0	1	7	0	1	10	7	8.5	0	1	1	0	0.432536
FBgn0002781	mod(mdg4)	ASTA0011237	FBtr0084062,FBtr0084085	AltLE	1-2^3-4),5-6^7-8)	chr3R:17190715_17200781:-;chr3R:17187861_17200781:-	1	1	10	0	1	7	0	1	10	7	8.5	0	1	1	0	0.432536
FBgn0002781	mod(mdg4)	ASTA0010134	FBtr0084062,FBtr0084072	AltLE	1-2^3-4),5-6)	chr3R:17190715_17200781:-;chr3R:17188591_17200781:-	1	1	10	1	0.909	7	4	0.636	11	11	11	0.273	0.310777	1	0.273	0.870603
FBgn0002781	mod(mdg4)	ASTA0016840	FBtr0084084,FBtr0343765	AltLE	1-2),3-4^5-6)	chr3R:17192061_17200781:-;chr3R:17177101_17200781:-	1	1	0	11	0	0	6	0	11	6	8.5	0	1	1	0	0.432536
FBgn0002781	mod(mdg4)	ASTA0019456	FBtr0084084,FBtr0084077	AltLE	1-2),3-4)	chr3R:17192061_17200781:-;chr3R:17177609_17200781:-	1	1	0	4	0	0	2	0	4	2	3	0	1	1	0	0.432536
FBgn0002781	mod(mdg4)	ASTA0019043	FBtr0084084,FBtr0084060	AltLE	1-2),3-4)	chr3R:17192061_17200781:-;chr3R:17178359_17200781:-	1	1	0	2	0	0	5	0	2	5	3.5	0	1	1	0	0.432536
FBgn0002781	mod(mdg4)	ASTA0009733	FBtr0084084,FBtr0084065	AltLE	1-2),3-4)	chr3R:17192061_17200781:-;chr3R:17178960_17200781:-	1	1	0	5	0	0	7	0	5	7	6	0	1	1	0	0.432536
FBgn0002781	mod(mdg4)	ASTA0014291	FBtr0084084,FBtr0084063	AltLE	1-2),3-4)	chr3R:17192061_17200781:-;chr3R:17179457_17200781:-	1	1	0	7	0	0	4	0	7	4	5.5	0	1	1	0	0.432536
FBgn0002781	mod(mdg4)	ASTA0009638	FBtr0084084,FBtr0114361	AltLE	1-2),3-4)	chr3R:17192061_17200781:-;chr3R:17180054_17200781:-	1	1	0	4	0	0	10	0	4	10	7	0	1	1	0	0.432536
FBgn0002781	mod(mdg4)	ASTA0017963	FBtr0084084,FBtr0084066	AltLE	1-2),3-4^5-6)	chr3R:17192061_17200781:-;chr3R:17180812_17200781:-	1	1	0	4	0	0	4	0	4	4	4	0	1	1	0	0.432536
FBgn0002781	mod(mdg4)	ASTA0012686	FBtr0084084,FBtr0084067	AltLE	1-2),3-4^5-6)	chr3R:17192061_17200781:-;chr3R:17181280_17200781:-	1	1	0	8	0	0	6	0	8	6	7	0	1	1	0	0.432536
FBgn0002781	mod(mdg4)	ASTA0011998	FBtr0084084,FBtr0084061	AltLE	1-2),3-4^5-6)	chr3R:17192061_17200781:-;chr3R:17181974_17200781:-	1	1	0	11	0	0	15	0	11	15	13	0	1	1	0	0.432536
FBgn0002781	mod(mdg4)	ASTA0002155	FBtr0084084,FBtr0084068	AltLE	1-2),3-4^5-6)	chr3R:17192061_17200781:-;chr3R:17182691_17200781:-	1	1	0	14	0	0	10	0	14	10	12	0	1	1	0	0.432536
FBgn0002781	mod(mdg4)	ASTA0004838	FBtr0084084,FBtr0084069	AltLE	1-2),3-4)	chr3R:17192061_17200781:-;chr3R:17183087_17200781:-	1	1	0	14	0	0	13	0	14	13	13.5	0	1	1	0	0.432536
FBgn0002781	mod(mdg4)	ASTA0007189	FBtr0084084,FBtr0084075	AltLE	1-2),3-4^5-6)	chr3R:17192061_17200781:-;chr3R:17183927_17200781:-	1	1	0	12	0	0	7	0	12	7	9.5	0	1	1	0	0.432536
FBgn0002781	mod(mdg4)	ASTA0008098	FBtr0084084,FBtr0084071	AltLE	1-2),3-4)	chr3R:17192061_17200781:-;chr3R:17184319_17200781:-	1	1	0	0	0	0	0	0	0	0	0	0	1	1	0	0.432536
FBgn0002781	mod(mdg4)	ASTA0017076	FBtr0084084,FBtr0084070	AltLE	1-2),3-4)	chr3R:17192061_17200781:-;chr3R:17184792_17200781:-	1	1	0	4	0	0	10	0	4	10	7	0	1	1	0	0.432536
FBgn0002781	mod(mdg4)	ASTA0004092	FBtr0084084,FBtr0084079	AltLE	1-2),3-4^5-6)	chr3R:17192061_17200781:-;chr3R:17187010_17200781:-	1	1	0	0	0	0	0	0	0	0	0	0	1	1	0	0.432536
FBgn0002781	mod(mdg4)	ASTA0006179	FBtr0084084,FBtr0084085	AltLE	1-2),3-4^5-6)	chr3R:17192061_17200781:-;chr3R:17187861_17200781:-	1	1	0	0	0	0	0	0	0	0	0	0	1	1	0	0.432536
FBgn0002781	mod(mdg4)	ASTA0011870	FBtr0084084,FBtr0084072	AltLE	1-2),3-4)	chr3R:17192061_17200781:-;chr3R:17188591_17200781:-	1	1	0	1	0	0	4	0	1	4	2.5	0	1	1	0	0.432536
FBgn0002781	mod(mdg4)	ASTA0004812	FBtr0084084,FBtr0084064	AltLE	1-2),3-4)	chr3R:17192061_17200781:-;chr3R:17189607_17200781:-	1	1	0	4	0	0	8	0	4	8	6	0	1	1	0	0.432536
FBgn0002781	mod(mdg4)	ASTA0008104	FBtr0084084,FBtr0114360	AltLE	1-2),3-4)	chr3R:17192061_17200781:-;chr3R:17190098_17200781:-	1	1	0	11	0	0	12	0	11	12	11.5	0	1	1	0	0.432536
FBgn0002781	mod(mdg4)	ASTA0007205	FBtr0084084,FBtr0084062	AltLE	1-2),3-4^5-6)	chr3R:17192061_17200781:-;chr3R:17190715_17200781:-	1	1	0	10	0	0	7	0	10	7	8.5	0	1	1	0	0.432536
FBgn0002781	mod(mdg4)	ASTA0017259	FBtr0084083,FBtr0343765	AltLE	1-2),3-4^5-6)	chr3R:17192467_17200781:-;chr3R:17177101_17200781:-	1	1	0	11	0	0	6	0	11	6	8.5	0	1	1	0	0.432536
FBgn0002781	mod(mdg4)	ASTA0013857	FBtr0084083,FBtr0084077	AltLE	1-2),3-4)	chr3R:17192467_17200781:-;chr3R:17177609_17200781:-	1	1	0	4	0	0	2	0	4	2	3	0	1	1	0	0.432536
FBgn0002781	mod(mdg4)	ASTA0003547	FBtr0084083,FBtr0084060	AltLE	1-2),3-4)	chr3R:17192467_17200781:-;chr3R:17178359_17200781:-	1	1	0	2	0	0	5	0	2	5	3.5	0	1	1	0	0.432536
FBgn0002781	mod(mdg4)	ASTA0006666	FBtr0084083,FBtr0084065	AltLE	1-2),3-4)	chr3R:17192467_17200781:-;chr3R:17178960_17200781:-	1	1	0	5	0	0	7	0	5	7	6	0	1	1	0	0.432536
FBgn0002781	mod(mdg4)	ASTA0017931	FBtr0084083,FBtr0084063	AltLE	1-2),3-4)	chr3R:17192467_17200781:-;chr3R:17179457_17200781:-	1	1	0	7	0	0	4	0	7	4	5.5	0	1	1	0	0.432536
FBgn0002781	mod(mdg4)	ASTA0005239	FBtr0084083,FBtr0114361	AltLE	1-2),3-4)	chr3R:17192467_17200781:-;chr3R:17180054_17200781:-	1	1	0	4	0	0	10	0	4	10	7	0	1	1	0	0.432536
FBgn0002781	mod(mdg4)	ASTA0016670	FBtr0084083,FBtr0084066	AltLE	1-2),3-4^5-6)	chr3R:17192467_17200781:-;chr3R:17180812_17200781:-	1	1	0	4	0	0	4	0	4	4	4	0	1	1	0	0.432536
FBgn0002781	mod(mdg4)	ASTA0015082	FBtr0084083,FBtr0084067	AltLE	1-2),3-4^5-6)	chr3R:17192467_17200781:-;chr3R:17181280_17200781:-	1	1	0	8	0	0	6	0	8	6	7	0	1	1	0	0.432536
FBgn0002781	mod(mdg4)	ASTA0019260	FBtr0084083,FBtr0084061	AltLE	1-2),3-4^5-6)	chr3R:17192467_17200781:-;chr3R:17181974_17200781:-	1	1	0	11	0	0	15	0	11	15	13	0	1	1	0	0.432536
FBgn0002781	mod(mdg4)	ASTA0016639	FBtr0084083,FBtr0084068	AltLE	1-2),3-4^5-6)	chr3R:17192467_17200781:-;chr3R:17182691_17200781:-	1	1	0	14	0	0	10	0	14	10	12	0	1	1	0	0.432536
FBgn0002781	mod(mdg4)	ASTA0005501	FBtr0084083,FBtr0084069	AltLE	1-2),3-4)	chr3R:17192467_17200781:-;chr3R:17183087_17200781:-	1	1	0	14	0	0	13	0	14	13	13.5	0	1	1	0	0.432536
FBgn0002781	mod(mdg4)	ASTA0015147	FBtr0084083,FBtr0084075	AltLE	1-2),3-4^5-6)	chr3R:17192467_17200781:-;chr3R:17183927_17200781:-	1	1	0	12	0	0	7	0	12	7	9.5	0	1	1	0	0.432536
FBgn0002781	mod(mdg4)	ASTA0013127	FBtr0084083,FBtr0084071	AltLE	1-2),3-4)	chr3R:17192467_17200781:-;chr3R:17184319_17200781:-	1	1	0	0	0	0	0	0	0	0	0	0	1	1	0	0.432536
FBgn0002781	mod(mdg4)	ASTA0001944	FBtr0084083,FBtr0084070	AltLE	1-2),3-4)	chr3R:17192467_17200781:-;chr3R:17184792_17200781:-	1	1	0	4	0	0	10	0	4	10	7	0	1	1	0	0.432536
FBgn0002781	mod(mdg4)	ASTA0010919	FBtr0084083,FBtr0084079	AltLE	1-2),3-4^5-6)	chr3R:17192467_17200781:-;chr3R:17187010_17200781:-	1	1	0	0	0	0	0	0	0	0	0	0	1	1	0	0.432536
FBgn0002781	mod(mdg4)	ASTA0010793	FBtr0084083,FBtr0084085	AltLE	1-2),3-4^5-6)	chr3R:17192467_17200781:-;chr3R:17187861_17200781:-	1	1	0	0	0	0	0	0	0	0	0	0	1	1	0	0.432536
FBgn0002781	mod(mdg4)	ASTA0007088	FBtr0084083,FBtr0084072	AltLE	1-2),3-4)	chr3R:17192467_17200781:-;chr3R:17188591_17200781:-	1	1	0	1	0	0	4	0	1	4	2.5	0	1	1	0	0.432536
FBgn0002781	mod(mdg4)	ASTA0009139	FBtr0084083,FBtr0084064	AltLE	1-2),3-4)	chr3R:17192467_17200781:-;chr3R:17189607_17200781:-	1	1	0	4	0	0	8	0	4	8	6	0	1	1	0	0.432536
FBgn0002781	mod(mdg4)	ASTA0001534	FBtr0084083,FBtr0114360	AltLE	1-2),3-4)	chr3R:17192467_17200781:-;chr3R:17190098_17200781:-	1	1	0	11	0	0	12	0	11	12	11.5	0	1	1	0	0.432536
FBgn0002781	mod(mdg4)	ASTA0001604	FBtr0084083,FBtr0084062	AltLE	1-2),3-4^5-6)	chr3R:17192467_17200781:-;chr3R:17190715_17200781:-	1	1	0	10	0	0	7	0	10	7	8.5	0	1	1	0	0.432536
FBgn0002781	mod(mdg4)	ASTA0007480	FBtr0084083,FBtr0084084	AltLE	1-2),3-4)	chr3R:17192467_17200781:-;chr3R:17192061_17200781:-	1	1	0	0	0	0	0	0	0	0	0	0	1	1	0	0.432536
FBgn0002781	mod(mdg4)	ASTA0016413	FBtr0307760,FBtr0343765	AltLE	1-2),3-4^5-6)	chr3R:17192929_17200781:-;chr3R:17177101_17200781:-	1	1	0	11	0	0	6	0	11	6	8.5	0	1	1	0	0.432536
FBgn0002781	mod(mdg4)	ASTA0014662	FBtr0307760,FBtr0084077	AltLE	1-2),3-4)	chr3R:17192929_17200781:-;chr3R:17177609_17200781:-	1	1	0	4	0	0	2	0	4	2	3	0	1	1	0	0.432536
FBgn0002781	mod(mdg4)	ASTA0012594	FBtr0307760,FBtr0084060	AltLE	1-2),3-4)	chr3R:17192929_17200781:-;chr3R:17178359_17200781:-	1	1	0	2	0	0	5	0	2	5	3.5	0	1	1	0	0.432536
FBgn0002781	mod(mdg4)	ASTA0006718	FBtr0307760,FBtr0084065	AltLE	1-2),3-4)	chr3R:17192929_17200781:-;chr3R:17178960_17200781:-	1	1	0	5	0	0	7	0	5	7	6	0	1	1	0	0.432536
FBgn0002781	mod(mdg4)	ASTA0019092	FBtr0307760,FBtr0084063	AltLE	1-2),3-4)	chr3R:17192929_17200781:-;chr3R:17179457_17200781:-	1	1	0	7	0	0	4	0	7	4	5.5	0	1	1	0	0.432536
FBgn0002781	mod(mdg4)	ASTA0003004	FBtr0307760,FBtr0114361	AltLE	1-2),3-4)	chr3R:17192929_17200781:-;chr3R:17180054_17200781:-	1	1	0	4	0	0	10	0	4	10	7	0	1	1	0	0.432536
FBgn0002781	mod(mdg4)	ASTA0017441	FBtr0307760,FBtr0084066	AltLE	1-2),3-4^5-6)	chr3R:17192929_17200781:-;chr3R:17180812_17200781:-	1	1	0	4	0	0	4	0	4	4	4	0	1	1	0	0.432536
FBgn0002781	mod(mdg4)	ASTA0012332	FBtr0307760,FBtr0084067	AltLE	1-2),3-4^5-6)	chr3R:17192929_17200781:-;chr3R:17181280_17200781:-	1	1	0	8	0	0	6	0	8	6	7	0	1	1	0	0.432536
FBgn0002781	mod(mdg4)	ASTA0001895	FBtr0307760,FBtr0084061	AltLE	1-2),3-4^5-6)	chr3R:17192929_17200781:-;chr3R:17181974_17200781:-	1	1	0	11	0	0	15	0	11	15	13	0	1	1	0	0.432536
FBgn0002781	mod(mdg4)	ASTA0000335	FBtr0307760,FBtr0084068	AltLE	1-2),3-4^5-6)	chr3R:17192929_17200781:-;chr3R:17182691_17200781:-	1	1	0	14	0	0	10	0	14	10	12	0	1	1	0	0.432536
FBgn0002781	mod(mdg4)	ASTA0003356	FBtr0307760,FBtr0084069	AltLE	1-2),3-4)	chr3R:17192929_17200781:-;chr3R:17183087_17200781:-	1	1	0	14	0	0	13	0	14	13	13.5	0	1	1	0	0.432536
FBgn0002781	mod(mdg4)	ASTA0006725	FBtr0307760,FBtr0084075	AltLE	1-2),3-4^5-6)	chr3R:17192929_17200781:-;chr3R:17183927_17200781:-	1	1	0	12	0	0	7	0	12	7	9.5	0	1	1	0	0.432536
FBgn0002781	mod(mdg4)	ASTA0013330	FBtr0307760,FBtr0084071	AltLE	1-2),3-4)	chr3R:17192929_17200781:-;chr3R:17184319_17200781:-	1	1	0	0	0	0	0	0	0	0	0	0	1	1	0	0.432536
FBgn0002781	mod(mdg4)	ASTA0019911	FBtr0307760,FBtr0084070	AltLE	1-2),3-4)	chr3R:17192929_17200781:-;chr3R:17184792_17200781:-	1	1	0	4	0	0	10	0	4	10	7	0	1	1	0	0.432536
FBgn0002781	mod(mdg4)	ASTA0003819	FBtr0307760,FBtr0084079	AltLE	1-2),3-4^5-6)	chr3R:17192929_17200781:-;chr3R:17187010_17200781:-	1	1	0	0	0	0	0	0	0	0	0	0	1	1	0	0.432536
FBgn0002781	mod(mdg4)	ASTA0002618	FBtr0307760,FBtr0084085	AltLE	1-2),3-4^5-6)	chr3R:17192929_17200781:-;chr3R:17187861_17200781:-	1	1	0	0	0	0	0	0	0	0	0	0	1	1	0	0.432536
FBgn0002781	mod(mdg4)	ASTA0006751	FBtr0307760,FBtr0084072	AltLE	1-2),3-4)	chr3R:17192929_17200781:-;chr3R:17188591_17200781:-	1	1	0	1	0	0	4	0	1	4	2.5	0	1	1	0	0.432536
FBgn0002781	mod(mdg4)	ASTA0005183	FBtr0307760,FBtr0084064	AltLE	1-2),3-4)	chr3R:17192929_17200781:-;chr3R:17189607_17200781:-	1	1	0	4	0	0	8	0	4	8	6	0	1	1	0	0.432536
FBgn0002781	mod(mdg4)	ASTA0012210	FBtr0307760,FBtr0114360	AltLE	1-2),3-4)	chr3R:17192929_17200781:-;chr3R:17190098_17200781:-	1	1	0	11	0	0	12	0	11	12	11.5	0	1	1	0	0.432536
FBgn0002781	mod(mdg4)	ASTA0012574	FBtr0307760,FBtr0084062	AltLE	1-2),3-4^5-6)	chr3R:17192929_17200781:-;chr3R:17190715_17200781:-	1	1	0	10	0	0	7	0	10	7	8.5	0	1	1	0	0.432536
FBgn0002781	mod(mdg4)	ASTA0005770	FBtr0307760,FBtr0084084	AltLE	1-2),3-4)	chr3R:17192929_17200781:-;chr3R:17192061_17200781:-	1	1	0	0	0	0	0	0	0	0	0	0	1	1	0	0.432536
FBgn0002781	mod(mdg4)	ASTA0018057	FBtr0307760,FBtr0084083	AltLE	1-2),3-4)	chr3R:17192929_17200781:-;chr3R:17192467_17200781:-	1	1	0	0	0	0	0	0	0	0	0	0	1	1	0	0.432536
FBgn0002781	mod(mdg4)	ASTA0013115	FBtr0307759,FBtr0343765	AltLE	1-2),3-4^5-6)	chr3R:17193411_17200781:-;chr3R:17177101_17200781:-	1	1	0	11	0	0	6	0	11	6	8.5	0	1	1	0	0.432536
FBgn0002781	mod(mdg4)	ASTA0005003	FBtr0307759,FBtr0084077	AltLE	1-2),3-4)	chr3R:17193411_17200781:-;chr3R:17177609_17200781:-	1	1	0	4	0	0	2	0	4	2	3	0	1	1	0	0.432536
FBgn0002781	mod(mdg4)	ASTA0001665	FBtr0307759,FBtr0084060	AltLE	1-2),3-4)	chr3R:17193411_17200781:-;chr3R:17178359_17200781:-	1	1	0	2	0	0	5	0	2	5	3.5	0	1	1	0	0.432536
FBgn0002781	mod(mdg4)	ASTA0000482	FBtr0307759,FBtr0084065	AltLE	1-2),3-4)	chr3R:17193411_17200781:-;chr3R:17178960_17200781:-	1	1	0	5	0	0	7	0	5	7	6	0	1	1	0	0.432536
FBgn0002781	mod(mdg4)	ASTA0009218	FBtr0307759,FBtr0084063	AltLE	1-2),3-4)	chr3R:17193411_17200781:-;chr3R:17179457_17200781:-	1	1	0	7	0	0	4	0	7	4	5.5	0	1	1	0	0.432536
FBgn0002781	mod(mdg4)	ASTA0006933	FBtr0307759,FBtr0114361	AltLE	1-2),3-4)	chr3R:17193411_17200781:-;chr3R:17180054_17200781:-	1	1	0	4	0	0	10	0	4	10	7	0	1	1	0	0.432536
FBgn0002781	mod(mdg4)	ASTA0003155	FBtr0307759,FBtr0084066	AltLE	1-2),3-4^5-6)	chr3R:17193411_17200781:-;chr3R:17180812_17200781:-	1	1	0	4	0	0	4	0	4	4	4	0	1	1	0	0.432536
FBgn0002781	mod(mdg4)	ASTA0020003	FBtr0307759,FBtr0084067	AltLE	1-2),3-4^5-6)	chr3R:17193411_17200781:-;chr3R:17181280_17200781:-	1	1	0	8	0	0	6	0	8	6	7	0	1	1	0	0.432536
FBgn0002781	mod(mdg4)	ASTA0014934	FBtr0307759,FBtr0084061	AltLE	1-2),3-4^5-6)	chr3R:17193411_17200781:-;chr3R:17181974_17200781:-	1	1	0	11	0	0	15	0	11	15	13	0	1	1	0	0.432536
FBgn0002781	mod(mdg4)	ASTA0005484	FBtr0307759,FBtr0084068	AltLE	1-2),3-4^5-6)	chr3R:17193411_17200781:-;chr3R:17182691_17200781:-	1	1	0	14	0	0	10	0	14	10	12	0	1	1	0	0.432536
FBgn0002781	mod(mdg4)	ASTA0016544	FBtr0307759,FBtr0084069	AltLE	1-2),3-4)	chr3R:17193411_17200781:-;chr3R:17183087_17200781:-	1	1	0	14	0	0	13	0	14	13	13.5	0	1	1	0	0.432536
FBgn0002781	mod(mdg4)	ASTA0004948	FBtr0307759,FBtr0084075	AltLE	1-2),3-4^5-6)	chr3R:17193411_17200781:-;chr3R:17183927_17200781:-	1	1	0	12	0	0	7	0	12	7	9.5	0	1	1	0	0.432536
FBgn0002781	mod(mdg4)	ASTA0010758	FBtr0307759,FBtr0084071	AltLE	1-2),3-4)	chr3R:17193411_17200781:-;chr3R:17184319_17200781:-	1	1	0	0	0	0	0	0	0	0	0	0	1	1	0	0.432536
FBgn0002781	mod(mdg4)	ASTA0013724	FBtr0307759,FBtr0084070	AltLE	1-2),3-4)	chr3R:17193411_17200781:-;chr3R:17184792_17200781:-	1	1	0	4	0	0	10	0	4	10	7	0	1	1	0	0.432536
FBgn0002781	mod(mdg4)	ASTA0019150	FBtr0307759,FBtr0084079	AltLE	1-2),3-4^5-6)	chr3R:17193411_17200781:-;chr3R:17187010_17200781:-	1	1	0	0	0	0	0	0	0	0	0	0	1	1	0	0.432536
FBgn0002781	mod(mdg4)	ASTA0005514	FBtr0307759,FBtr0084085	AltLE	1-2),3-4^5-6)	chr3R:17193411_17200781:-;chr3R:17187861_17200781:-	1	1	0	0	0	0	0	0	0	0	0	0	1	1	0	0.432536
FBgn0002781	mod(mdg4)	ASTA0000548	FBtr0307759,FBtr0084072	AltLE	1-2),3-4)	chr3R:17193411_17200781:-;chr3R:17188591_17200781:-	1	1	0	1	0	0	4	0	1	4	2.5	0	1	1	0	0.432536
FBgn0002781	mod(mdg4)	ASTA0004983	FBtr0307759,FBtr0084064	AltLE	1-2),3-4)	chr3R:17193411_17200781:-;chr3R:17189607_17200781:-	1	1	0	4	0	0	8	0	4	8	6	0	1	1	0	0.432536
FBgn0002781	mod(mdg4)	ASTA0015578	FBtr0307759,FBtr0114360	AltLE	1-2),3-4)	chr3R:17193411_17200781:-;chr3R:17190098_17200781:-	1	1	0	11	0	0	12	0	11	12	11.5	0	1	1	0	0.432536
FBgn0002781	mod(mdg4)	ASTA0000575	FBtr0307759,FBtr0084062	AltLE	1-2),3-4^5-6)	chr3R:17193411_17200781:-;chr3R:17190715_17200781:-	1	1	0	10	0	0	7	0	10	7	8.5	0	1	1	0	0.432536
FBgn0002781	mod(mdg4)	ASTA0000895	FBtr0307759,FBtr0084084	AltLE	1-2),3-4)	chr3R:17193411_17200781:-;chr3R:17192061_17200781:-	1	1	0	0	0	0	0	0	0	0	0	0	1	1	0	0.432536
FBgn0002781	mod(mdg4)	ASTA0013152	FBtr0307759,FBtr0084083	AltLE	1-2),3-4)	chr3R:17193411_17200781:-;chr3R:17192467_17200781:-	1	1	0	0	0	0	0	0	0	0	0	0	1	1	0	0.432536
FBgn0002781	mod(mdg4)	ASTA0016406	FBtr0307759,FBtr0307760	AltLE	1-2),3-4)	chr3R:17193411_17200781:-;chr3R:17192929_17200781:-	1	1	0	0	0	0	0	0	0	0	0	0	1	1	0	0.432536
FBgn0002781	mod(mdg4)	ASTA0009773	FBtr0084082,FBtr0343765	AltLE	1-2),3-4^5-6)	chr3R:17193961_17200781:-;chr3R:17177101_17200781:-	1	1	0	11	0	0	6	0	11	6	8.5	0	1	1	0	0.432536
FBgn0002781	mod(mdg4)	ASTA0007149	FBtr0084082,FBtr0084077	AltLE	1-2),3-4)	chr3R:17193961_17200781:-;chr3R:17177609_17200781:-	1	1	0	4	0	0	2	0	4	2	3	0	1	1	0	0.432536
FBgn0002781	mod(mdg4)	ASTA0000578	FBtr0084082,FBtr0084060	AltLE	1-2),3-4)	chr3R:17193961_17200781:-;chr3R:17178359_17200781:-	1	1	0	2	0	0	5	0	2	5	3.5	0	1	1	0	0.432536
FBgn0002781	mod(mdg4)	ASTA0005436	FBtr0084082,FBtr0084065	AltLE	1-2),3-4)	chr3R:17193961_17200781:-;chr3R:17178960_17200781:-	1	1	0	5	0	0	7	0	5	7	6	0	1	1	0	0.432536
FBgn0002781	mod(mdg4)	ASTA0017483	FBtr0084082,FBtr0084063	AltLE	1-2),3-4)	chr3R:17193961_17200781:-;chr3R:17179457_17200781:-	1	1	0	7	0	0	4	0	7	4	5.5	0	1	1	0	0.432536
FBgn0002781	mod(mdg4)	ASTA0014717	FBtr0084082,FBtr0114361	AltLE	1-2),3-4)	chr3R:17193961_17200781:-;chr3R:17180054_17200781:-	1	1	0	4	0	0	10	0	4	10	7	0	1	1	0	0.432536
FBgn0002781	mod(mdg4)	ASTA0018308	FBtr0084082,FBtr0084066	AltLE	1-2),3-4^5-6)	chr3R:17193961_17200781:-;chr3R:17180812_17200781:-	1	1	0	4	0	0	4	0	4	4	4	0	1	1	0	0.432536
FBgn0002781	mod(mdg4)	ASTA0003840	FBtr0084082,FBtr0084067	AltLE	1-2),3-4^5-6)	chr3R:17193961_17200781:-;chr3R:17181280_17200781:-	1	1	0	8	0	0	6	0	8	6	7	0	1	1	0	0.432536
FBgn0002781	mod(mdg4)	ASTA0019729	FBtr0084082,FBtr0084061	AltLE	1-2),3-4^5-6)	chr3R:17193961_17200781:-;chr3R:17181974_17200781:-	1	1	0	11	0	0	15	0	11	15	13	0	1	1	0	0.432536
FBgn0002781	mod(mdg4)	ASTA0004360	FBtr0084082,FBtr0084068	AltLE	1-2),3-4^5-6)	chr3R:17193961_17200781:-;chr3R:17182691_17200781:-	1	1	0	14	0	0	10	0	14	10	12	0	1	1	0	0.432536
FBgn0002781	mod(mdg4)	ASTA0012340	FBtr0084082,FBtr0084069	AltLE	1-2),3-4)	chr3R:17193961_17200781:-;chr3R:17183087_17200781:-	1	1	0	14	0	0	13	0	14	13	13.5	0	1	1	0	0.432536
FBgn0002781	mod(mdg4)	ASTA0009845	FBtr0084082,FBtr0084075	AltLE	1-2),3-4^5-6)	chr3R:17193961_17200781:-;chr3R:17183927_17200781:-	1	1	0	12	0	0	7	0	12	7	9.5	0	1	1	0	0.432536
FBgn0002781	mod(mdg4)	ASTA0009719	FBtr0084082,FBtr0084071	AltLE	1-2),3-4)	chr3R:17193961_17200781:-;chr3R:17184319_17200781:-	1	1	0	0	0	0	0	0	0	0	0	0	1	1	0	0.432536
FBgn0002781	mod(mdg4)	ASTA0006299	FBtr0084082,FBtr0084070	AltLE	1-2),3-4)	chr3R:17193961_17200781:-;chr3R:17184792_17200781:-	1	1	0	4	0	0	10	0	4	10	7	0	1	1	0	0.432536
FBgn0002781	mod(mdg4)	ASTA0017488	FBtr0084082,FBtr0084079	AltLE	1-2),3-4^5-6)	chr3R:17193961_17200781:-;chr3R:17187010_17200781:-	1	1	0	0	0	0	0	0	0	0	0	0	1	1	0	0.432536
FBgn0002781	mod(mdg4)	ASTA0013203	FBtr0084082,FBtr0084085	AltLE	1-2),3-4^5-6)	chr3R:17193961_17200781:-;chr3R:17187861_17200781:-	1	1	0	0	0	0	0	0	0	0	0	0	1	1	0	0.432536
FBgn0002781	mod(mdg4)	ASTA0005453	FBtr0084082,FBtr0084072	AltLE	1-2),3-4)	chr3R:17193961_17200781:-;chr3R:17188591_17200781:-	1	1	0	1	0	0	4	0	1	4	2.5	0	1	1	0	0.432536
FBgn0002781	mod(mdg4)	ASTA0019248	FBtr0084082,FBtr0084064	AltLE	1-2),3-4)	chr3R:17193961_17200781:-;chr3R:17189607_17200781:-	1	1	0	4	0	0	8	0	4	8	6	0	1	1	0	0.432536
FBgn0002781	mod(mdg4)	ASTA0013011	FBtr0084082,FBtr0114360	AltLE	1-2),3-4)	chr3R:17193961_17200781:-;chr3R:17190098_17200781:-	1	1	0	11	0	0	12	0	11	12	11.5	0	1	1	0	0.432536
FBgn0002781	mod(mdg4)	ASTA0013689	FBtr0084082,FBtr0084062	AltLE	1-2),3-4^5-6)	chr3R:17193961_17200781:-;chr3R:17190715_17200781:-	1	1	0	10	0	0	7	0	10	7	8.5	0	1	1	0	0.432536
FBgn0002781	mod(mdg4)	ASTA0000115	FBtr0084082,FBtr0084084	AltLE	1-2),3-4)	chr3R:17193961_17200781:-;chr3R:17192061_17200781:-	1	1	0	0	0	0	0	0	0	0	0	0	1	1	0	0.432536
FBgn0002781	mod(mdg4)	ASTA0012873	FBtr0084082,FBtr0084083	AltLE	1-2),3-4)	chr3R:17193961_17200781:-;chr3R:17192467_17200781:-	1	1	0	0	0	0	0	0	0	0	0	0	1	1	0	0.432536
FBgn0002781	mod(mdg4)	ASTA0007338	FBtr0084082,FBtr0307760	AltLE	1-2),3-4)	chr3R:17193961_17200781:-;chr3R:17192929_17200781:-	1	1	0	0	0	0	0	0	0	0	0	0	1	1	0	0.432536
FBgn0002781	mod(mdg4)	ASTA0017476	FBtr0084082,FBtr0307759	AltLE	1-2),3-4)	chr3R:17193961_17200781:-;chr3R:17193411_17200781:-	1	1	0	0	0	0	0	0	0	0	0	0	1	1	0	0.432536
FBgn0002781	mod(mdg4)	ASTA0009535	FBtr0084081,FBtr0343765	AltLE	1-2),3-4^5-6)	chr3R:17194785_17200781:-;chr3R:17177101_17200781:-	1	1	0	11	0	0	6	0	11	6	8.5	0	1	1	0	0.432536
FBgn0002781	mod(mdg4)	ASTA0013739	FBtr0084081,FBtr0084077	AltLE	1-2),3-4)	chr3R:17194785_17200781:-;chr3R:17177609_17200781:-	1	1	0	4	0	0	2	0	4	2	3	0	1	1	0	0.432536
FBgn0002781	mod(mdg4)	ASTA0011694	FBtr0084081,FBtr0084060	AltLE	1-2),3-4)	chr3R:17194785_17200781:-;chr3R:17178359_17200781:-	1	1	0	2	0	0	5	0	2	5	3.5	0	1	1	0	0.432536
FBgn0002781	mod(mdg4)	ASTA0013666	FBtr0084081,FBtr0084065	AltLE	1-2),3-4)	chr3R:17194785_17200781:-;chr3R:17178960_17200781:-	1	1	0	5	0	0	7	0	5	7	6	0	1	1	0	0.432536
FBgn0002781	mod(mdg4)	ASTA0014365	FBtr0084081,FBtr0084063	AltLE	1-2),3-4)	chr3R:17194785_17200781:-;chr3R:17179457_17200781:-	1	1	0	7	0	0	4	0	7	4	5.5	0	1	1	0	0.432536
FBgn0002781	mod(mdg4)	ASTA0005295	FBtr0084081,FBtr0114361	AltLE	1-2),3-4)	chr3R:17194785_17200781:-;chr3R:17180054_17200781:-	1	1	0	4	0	0	10	0	4	10	7	0	1	1	0	0.432536
FBgn0002781	mod(mdg4)	ASTA0003094	FBtr0084081,FBtr0084066	AltLE	1-2),3-4^5-6)	chr3R:17194785_17200781:-;chr3R:17180812_17200781:-	1	1	0	4	0	0	4	0	4	4	4	0	1	1	0	0.432536
FBgn0002781	mod(mdg4)	ASTA0012009	FBtr0084081,FBtr0084067	AltLE	1-2),3-4^5-6)	chr3R:17194785_17200781:-;chr3R:17181280_17200781:-	1	1	0	8	0	0	6	0	8	6	7	0	1	1	0	0.432536
FBgn0002781	mod(mdg4)	ASTA0012901	FBtr0084081,FBtr0084061	AltLE	1-2),3-4^5-6)	chr3R:17194785_17200781:-;chr3R:17181974_17200781:-	1	1	0	11	0	0	15	0	11	15	13	0	1	1	0	0.432536
FBgn0002781	mod(mdg4)	ASTA0008321	FBtr0084081,FBtr0084068	AltLE	1-2),3-4^5-6)	chr3R:17194785_17200781:-;chr3R:17182691_17200781:-	1	1	0	14	0	0	10	0	14	10	12	0	1	1	0	0.432536
FBgn0002781	mod(mdg4)	ASTA0012168	FBtr0084081,FBtr0084069	AltLE	1-2),3-4)	chr3R:17194785_17200781:-;chr3R:17183087_17200781:-	1	1	0	14	0	0	13	0	14	13	13.5	0	1	1	0	0.432536
FBgn0002781	mod(mdg4)	ASTA0000933	FBtr0084081,FBtr0084075	AltLE	1-2),3-4^5-6)	chr3R:17194785_17200781:-;chr3R:17183927_17200781:-	1	1	0	12	0	0	7	0	12	7	9.5	0	1	1	0	0.432536
FBgn0002781	mod(mdg4)	ASTA0011949	FBtr0084081,FBtr0084071	AltLE	1-2),3-4)	chr3R:17194785_17200781:-;chr3R:17184319_17200781:-	1	1	0	0	0	0	0	0	0	0	0	0	1	1	0	0.432536
FBgn0002781	mod(mdg4)	ASTA0003047	FBtr0084081,FBtr0084070	AltLE	1-2),3-4)	chr3R:17194785_17200781:-;chr3R:17184792_17200781:-	1	1	0	4	0	0	10	0	4	10	7	0	1	1	0	0.432536
FBgn0002781	mod(mdg4)	ASTA0018043	FBtr0084081,FBtr0084079	AltLE	1-2),3-4^5-6)	chr3R:17194785_17200781:-;chr3R:17187010_17200781:-	1	1	0	0	0	0	0	0	0	0	0	0	1	1	0	0.432536
FBgn0002781	mod(mdg4)	ASTA0005992	FBtr0084081,FBtr0084085	AltLE	1-2),3-4^5-6)	chr3R:17194785_17200781:-;chr3R:17187861_17200781:-	1	1	0	0	0	0	0	0	0	0	0	0	1	1	0	0.432536
FBgn0002781	mod(mdg4)	ASTA0002550	FBtr0084081,FBtr0084072	AltLE	1-2),3-4)	chr3R:17194785_17200781:-;chr3R:17188591_17200781:-	1	1	0	1	0	0	4	0	1	4	2.5	0	1	1	0	0.432536
FBgn0002781	mod(mdg4)	ASTA0015097	FBtr0084081,FBtr0084064	AltLE	1-2),3-4)	chr3R:17194785_17200781:-;chr3R:17189607_17200781:-	1	1	0	4	0	0	8	0	4	8	6	0	1	1	0	0.432536
FBgn0002781	mod(mdg4)	ASTA0016996	FBtr0084081,FBtr0114360	AltLE	1-2),3-4)	chr3R:17194785_17200781:-;chr3R:17190098_17200781:-	1	1	0	11	0	0	12	0	11	12	11.5	0	1	1	0	0.432536
FBgn0002781	mod(mdg4)	ASTA0008324	FBtr0084081,FBtr0084062	AltLE	1-2),3-4^5-6)	chr3R:17194785_17200781:-;chr3R:17190715_17200781:-	1	1	0	10	0	0	7	0	10	7	8.5	0	1	1	0	0.432536
FBgn0002781	mod(mdg4)	ASTA0005773	FBtr0084081,FBtr0084084	AltLE	1-2),3-4)	chr3R:17194785_17200781:-;chr3R:17192061_17200781:-	1	1	0	0	0	0	0	0	0	0	0	0	1	1	0	0.432536
FBgn0002781	mod(mdg4)	ASTA0014116	FBtr0084081,FBtr0084083	AltLE	1-2),3-4)	chr3R:17194785_17200781:-;chr3R:17192467_17200781:-	1	1	0	0	0	0	0	0	0	0	0	0	1	1	0	0.432536
FBgn0002781	mod(mdg4)	ASTA0011084	FBtr0084081,FBtr0307760	AltLE	1-2),3-4)	chr3R:17194785_17200781:-;chr3R:17192929_17200781:-	1	1	0	0	0	0	0	0	0	0	0	0	1	1	0	0.432536
FBgn0002781	mod(mdg4)	ASTA0019377	FBtr0084081,FBtr0307759	AltLE	1-2),3-4)	chr3R:17194785_17200781:-;chr3R:17193411_17200781:-	1	1	0	0	0	0	0	0	0	0	0	0	1	1	0	0.432536
FBgn0002781	mod(mdg4)	ASTA0007509	FBtr0084081,FBtr0084082	AltLE	1-2),3-4)	chr3R:17194785_17200781:-;chr3R:17193961_17200781:-	1	1	0	0	0	0	0	0	0	0	0	0	1	1	0	0.432536
FBgn0002781	mod(mdg4)	ASTA0001893	FBtr0084080,FBtr0343765	AltLE	1-2),3-4^5-6)	chr3R:17195968_17200781:-;chr3R:17177101_17200781:-	1	1	0	11	0	0	6	0	11	6	8.5	0	1	1	0	0.432536
FBgn0002781	mod(mdg4)	ASTA0019408	FBtr0084080,FBtr0084077	AltLE	1-2),3-4)	chr3R:17195968_17200781:-;chr3R:17177609_17200781:-	1	1	0	4	0	0	2	0	4	2	3	0	1	1	0	0.432536
FBgn0002781	mod(mdg4)	ASTA0009846	FBtr0084080,FBtr0084060	AltLE	1-2),3-4)	chr3R:17195968_17200781:-;chr3R:17178359_17200781:-	1	1	0	2	0	0	5	0	2	5	3.5	0	1	1	0	0.432536
FBgn0002781	mod(mdg4)	ASTA0006465	FBtr0084080,FBtr0084065	AltLE	1-2),3-4)	chr3R:17195968_17200781:-;chr3R:17178960_17200781:-	1	1	0	5	0	0	7	0	5	7	6	0	1	1	0	0.432536
FBgn0002781	mod(mdg4)	ASTA0006289	FBtr0084080,FBtr0084063	AltLE	1-2),3-4)	chr3R:17195968_17200781:-;chr3R:17179457_17200781:-	1	1	0	7	0	0	4	0	7	4	5.5	0	1	1	0	0.432536
FBgn0002781	mod(mdg4)	ASTA0009467	FBtr0084080,FBtr0114361	AltLE	1-2),3-4)	chr3R:17195968_17200781:-;chr3R:17180054_17200781:-	1	1	0	4	0	0	10	0	4	10	7	0	1	1	0	0.432536
FBgn0002781	mod(mdg4)	ASTA0019968	FBtr0084080,FBtr0084066	AltLE	1-2),3-4^5-6)	chr3R:17195968_17200781:-;chr3R:17180812_17200781:-	1	1	0	4	0	0	4	0	4	4	4	0	1	1	0	0.432536
FBgn0002781	mod(mdg4)	ASTA0006922	FBtr0084080,FBtr0084067	AltLE	1-2),3-4^5-6)	chr3R:17195968_17200781:-;chr3R:17181280_17200781:-	1	1	0	8	0	0	6	0	8	6	7	0	1	1	0	0.432536
FBgn0002781	mod(mdg4)	ASTA0011730	FBtr0084080,FBtr0084061	AltLE	1-2),3-4^5-6)	chr3R:17195968_17200781:-;chr3R:17181974_17200781:-	1	1	0	11	0	0	15	0	11	15	13	0	1	1	0	0.432536
FBgn0002781	mod(mdg4)	ASTA0019335	FBtr0084080,FBtr0084068	AltLE	1-2),3-4^5-6)	chr3R:17195968_17200781:-;chr3R:17182691_17200781:-	1	1	0	14	0	0	10	0	14	10	12	0	1	1	0	0.432536
FBgn0002781	mod(mdg4)	ASTA0000641	FBtr0084080,FBtr0084069	AltLE	1-2),3-4)	chr3R:17195968_17200781:-;chr3R:17183087_17200781:-	1	1	0	14	0	0	13	0	14	13	13.5	0	1	1	0	0.432536
FBgn0002781	mod(mdg4)	ASTA0014125	FBtr0084080,FBtr0084075	AltLE	1-2),3-4^5-6)	chr3R:17195968_17200781:-;chr3R:17183927_17200781:-	1	1	0	12	0	0	7	0	12	7	9.5	0	1	1	0	0.432536
FBgn0002781	mod(mdg4)	ASTA0005022	FBtr0084080,FBtr0084071	AltLE	1-2),3-4)	chr3R:17195968_17200781:-;chr3R:17184319_17200781:-	1	1	0	0	0	0	0	0	0	0	0	0	1	1	0	0.432536
FBgn0002781	mod(mdg4)	ASTA0009146	FBtr0084080,FBtr0084070	AltLE	1-2),3-4)	chr3R:17195968_17200781:-;chr3R:17184792_17200781:-	1	1	0	4	0	0	10	0	4	10	7	0	1	1	0	0.432536
FBgn0002781	mod(mdg4)	ASTA0015047	FBtr0084080,FBtr0084079	AltLE	1-2),3-4^5-6)	chr3R:17195968_17200781:-;chr3R:17187010_17200781:-	1	1	0	0	0	0	0	0	0	0	0	0	1	1	0	0.432536
FBgn0002781	mod(mdg4)	ASTA0005141	FBtr0084080,FBtr0084085	AltLE	1-2),3-4^5-6)	chr3R:17195968_17200781:-;chr3R:17187861_17200781:-	1	1	0	0	0	0	0	0	0	0	0	0	1	1	0	0.432536
FBgn0002781	mod(mdg4)	ASTA0006013	FBtr0084080,FBtr0084072	AltLE	1-2),3-4)	chr3R:17195968_17200781:-;chr3R:17188591_17200781:-	1	1	0	1	0	0	4	0	1	4	2.5	0	1	1	0	0.432536
FBgn0002781	mod(mdg4)	ASTA0003557	FBtr0084080,FBtr0084064	AltLE	1-2),3-4)	chr3R:17195968_17200781:-;chr3R:17189607_17200781:-	1	1	0	4	0	0	8	0	4	8	6	0	1	1	0	0.432536
FBgn0002781	mod(mdg4)	ASTA0004391	FBtr0084080,FBtr0114360	AltLE	1-2),3-4)	chr3R:17195968_17200781:-;chr3R:17190098_17200781:-	1	1	0	11	0	0	12	0	11	12	11.5	0	1	1	0	0.432536
FBgn0002781	mod(mdg4)	ASTA0018293	FBtr0084080,FBtr0084062	AltLE	1-2),3-4^5-6)	chr3R:17195968_17200781:-;chr3R:17190715_17200781:-	1	1	0	10	0	0	7	0	10	7	8.5	0	1	1	0	0.432536
FBgn0002781	mod(mdg4)	ASTA0002091	FBtr0084080,FBtr0084084	AltLE	1-2),3-4)	chr3R:17195968_17200781:-;chr3R:17192061_17200781:-	1	1	0	0	0	0	0	0	0	0	0	0	1	1	0	0.432536
FBgn0002781	mod(mdg4)	ASTA0018520	FBtr0084080,FBtr0084083	AltLE	1-2),3-4)	chr3R:17195968_17200781:-;chr3R:17192467_17200781:-	1	1	0	0	0	0	0	0	0	0	0	0	1	1	0	0.432536
FBgn0002781	mod(mdg4)	ASTA0001439	FBtr0084080,FBtr0307760	AltLE	1-2),3-4)	chr3R:17195968_17200781:-;chr3R:17192929_17200781:-	1	1	0	0	0	0	0	0	0	0	0	0	1	1	0	0.432536
FBgn0002781	mod(mdg4)	ASTA0003445	FBtr0084080,FBtr0307759	AltLE	1-2),3-4)	chr3R:17195968_17200781:-;chr3R:17193411_17200781:-	1	1	0	0	0	0	0	0	0	0	0	0	1	1	0	0.432536
FBgn0002781	mod(mdg4)	ASTA0003367	FBtr0084080,FBtr0084082	AltLE	1-2),3-4)	chr3R:17195968_17200781:-;chr3R:17193961_17200781:-	1	1	0	0	0	0	0	0	0	0	0	0	1	1	0	0.432536
FBgn0002781	mod(mdg4)	ASTA0008256	FBtr0084080,FBtr0084081	AltLE	1-2),3-4)	chr3R:17195968_17200781:-;chr3R:17194785_17200781:-	1	1	0	0	0	0	0	0	0	0	0	0	1	1	0	0.432536
FBgn0002781	mod(mdg4)	ASTA0010749	FBtr0084078,FBtr0343765	AltLE	1-2),3-4^5-6)	chr3R:17196365_17200781:-;chr3R:17177101_17200781:-	1	1	18	11	0.621	11	6	0.647	29	17	23	-0.026	1	1	0.026	0.555674
FBgn0002781	mod(mdg4)	ASTA0012709	FBtr0084078,FBtr0084077	AltLE	1-2),3-4)	chr3R:17196365_17200781:-;chr3R:17177609_17200781:-	1	1	18	4	0.818	11	2	0.846	22	13	17.5	-0.028	1	1	0.028	0.562612
FBgn0002781	mod(mdg4)	ASTA0015034	FBtr0084078,FBtr0084060	AltLE	1-2),3-4)	chr3R:17196365_17200781:-;chr3R:17178359_17200781:-	1	1	18	2	0.9	11	5	0.688	20	16	18	0.212	0.203554	1	0.212	0.840765
FBgn0002781	mod(mdg4)	ASTA0008827	FBtr0084078,FBtr0084065	AltLE	1-2),3-4)	chr3R:17196365_17200781:-;chr3R:17178960_17200781:-	1	1	18	5	0.783	11	7	0.611	23	18	20.5	0.172	0.306863	1	0.172	0.817185
FBgn0002781	mod(mdg4)	ASTA0008503	FBtr0084078,FBtr0084063	AltLE	1-2),3-4)	chr3R:17196365_17200781:-;chr3R:17179457_17200781:-	1	1	18	7	0.72	11	4	0.733	25	15	20	-0.013	1	1	0.013	0.500558
FBgn0002781	mod(mdg4)	ASTA0017235	FBtr0084078,FBtr0114361	AltLE	1-2),3-4)	chr3R:17196365_17200781:-;chr3R:17180054_17200781:-	1	1	18	4	0.818	11	10	0.524	22	21	21.5	0.294	0.0546139	1	0.294	0.875503
FBgn0002781	mod(mdg4)	ASTA0015417	FBtr0084078,FBtr0084066	AltLE	1-2),3-4^5-6)	chr3R:17196365_17200781:-;chr3R:17180812_17200781:-	1	1	18	4	0.818	11	4	0.733	22	15	18.5	0.085	0.689651	1	0.085	0.713454
FBgn0002781	mod(mdg4)	ASTA0004222	FBtr0084078,FBtr0084067	AltLE	1-2),3-4^5-6)	chr3R:17196365_17200781:-;chr3R:17181280_17200781:-	1	1	18	8	0.692	11	6	0.647	26	17	21.5	0.045	1	1	0.045	0.619572
FBgn0002781	mod(mdg4)	ASTA0006873	FBtr0084078,FBtr0084061	AltLE	1-2),3-4^5-6)	chr3R:17196365_17200781:-;chr3R:17181974_17200781:-	1	1	18	11	0.621	11	15	0.423	29	26	27.5	0.198	0.181102	1	0.198	0.830527
FBgn0002781	mod(mdg4)	ASTA0007523	FBtr0084078,FBtr0084068	AltLE	1-2),3-4^5-6)	chr3R:17196365_17200781:-;chr3R:17182691_17200781:-	1	1	18	14	0.562	11	10	0.524	32	21	26.5	0.038	1	1	0.038	0.598273
FBgn0002781	mod(mdg4)	ASTA0012799	FBtr0084078,FBtr0084069	AltLE	1-2),3-4)	chr3R:17196365_17200781:-;chr3R:17183087_17200781:-	1	1	18	14	0.562	11	13	0.458	32	24	28	0.104	0.589681	1	0.104	0.742177
FBgn0002781	mod(mdg4)	ASTA0012156	FBtr0084078,FBtr0084075	AltLE	1-2),3-4^5-6)	chr3R:17196365_17200781:-;chr3R:17183927_17200781:-	1	1	18	12	0.6	11	7	0.611	30	18	24	-0.011	1	1	0.011	0.490757
FBgn0002781	mod(mdg4)	ASTA0012822	FBtr0084078,FBtr0084071	AltLE	1-2),3-4)	chr3R:17196365_17200781:-;chr3R:17184319_17200781:-	1	1	18	0	1	11	0	1	18	11	14.5	0	1	1	0	0.432536
FBgn0002781	mod(mdg4)	ASTA0008755	FBtr0084078,FBtr0084070	AltLE	1-2),3-4)	chr3R:17196365_17200781:-;chr3R:17184792_17200781:-	1	1	18	4	0.818	11	10	0.524	22	21	21.5	0.294	0.0546139	1	0.294	0.875503
FBgn0002781	mod(mdg4)	ASTA0007428	FBtr0084078,FBtr0084079	AltLE	1-2),3-4^5-6)	chr3R:17196365_17200781:-;chr3R:17187010_17200781:-	1	1	18	0	1	11	0	1	18	11	14.5	0	1	1	0	0.432536
FBgn0002781	mod(mdg4)	ASTA0013157	FBtr0084078,FBtr0084085	AltLE	1-2),3-4^5-6)	chr3R:17196365_17200781:-;chr3R:17187861_17200781:-	1	1	18	0	1	11	0	1	18	11	14.5	0	1	1	0	0.432536
FBgn0002781	mod(mdg4)	ASTA0019901	FBtr0084078,FBtr0084072	AltLE	1-2),3-4)	chr3R:17196365_17200781:-;chr3R:17188591_17200781:-	1	1	18	1	0.947	11	4	0.733	19	15	17	0.214	0.145787	1	0.214	0.84222
FBgn0002781	mod(mdg4)	ASTA0008408	FBtr0084078,FBtr0084064	AltLE	1-2),3-4)	chr3R:17196365_17200781:-;chr3R:17189607_17200781:-	1	1	18	4	0.818	11	8	0.579	22	19	20.5	0.239	0.167728	1	0.239	0.852457
FBgn0002781	mod(mdg4)	ASTA0016894	FBtr0084078,FBtr0114360	AltLE	1-2),3-4)	chr3R:17196365_17200781:-;chr3R:17190098_17200781:-	1	1	18	11	0.621	11	12	0.478	29	23	26	0.143	0.401513	1	0.143	0.790306
FBgn0002781	mod(mdg4)	ASTA0017928	FBtr0084078,FBtr0084062	AltLE	1-2),3-4^5-6)	chr3R:17196365_17200781:-;chr3R:17190715_17200781:-	1	1	18	10	0.643	11	7	0.611	28	18	23	0.032	1	1	0.032	0.577119
FBgn0002781	mod(mdg4)	ASTA0016797	FBtr0084078,FBtr0084084	AltLE	1-2),3-4)	chr3R:17196365_17200781:-;chr3R:17192061_17200781:-	1	1	18	0	1	11	0	1	18	11	14.5	0	1	1	0	0.432536
FBgn0002781	mod(mdg4)	ASTA0003245	FBtr0084078,FBtr0084083	AltLE	1-2),3-4)	chr3R:17196365_17200781:-;chr3R:17192467_17200781:-	1	1	18	0	1	11	0	1	18	11	14.5	0	1	1	0	0.432536
FBgn0002781	mod(mdg4)	ASTA0017112	FBtr0084078,FBtr0307760	AltLE	1-2),3-4)	chr3R:17196365_17200781:-;chr3R:17192929_17200781:-	1	1	18	0	1	11	0	1	18	11	14.5	0	1	1	0	0.432536
FBgn0002781	mod(mdg4)	ASTA0018596	FBtr0084078,FBtr0307759	AltLE	1-2),3-4)	chr3R:17196365_17200781:-;chr3R:17193411_17200781:-	1	1	18	0	1	11	0	1	18	11	14.5	0	1	1	0	0.432536
FBgn0002781	mod(mdg4)	ASTA0020404	FBtr0084078,FBtr0084082	AltLE	1-2),3-4)	chr3R:17196365_17200781:-;chr3R:17193961_17200781:-	1	1	18	0	1	11	0	1	18	11	14.5	0	1	1	0	0.432536
FBgn0002781	mod(mdg4)	ASTA0007364	FBtr0084078,FBtr0084081	AltLE	1-2),3-4)	chr3R:17196365_17200781:-;chr3R:17194785_17200781:-	1	1	18	0	1	11	0	1	18	11	14.5	0	1	1	0	0.432536
FBgn0002781	mod(mdg4)	ASTA0010898	FBtr0084078,FBtr0084080	AltLE	1-3),2-4)	chr3R:17196365_17200781:-;chr3R:17195968_17200781:-	1	1	18	0	1	11	0	1	18	11	14.5	0	1	1	0	0.432536
FBgn0002781	mod(mdg4)	ASTA0010712	FBtr0114359,FBtr0343765	AltLE	1-2),3-4^5-6)	chr3R:17196950_17200781:-;chr3R:17177101_17200781:-	1	1	2	11	0.154	5	6	0.455	13	11	12	-0.301	0.181922	1	0.301	0.877784
FBgn0002781	mod(mdg4)	ASTA0002866	FBtr0114359,FBtr0084077	AltLE	1-2),3-4)	chr3R:17196950_17200781:-;chr3R:17177609_17200781:-	1	1	2	4	0.333	5	2	0.714	6	7	6.5	-0.381	0.286131	1	0.381	0.89821
FBgn0002781	mod(mdg4)	ASTA0019341	FBtr0114359,FBtr0084060	AltLE	1-2),3-4)	chr3R:17196950_17200781:-;chr3R:17178359_17200781:-	1	1	2	2	0.5	5	5	0.5	4	10	7	0	1	1	0	0.432536
FBgn0002781	mod(mdg4)	ASTA0013696	FBtr0114359,FBtr0084065	AltLE	1-2),3-4)	chr3R:17196950_17200781:-;chr3R:17178960_17200781:-	1	1	2	5	0.286	5	7	0.417	7	12	9.5	-0.131	0.656168	1	0.131	0.774586
FBgn0002781	mod(mdg4)	ASTA0000347	FBtr0114359,FBtr0084063	AltLE	1-2),3-4)	chr3R:17196950_17200781:-;chr3R:17179457_17200781:-	1	1	2	7	0.222	5	4	0.556	9	9	9	-0.334	0.334842	1	0.334	0.892776
FBgn0002781	mod(mdg4)	ASTA0000589	FBtr0114359,FBtr0114361	AltLE	1-2),3-4)	chr3R:17196950_17200781:-;chr3R:17180054_17200781:-	1	1	2	4	0.333	5	10	0.333	6	15	10.5	0	1	1	0	0.432536
FBgn0002781	mod(mdg4)	ASTA0013655	FBtr0114359,FBtr0084066	AltLE	1-2),3-4^5-6)	chr3R:17196950_17200781:-;chr3R:17180812_17200781:-	1	1	2	4	0.333	5	4	0.556	6	9	7.5	-0.223	0.608392	1	0.223	0.846441
FBgn0002781	mod(mdg4)	ASTA0009855	FBtr0114359,FBtr0084067	AltLE	1-2),3-4^5-6)	chr3R:17196950_17200781:-;chr3R:17181280_17200781:-	1	1	2	8	0.2	5	6	0.455	10	11	10.5	-0.255	0.361455	1	0.255	0.865557
FBgn0002781	mod(mdg4)	ASTA0019610	FBtr0114359,FBtr0084061	AltLE	1-2),3-4^5-6)	chr3R:17196950_17200781:-;chr3R:17181974_17200781:-	1	1	2	11	0.154	5	15	0.25	13	20	16.5	-0.096	0.675643	1	0.096	0.730096
FBgn0002781	mod(mdg4)	ASTA0015248	FBtr0114359,FBtr0084068	AltLE	1-2),3-4^5-6)	chr3R:17196950_17200781:-;chr3R:17182691_17200781:-	1	1	2	14	0.125	5	10	0.333	16	15	15.5	-0.208	0.219973	1	0.208	0.839552
FBgn0002781	mod(mdg4)	ASTA0003381	FBtr0114359,FBtr0084069	AltLE	1-2),3-4)	chr3R:17196950_17200781:-;chr3R:17183087_17200781:-	1	1	2	14	0.125	5	13	0.278	16	18	17	-0.153	0.4054	1	0.153	0.798263
FBgn0002781	mod(mdg4)	ASTA0012932	FBtr0114359,FBtr0084075	AltLE	1-2),3-4^5-6)	chr3R:17196950_17200781:-;chr3R:17183927_17200781:-	1	1	2	12	0.143	5	7	0.417	14	12	13	-0.274	0.190435	1	0.274	0.870797
FBgn0002781	mod(mdg4)	ASTA0019890	FBtr0114359,FBtr0084071	AltLE	1-2),3-4)	chr3R:17196950_17200781:-;chr3R:17184319_17200781:-	1	1	2	0	1	5	0	1	2	5	3.5	0	1	1	0	0.432536
FBgn0002781	mod(mdg4)	ASTA0016784	FBtr0114359,FBtr0084070	AltLE	1-2),3-4)	chr3R:17196950_17200781:-;chr3R:17184792_17200781:-	1	1	2	4	0.333	5	10	0.333	6	15	10.5	0	1	1	0	0.432536
FBgn0002781	mod(mdg4)	ASTA0001774	FBtr0114359,FBtr0084079	AltLE	1-2),3-4^5-6)	chr3R:17196950_17200781:-;chr3R:17187010_17200781:-	1	1	2	0	1	5	0	1	2	5	3.5	0	1	1	0	0.432536
FBgn0002781	mod(mdg4)	ASTA0004846	FBtr0114359,FBtr0084085	AltLE	1-2),3-4^5-6)	chr3R:17196950_17200781:-;chr3R:17187861_17200781:-	1	1	2	0	1	5	0	1	2	5	3.5	0	1	1	0	0.432536
FBgn0002781	mod(mdg4)	ASTA0001716	FBtr0114359,FBtr0084072	AltLE	1-2),3-4)	chr3R:17196950_17200781:-;chr3R:17188591_17200781:-	1	1	2	1	0.667	5	4	0.556	3	9	6	0.111	1	1	0.111	0.752414
FBgn0002781	mod(mdg4)	ASTA0016291	FBtr0114359,FBtr0084064	AltLE	1-2),3-4)	chr3R:17196950_17200781:-;chr3R:17189607_17200781:-	1	1	2	4	0.333	5	8	0.385	6	13	9.5	-0.052	1	1	0.052	0.638057
FBgn0002781	mod(mdg4)	ASTA0019510	FBtr0114359,FBtr0114360	AltLE	1-2),3-4)	chr3R:17196950_17200781:-;chr3R:17190098_17200781:-	1	1	2	11	0.154	5	12	0.294	13	17	15	-0.14	0.42682	1	0.14	0.784824
FBgn0002781	mod(mdg4)	ASTA0008658	FBtr0114359,FBtr0084062	AltLE	1-2),3-4^5-6)	chr3R:17196950_17200781:-;chr3R:17190715_17200781:-	1	1	2	10	0.167	5	7	0.417	12	12	12	-0.25	0.370709	1	0.25	0.864587
FBgn0002781	mod(mdg4)	ASTA0017214	FBtr0114359,FBtr0084084	AltLE	1-2),3-4)	chr3R:17196950_17200781:-;chr3R:17192061_17200781:-	1	1	2	0	1	5	0	1	2	5	3.5	0	1	1	0	0.432536
FBgn0002781	mod(mdg4)	ASTA0001388	FBtr0114359,FBtr0084083	AltLE	1-2),3-4)	chr3R:17196950_17200781:-;chr3R:17192467_17200781:-	1	1	2	0	1	5	0	1	2	5	3.5	0	1	1	0	0.432536
FBgn0002781	mod(mdg4)	ASTA0013109	FBtr0114359,FBtr0307760	AltLE	1-2),3-4)	chr3R:17196950_17200781:-;chr3R:17192929_17200781:-	1	1	2	0	1	5	0	1	2	5	3.5	0	1	1	0	0.432536
FBgn0002781	mod(mdg4)	ASTA0003062	FBtr0114359,FBtr0307759	AltLE	1-2),3-4)	chr3R:17196950_17200781:-;chr3R:17193411_17200781:-	1	1	2	0	1	5	0	1	2	5	3.5	0	1	1	0	0.432536
FBgn0002781	mod(mdg4)	ASTA0009811	FBtr0114359,FBtr0084082	AltLE	1-2),3-4)	chr3R:17196950_17200781:-;chr3R:17193961_17200781:-	1	1	2	0	1	5	0	1	2	5	3.5	0	1	1	0	0.432536
FBgn0002781	mod(mdg4)	ASTA0012755	FBtr0114359,FBtr0084081	AltLE	1-2),3-4)	chr3R:17196950_17200781:-;chr3R:17194785_17200781:-	1	1	2	0	1	5	0	1	2	5	3.5	0	1	1	0	0.432536
FBgn0002781	mod(mdg4)	ASTA0002214	FBtr0114359,FBtr0084080	AltLE	1-2),3-4)	chr3R:17196950_17200781:-;chr3R:17195968_17200781:-	1	1	2	0	1	5	0	1	2	5	3.5	0	1	1	0	0.432536
FBgn0002781	mod(mdg4)	ASTA0009540	FBtr0114359,FBtr0084078	AltLE	1-2),3-4)	chr3R:17196950_17200781:-;chr3R:17196365_17200781:-	1	1	2	18	0.1	5	11	0.312	20	16	18	-0.212	0.203554	1	0.212	0.840765
FBgn0002781	mod(mdg4)	ASTA0010863	FBtr0084074,FBtr0343765	AltLE	1-2),3-4^5-6)	chr3R:17197790_17200781:-;chr3R:17177101_17200781:-	1	1	12	11	0.522	12	6	0.667	23	18	20.5	-0.145	0.523913	1	0.145	0.792101
FBgn0002781	mod(mdg4)	ASTA0006241	FBtr0084074,FBtr0084077	AltLE	1-2),3-4)	chr3R:17197790_17200781:-;chr3R:17177609_17200781:-	1	1	12	4	0.75	12	2	0.857	16	14	15	-0.107	0.656705	1	0.107	0.746106
FBgn0002781	mod(mdg4)	ASTA0018330	FBtr0084074,FBtr0084060	AltLE	1-2),3-4)	chr3R:17197790_17200781:-;chr3R:17178359_17200781:-	1	1	12	2	0.857	12	5	0.706	14	17	15.5	0.151	0.411692	1	0.151	0.796953
FBgn0002781	mod(mdg4)	ASTA0012674	FBtr0084074,FBtr0084065	AltLE	1-2),3-4)	chr3R:17197790_17200781:-;chr3R:17178960_17200781:-	1	1	12	5	0.706	12	7	0.632	17	19	18	0.074	0.731732	1	0.074	0.689389
FBgn0002781	mod(mdg4)	ASTA0016793	FBtr0084074,FBtr0084063	AltLE	1-2),3-4)	chr3R:17197790_17200781:-;chr3R:17179457_17200781:-	1	1	12	7	0.632	12	4	0.75	19	16	17.5	-0.118	0.49277	1	0.118	0.758576
FBgn0002781	mod(mdg4)	ASTA0019935	FBtr0084074,FBtr0114361	AltLE	1-2),3-4)	chr3R:17197790_17200781:-;chr3R:17180054_17200781:-	1	1	12	4	0.75	12	10	0.545	16	22	19	0.205	0.308709	1	0.205	0.838096
FBgn0002781	mod(mdg4)	ASTA0000879	FBtr0084074,FBtr0084066	AltLE	1-2),3-4^5-6)	chr3R:17197790_17200781:-;chr3R:17180812_17200781:-	1	1	12	4	0.75	12	4	0.75	16	16	16	0	1	1	0	0.432536
FBgn0002781	mod(mdg4)	ASTA0010938	FBtr0084074,FBtr0084067	AltLE	1-2),3-4^5-6)	chr3R:17197790_17200781:-;chr3R:17181280_17200781:-	1	1	12	8	0.6	12	6	0.667	20	18	19	-0.067	0.74487	1	0.067	0.675562
FBgn0002781	mod(mdg4)	ASTA0011605	FBtr0084074,FBtr0084061	AltLE	1-2),3-4^5-6)	chr3R:17197790_17200781:-;chr3R:17181974_17200781:-	1	1	12	11	0.522	12	15	0.444	23	27	25	0.078	0.776876	1	0.078	0.698365
FBgn0002781	mod(mdg4)	ASTA0002961	FBtr0084074,FBtr0084068	AltLE	1-2),3-4^5-6)	chr3R:17197790_17200781:-;chr3R:17182691_17200781:-	1	1	12	14	0.462	12	10	0.545	26	22	24	-0.083	0.772482	1	0.083	0.709961
FBgn0002781	mod(mdg4)	ASTA0019936	FBtr0084074,FBtr0084069	AltLE	1-2),3-4)	chr3R:17197790_17200781:-;chr3R:17183087_17200781:-	1	1	12	14	0.462	12	13	0.48	26	25	25.5	-0.018	1	1	0.018	0.522537
FBgn0002781	mod(mdg4)	ASTA0005605	FBtr0084074,FBtr0084075	AltLE	1-2),3-4^5-6)	chr3R:17197790_17200781:-;chr3R:17183927_17200781:-	1	1	12	12	0.5	12	7	0.632	24	19	21.5	-0.132	0.537972	1	0.132	0.775508
FBgn0002781	mod(mdg4)	ASTA0010436	FBtr0084074,FBtr0084071	AltLE	1-2),3-4)	chr3R:17197790_17200781:-;chr3R:17184319_17200781:-	1	1	12	0	1	12	0	1	12	12	12	0	1	1	0	0.432536
FBgn0002781	mod(mdg4)	ASTA0007926	FBtr0084074,FBtr0084070	AltLE	1-2),3-4)	chr3R:17197790_17200781:-;chr3R:17184792_17200781:-	1	1	12	4	0.75	12	10	0.545	16	22	19	0.205	0.308709	1	0.205	0.838096
FBgn0002781	mod(mdg4)	ASTA0017350	FBtr0084074,FBtr0084079	AltLE	1-2),3-4^5-6)	chr3R:17197790_17200781:-;chr3R:17187010_17200781:-	1	1	12	0	1	12	0	1	12	12	12	0	1	1	0	0.432536
FBgn0002781	mod(mdg4)	ASTA0003420	FBtr0084074,FBtr0084085	AltLE	1-2),3-4^5-6)	chr3R:17197790_17200781:-;chr3R:17187861_17200781:-	1	1	12	0	1	12	0	1	12	12	12	0	1	1	0	0.432536
FBgn0002781	mod(mdg4)	ASTA0015283	FBtr0084074,FBtr0084072	AltLE	1-2),3-4)	chr3R:17197790_17200781:-;chr3R:17188591_17200781:-	1	1	12	1	0.923	12	4	0.75	13	16	14.5	0.173	0.343186	1	0.173	0.817913
FBgn0002781	mod(mdg4)	ASTA0010649	FBtr0084074,FBtr0084064	AltLE	1-2),3-4)	chr3R:17197790_17200781:-;chr3R:17189607_17200781:-	1	1	12	4	0.75	12	8	0.6	16	20	18	0.15	0.481498	1	0.15	0.796371
FBgn0002781	mod(mdg4)	ASTA0008752	FBtr0084074,FBtr0114360	AltLE	1-2),3-4)	chr3R:17197790_17200781:-;chr3R:17190098_17200781:-	1	1	12	11	0.522	12	12	0.5	23	24	23.5	0.022	1	1	0.022	0.538062
FBgn0002781	mod(mdg4)	ASTA0000135	FBtr0084074,FBtr0084062	AltLE	1-2),3-4^5-6)	chr3R:17197790_17200781:-;chr3R:17190715_17200781:-	1	1	12	10	0.545	12	7	0.632	22	19	20.5	-0.087	0.75198	1	0.087	0.716462
FBgn0002781	mod(mdg4)	ASTA0019465	FBtr0084074,FBtr0084084	AltLE	1-2),3-4)	chr3R:17197790_17200781:-;chr3R:17192061_17200781:-	1	1	12	0	1	12	0	1	12	12	12	0	1	1	0	0.432536
FBgn0002781	mod(mdg4)	ASTA0015149	FBtr0084074,FBtr0084083	AltLE	1-2),3-4)	chr3R:17197790_17200781:-;chr3R:17192467_17200781:-	1	1	12	0	1	12	0	1	12	12	12	0	1	1	0	0.432536
FBgn0002781	mod(mdg4)	ASTA0012506	FBtr0084074,FBtr0307760	AltLE	1-2),3-4)	chr3R:17197790_17200781:-;chr3R:17192929_17200781:-	1	1	12	0	1	12	0	1	12	12	12	0	1	1	0	0.432536
FBgn0002781	mod(mdg4)	ASTA0016349	FBtr0084074,FBtr0307759	AltLE	1-2),3-4)	chr3R:17197790_17200781:-;chr3R:17193411_17200781:-	1	1	12	0	1	12	0	1	12	12	12	0	1	1	0	0.432536
FBgn0002781	mod(mdg4)	ASTA0009937	FBtr0084074,FBtr0084082	AltLE	1-2),3-4)	chr3R:17197790_17200781:-;chr3R:17193961_17200781:-	1	1	12	0	1	12	0	1	12	12	12	0	1	1	0	0.432536
FBgn0002781	mod(mdg4)	ASTA0006104	FBtr0084074,FBtr0084081	AltLE	1-2),3-4)	chr3R:17197790_17200781:-;chr3R:17194785_17200781:-	1	1	12	0	1	12	0	1	12	12	12	0	1	1	0	0.432536
FBgn0002781	mod(mdg4)	ASTA0000875	FBtr0084074,FBtr0084080	AltLE	1-2),3-4)	chr3R:17197790_17200781:-;chr3R:17195968_17200781:-	1	1	12	0	1	12	0	1	12	12	12	0	1	1	0	0.432536
FBgn0002781	mod(mdg4)	ASTA0016402	FBtr0084074,FBtr0084078	AltLE	1-2),3-4)	chr3R:17197790_17200781:-;chr3R:17196365_17200781:-	1	1	12	18	0.4	12	11	0.522	30	23	26.5	-0.122	0.416034	1	0.122	0.763379
FBgn0002781	mod(mdg4)	ASTA0005105	FBtr0084074,FBtr0114359	AltLE	1-2),3-4)	chr3R:17197790_17200781:-;chr3R:17196950_17200781:-	1	1	12	2	0.857	12	5	0.706	14	17	15.5	0.151	0.411692	1	0.151	0.796953
FBgn0002781	mod(mdg4)	ASTA0016828	FBtr0084073,FBtr0343765	AltLE	1-2),3-4^5-6)	chr3R:17198803_17200781:-;chr3R:17177101_17200781:-	1	1	20	11	0.645	7	6	0.538	31	13	22	0.107	0.52052	1	0.107	0.746106
FBgn0002781	mod(mdg4)	ASTA0014338	FBtr0084073,FBtr0084077	AltLE	1-2),3-4)	chr3R:17198803_17200781:-;chr3R:17177609_17200781:-	1	1	20	4	0.833	7	2	0.778	24	9	16.5	0.055	1	1	0.055	0.645092
FBgn0002781	mod(mdg4)	ASTA0007739	FBtr0084073,FBtr0084060	AltLE	1-2),3-4)	chr3R:17198803_17200781:-;chr3R:17178359_17200781:-	1	1	20	2	0.909	7	5	0.583	22	12	17	0.326	0.0696362	1	0.326	0.881423
FBgn0002781	mod(mdg4)	ASTA0015002	FBtr0084073,FBtr0084065	AltLE	1-2),3-4)	chr3R:17198803_17200781:-;chr3R:17178960_17200781:-	1	1	20	5	0.8	7	7	0.5	25	14	19.5	0.3	0.0748819	1	0.3	0.877541
FBgn0002781	mod(mdg4)	ASTA0002828	FBtr0084073,FBtr0084063	AltLE	1-2),3-4)	chr3R:17198803_17200781:-;chr3R:17179457_17200781:-	1	1	20	7	0.741	7	4	0.636	27	11	19	0.105	0.695582	1	0.105	0.743778
FBgn0002781	mod(mdg4)	ASTA0016335	FBtr0084073,FBtr0114361	AltLE	1-2),3-4)	chr3R:17198803_17200781:-;chr3R:17180054_17200781:-	1	1	20	4	0.833	7	10	0.412	24	17	20.5	0.421	0.00788489	0.671552	0.421	0.903644
FBgn0002781	mod(mdg4)	ASTA0003696	FBtr0084073,FBtr0084066	AltLE	1-2),3-4^5-6)	chr3R:17198803_17200781:-;chr3R:17180812_17200781:-	1	1	20	4	0.833	7	4	0.636	24	11	17.5	0.197	0.22573	1	0.197	0.830236
FBgn0002781	mod(mdg4)	ASTA0013255	FBtr0084073,FBtr0084067	AltLE	1-2),3-4^5-6)	chr3R:17198803_17200781:-;chr3R:17181280_17200781:-	1	1	20	8	0.714	7	6	0.538	28	13	20.5	0.176	0.307216	1	0.176	0.820436
FBgn0002781	mod(mdg4)	ASTA0006338	FBtr0084073,FBtr0084061	AltLE	1-2),3-4^5-6)	chr3R:17198803_17200781:-;chr3R:17181974_17200781:-	1	1	20	11	0.645	7	15	0.318	31	22	26.5	0.327	0.0266966	1	0.327	0.881471
FBgn0002781	mod(mdg4)	ASTA0020479	FBtr0084073,FBtr0084068	AltLE	1-2),3-4^5-6)	chr3R:17198803_17200781:-;chr3R:17182691_17200781:-	1	1	20	14	0.588	7	10	0.412	34	17	25.5	0.176	0.253645	1	0.176	0.820436
FBgn0002781	mod(mdg4)	ASTA0019421	FBtr0084073,FBtr0084069	AltLE	1-2),3-4)	chr3R:17198803_17200781:-;chr3R:17183087_17200781:-	1	1	20	14	0.588	7	13	0.35	34	20	27	0.238	0.158117	1	0.238	0.852118
FBgn0002781	mod(mdg4)	ASTA0019478	FBtr0084073,FBtr0084075	AltLE	1-2),3-4^5-6)	chr3R:17198803_17200781:-;chr3R:17183927_17200781:-	1	1	20	12	0.625	7	7	0.5	32	14	23	0.125	0.5217	1	0.125	0.769298
FBgn0002781	mod(mdg4)	ASTA0018208	FBtr0084073,FBtr0084071	AltLE	1-2),3-4)	chr3R:17198803_17200781:-;chr3R:17184319_17200781:-	1	1	20	0	1	7	0	1	20	7	13.5	0	1	1	0	0.432536
FBgn0002781	mod(mdg4)	ASTA0015910	FBtr0084073,FBtr0084070	AltLE	1-2),3-4)	chr3R:17198803_17200781:-;chr3R:17184792_17200781:-	1	1	20	4	0.833	7	10	0.412	24	17	20.5	0.421	0.00788489	0.671552	0.421	0.903644
FBgn0002781	mod(mdg4)	ASTA0004085	FBtr0084073,FBtr0084079	AltLE	1-2),3-4^5-6)	chr3R:17198803_17200781:-;chr3R:17187010_17200781:-	1	1	20	0	1	7	0	1	20	7	13.5	0	1	1	0	0.432536
FBgn0002781	mod(mdg4)	ASTA0019607	FBtr0084073,FBtr0084085	AltLE	1-2),3-4^5-6)	chr3R:17198803_17200781:-;chr3R:17187861_17200781:-	1	1	20	0	1	7	0	1	20	7	13.5	0	1	1	0	0.432536
FBgn0002781	mod(mdg4)	ASTA0002467	FBtr0084073,FBtr0084072	AltLE	1-2),3-4)	chr3R:17198803_17200781:-;chr3R:17188591_17200781:-	1	1	20	1	0.952	7	4	0.636	21	11	16	0.316	0.0367075	1	0.316	0.880258
FBgn0002781	mod(mdg4)	ASTA0005869	FBtr0084073,FBtr0084064	AltLE	1-2),3-4)	chr3R:17198803_17200781:-;chr3R:17189607_17200781:-	1	1	20	4	0.833	7	8	0.467	24	15	19.5	0.366	0.0305607	1	0.366	0.896366
FBgn0002781	mod(mdg4)	ASTA0020076	FBtr0084073,FBtr0114360	AltLE	1-2),3-4)	chr3R:17198803_17200781:-;chr3R:17190098_17200781:-	1	1	20	11	0.645	7	12	0.368	31	19	25	0.277	0.0811973	1	0.277	0.871428
FBgn0002781	mod(mdg4)	ASTA0012905	FBtr0084073,FBtr0084062	AltLE	1-2),3-4^5-6)	chr3R:17198803_17200781:-;chr3R:17190715_17200781:-	1	1	20	10	0.667	7	7	0.5	30	14	22	0.167	0.334039	1	0.167	0.814177
FBgn0002781	mod(mdg4)	ASTA0009717	FBtr0084073,FBtr0084084	AltLE	1-2),3-4)	chr3R:17198803_17200781:-;chr3R:17192061_17200781:-	1	1	20	0	1	7	0	1	20	7	13.5	0	1	1	0	0.432536
FBgn0002781	mod(mdg4)	ASTA0018646	FBtr0084073,FBtr0084083	AltLE	1-2),3-4)	chr3R:17198803_17200781:-;chr3R:17192467_17200781:-	1	1	20	0	1	7	0	1	20	7	13.5	0	1	1	0	0.432536
FBgn0002781	mod(mdg4)	ASTA0018995	FBtr0084073,FBtr0307760	AltLE	1-2),3-4)	chr3R:17198803_17200781:-;chr3R:17192929_17200781:-	1	1	20	0	1	7	0	1	20	7	13.5	0	1	1	0	0.432536
FBgn0002781	mod(mdg4)	ASTA0002764	FBtr0084073,FBtr0307759	AltLE	1-2),3-4)	chr3R:17198803_17200781:-;chr3R:17193411_17200781:-	1	1	20	0	1	7	0	1	20	7	13.5	0	1	1	0	0.432536
FBgn0002781	mod(mdg4)	ASTA0010573	FBtr0084073,FBtr0084082	AltLE	1-2),3-4)	chr3R:17198803_17200781:-;chr3R:17193961_17200781:-	1	1	20	0	1	7	0	1	20	7	13.5	0	1	1	0	0.432536
FBgn0002781	mod(mdg4)	ASTA0004424	FBtr0084073,FBtr0084081	AltLE	1-2),3-4)	chr3R:17198803_17200781:-;chr3R:17194785_17200781:-	1	1	20	0	1	7	0	1	20	7	13.5	0	1	1	0	0.432536
FBgn0002781	mod(mdg4)	ASTA0012712	FBtr0084073,FBtr0084080	AltLE	1-2),3-4)	chr3R:17198803_17200781:-;chr3R:17195968_17200781:-	1	1	20	0	1	7	0	1	20	7	13.5	0	1	1	0	0.432536
FBgn0002781	mod(mdg4)	ASTA0010702	FBtr0084073,FBtr0084078	AltLE	1-2),3-4)	chr3R:17198803_17200781:-;chr3R:17196365_17200781:-	1	1	20	18	0.526	7	11	0.389	38	18	28	0.137	0.398965	1	0.137	0.781961
FBgn0002781	mod(mdg4)	ASTA0014876	FBtr0084073,FBtr0114359	AltLE	1-2),3-4)	chr3R:17198803_17200781:-;chr3R:17196950_17200781:-	1	1	20	2	0.909	7	5	0.583	22	12	17	0.326	0.0696362	1	0.326	0.881423
FBgn0002781	mod(mdg4)	ASTA0006848	FBtr0084073,FBtr0084074	AltLE	1-2),3-4)	chr3R:17198803_17200781:-;chr3R:17197790_17200781:-	1	1	20	12	0.625	7	12	0.368	32	19	25.5	0.257	0.0905895	1	0.257	0.866285
FBgn0002783	mor	ASTA0017110	FBtr0083238,FBtr0302550	altacceptor	1-,2-	chr3R:11795317_11795603:-;chr3R:11795125_11795603:-	1	1	13	33	0.283	14	30	0.318	46	44	45	-0.035	0.819045	1	0.035	0.587599
FBgn0002862	Mst87F	ASTA0000153	FBtr0346062,FBtr0082884	AltFE	1(2^,3(4^	chr3R:9653211_9653553:-;chr3R:9653211_9653300:-	1	1	0	0	0	0	0	0	0	0	0	0	1	1	0	0.432536
FBgn0002872	mu2	ASTA0004387	FBtr0301465,FBtr0072857	altacceptor	1-,2-	chr3L:1945574_1945647:-;chr3L:1945529_1945647:-	1	1	1	0	1	0	0	0	1	0	0.5	1	1	1	1	0.999951
FBgn0002872	mu2	ASTA0002668	FBtr0072856,FBtr0072857	altacceptor	1-,2-	chr3L:1945592_1945647:-;chr3L:1945529_1945647:-	1	1	3	0	1	2	0	1	3	2	2.5	0	1	1	0	0.432536
FBgn0002872	mu2	ASTA0000953	FBtr0072856,FBtr0301465	altacceptor	1-,2-	chr3L:1945592_1945647:-;chr3L:1945574_1945647:-	1	1	3	1	0.75	2	0	1	4	2	3	-0.25	1	1	0.25	0.864587
FBgn0002873	mud	ASTA0019804	FBtr0332621,FBtr0332622	altacceptor	1-,2-	chrX:14146909_14146968:+;chrX:14146909_14147094:+	1	1	0	0	0	0	0	0	0	0	0	0	1	1	0	0.432536
FBgn0002873	mud	ASTA0007222	FBtr0308326,FBtr0332621	altacceptor	1-,2-	chrX:14148322_14149045:+;chrX:14148322_14149048:+	1	1	0	0	0	0	0	0	0	0	0	0	1	1	0	0.432536
FBgn0002873	mud	ASTA0011737	FBtr0308326,FBtr0308327	AltLE	1-2),3-4^5-6^7-8^9-10^11-12)	chrX:14148322_14149045:+;chrX:14148322_14149491:+	1	1	0	0	0	0	0	0	0	0	0	0	1	1	0	0.432536
FBgn0002873	mud	ASTA0000136	FBtr0308326,FBtr0308325	AltLE	1-2),3-4^5-6)	chrX:14148322_14149045:+;chrX:14148322_14150517:+	1	1	0	0	0	0	0	0	0	0	0	0	1	1	0	0.432536
FBgn0002873	mud	ASTA0017463	FBtr0332621,FBtr0308327	AltLE	1-2),3-4^5-6^7-8^9-10^11-12)	chrX:14148322_14149048:+;chrX:14148322_14149491:+	1	1	0	0	0	0	0	0	0	0	0	0	1	1	0	0.432536
FBgn0002873	mud	ASTA0011603	FBtr0332621,FBtr0308325	AltLE	1-2),3-4^5-6)	chrX:14148322_14149048:+;chrX:14148322_14150517:+	1	1	0	0	0	0	0	0	0	0	0	0	1	1	0	0.432536
FBgn0002873	mud	ASTA0020370	FBtr0308325,FBtr0308327/FBtr0308329/FBtr0332622	Unclassified	0,1-2^3-4^5-6^	chrX:14148322_14150517:+;chrX:14148322_14149491:+,chrX:14149588_14149644:+,chrX:14149968_14150033:+,chrX:14150134_14150517:+	1	4	0	0.5	0	0	0.25	0	0.5	0.25	0.375	0	1	1	0	0.432536
FBgn0002873	mud	ASTA0009057	FBtr0308325,FBtr0308328	Unclassified	0,1-2^3-4^5-6^	chrX:14148322_14150517:+;chrX:14148322_14149491:+,chrX:14149588_14149644:+,chrX:14149968_14150033:+,chrX:14150332_14150517:+	1	4	0	0.25	0	0	0	0	0.25	0	0.125	0	1	1	0	0.432536
FBgn0002873	mud	ASTA0019177	FBtr0308327/FBtr0308329/FBtr0332622,FBtr0308328	altdonor	1^,2^	chrX:14150134_14150517:+;chrX:14150332_14150517:+	1	1	1	0	1	1	0	1	1	1	1	0	1	1	0	0.432536
FBgn0002873	mud	ASTA0016777	FBtr0308325/FBtr0308327,FBtr0308328/FBtr0332622	altacceptor	1-,2-	chrX:14150791_14151009:+;chrX:14150791_14151021:+	1	1	0	0	0	0	0	0	0	0	0	0	1	1	0	0.432536
FBgn0002873	mud	ASTA0004016	FBtr0308325/FBtr0308327,FBtr0308329	altacceptor	1-,2-	chrX:14150791_14151009:+;chrX:14150791_14152369:+	1	1	0	0	0	0	0	0	0	0	0	0	1	1	0	0.432536
FBgn0002873	mud	ASTA0017393	FBtr0308328/FBtr0332622,FBtr0308329	altacceptor	1-,2-	chrX:14150791_14151021:+;chrX:14150791_14152369:+	1	1	0	0	0	0	0	0	0	0	0	0	1	1	0	0.432536
FBgn0002873	mud	ASTA0004422	FBtr0308325/FBtr0308326/FBtr0308327/FBtr0308328/FBtr0308329,FBtr0332621	retintron	0,1^2-	irt;chrX:14146909_14146968:+	2	1	0	0	0	0	0	0	0	0	0	0	1	1	0	0.432536
FBgn0002873	mud	ASTA0001504	FBtr0308325/FBtr0308326/FBtr0308327/FBtr0308328/FBtr0308329,FBtr0332622	retintron	0,1^2-	irt;chrX:14146909_14147094:+	2	1	0	0	0	0	0	0	0	0	0	0	1	1	0	0.432536
FBgn0002909,FBgn0259203	mus312,CG42307	ASTA0011371	FBtr0076839/FBtr0299692/FBtr0344452/FBtr0344453,FBtr0299690/FBtr0299691	altacceptor	1-,2-	chr3L:7324332_7324391:+;chr3L:7324332_7324396:+	1	1	13	0	1	5	0	1	13	5	9	0	1	1	0	0.432536
FBgn0002909,FBgn0259203	mus312,CG42307	ASTA0002944	FBtr0299690/FBtr0299691/FBtr0344452/FBtr0344453,FBtr0076839/FBtr0299692	altacceptor	1-,2-	chr3L:7324437_7324492:+;chr3L:7324437_7324504:+	1	1	8	0	1	5	0	1	8	5	6.5	0	1	1	0	0.432536
FBgn0002914	Myb	ASTA0008337	FBtr0074170,FBtr0074169/FBtr0074172	altdonor	1^,2^	chrX:15751579_15751749:-;chrX:15751579_15751673:-	1	1	1	19	0.05	0	21	0	20	21	20.5	0.05	0.487805	1	0.05	0.633691
FBgn0002914	Myb	ASTA0007381	FBtr0074170,FBtr0074171	altdon_altacc	1^4-,2^3-	chrX:15751579_15751749:-;chrX:15751647_15751709:-	1	1	1	0	1	0	0	0	1	0	0.5	1	1	1	1	0.999951
FBgn0002914	Myb	ASTA0010372	FBtr0074171,FBtr0074169/FBtr0074172	altdon_altacc	1^3-,2^4-	chrX:15751647_15751709:-;chrX:15751579_15751673:-	1	1	0	19	0	0	21	0	19	21	20	0	1	1	0	0.432536
FBgn0002914	Myb	ASTA0010828	FBtr0074173,FBtr0074169/FBtr0074172	retintron	0,1^2-	irt;chrX:15751579_15751673:-	2	1	10.5	19	0.356	15	21	0.417	29.5	36	32.75	-0.061	0.670893	1	0.061	0.660861
FBgn0002914	Myb	ASTA0018206	FBtr0074173,FBtr0074170	retintron	0,1^2-	irt;chrX:15751579_15751749:-	2	1	36.5	1	0.973	36.5	0	1	37.5	36.5	37	-0.027	1	1	0.027	0.55907
FBgn0002914	Myb	ASTA0009925	FBtr0074173,FBtr0074171	retintron	0,1^2-	irt;chrX:15751647_15751709:-	2	1	14.5	0	1	18	0	1	14.5	18	16.25	0	1	1	0	0.432536
FBgn0002917	na	ASTA0019813	FBtr0344822,FBtr0344823	altacceptor	1-,2-	chrX:14165311_14165380:+;chrX:14165311_14165407:+	1	1	11	14	0.44	10	7	0.588	25	17	21	-0.148	0.530265	1	0.148	0.794285
FBgn0002921	Atpalpha	ASTA0019528	FBtr0333325,FBtr0089510	Unclassified	1-2^3-4^,5-6^	chr3R:16774552_16784958:+,chr3R:16785103_16786447:+,chr3R:16786548_16789446:+;chr3R:16774552_16787936:+,chr3R:16788018_16789446:+	3	2	117	55.5	0.678	75.3333	53.5	0.585	172.5	128.833	150.667	0.093	1	1	0.093	0.72568
FBgn0002921	Atpalpha	ASTA0011000	FBtr0089509/FBtr0089514/FBtr0089515/FBtr0300191/FBtr0333324,FBtr0089510	mutexcl	1-2^,3-4^	chr3R:16774552_16786447:+,chr3R:16786548_16789446:+;chr3R:16774552_16787936:+,chr3R:16788018_16789446:+	2	2	236.5	55.5	0.81	145.5	53.5	0.731	292	199	245.5	0.079	0.138695	1	0.079	0.700209
FBgn0002921	Atpalpha	ASTA0016897	FBtr0089509/FBtr0089514/FBtr0089515/FBtr0300191/FBtr0333324,FBtr0333325	exonskip	0,1-2^	chr3R:16774552_16786447:+;chr3R:16774552_16784958:+,chr3R:16785103_16786447:+	1	2	130	4	0.97	70	2.5	0.966	134	72.5	103.25	0.004	0.773129	1	0.004	0.454854
FBgn0002921	Atpalpha	ASTA0005248	FBtr0333325,FBtr0089511/FBtr0089516	AltFE	1(2^5-6^7-8^,3(4^	chr3R:16774552_16789446:+;chr3R:16783890_16789446:+	1	1	0	981	0	0	889	0	981	889	935	0	1	1	0	0.432536
FBgn0002921	Atpalpha	ASTA0011239	FBtr0089513,FBtr0089512	Unclassified	1-2^5-6^,3-4^	chr3R:16783890_16784958:+,chr3R:16785103_16787936:+,chr3R:16788018_16789446:+;chr3R:16783890_16786447:+,chr3R:16786548_16789446:+	3	2	63.6667	227	0.219	53.3333	150.5	0.262	290.667	203.833	247.25	-0.043	0.759359	1	0.043	0.613604
FBgn0002921	Atpalpha	ASTA0010820	FBtr0089511/FBtr0089516,FBtr0089513	skip2exons	0,1-2^3-4^	chr3R:16783890_16789446:+;chr3R:16783890_16784958:+,chr3R:16785103_16787936:+,chr3R:16788018_16789446:+	1	3	981	63.6667	0.939	889	53.3333	0.943	1044.67	942.333	993.5	-0.004	0.225324	1	0.004	0.454854
FBgn0002921	Atpalpha	ASTA0011295	FBtr0089511/FBtr0089516,FBtr0089512	exonskip	0,1-2^	chr3R:16783890_16789446:+;chr3R:16783890_16786447:+,chr3R:16786548_16789446:+	1	2	981	227	0.812	889	150.5	0.855	1208	1039.5	1123.75	-0.043	0.148253	1	0.043	0.613604
FBgn0002921	Atpalpha	ASTA0004477	FBtr0333325,FBtr0089513	mutexcl	1-2^,3-4^	chr3R:16785103_16786447:+,chr3R:16786548_16789446:+;chr3R:16785103_16787936:+,chr3R:16788018_16789446:+	2	2	175.5	78	0.692	113	69	0.621	253.5	182	217.75	0.071	0.777165	1	0.071	0.684926
FBgn0002921	Atpalpha	ASTA0002425	FBtr0300191,FBtr0089509/FBtr0089510/FBtr0089511/FBtr0089513/FBtr0333324/FBtr0333325	mutexcl	1-2^,3-4^	chr3R:16792336_16792526:+,chr3R:16792622_16798894:+;chr3R:16792336_16792829:+,chr3R:16792925_16798894:+	2	2	122	1001	0.109	97.5	765	0.113	1123	862.5	992.75	-0.004	0.53891	1	0.004	0.454854
FBgn0002921	Atpalpha	ASTA0000620	FBtr0300191,FBtr0089514/FBtr0089516	mutexcl	1-2^,3-4^	chr3R:16792336_16792526:+,chr3R:16792622_16798894:+;chr3R:16792336_16794113:+,chr3R:16794209_16798894:+	2	2	122	122	0.5	97.5	82	0.543	244	179.5	211.75	-0.043	0.359133	1	0.043	0.613604
FBgn0002921	Atpalpha	ASTA0002630	FBtr0300191,FBtr0089515	mutexcl	1-2^,3-4^	chr3R:16792336_16792526:+,chr3R:16792622_16798894:+;chr3R:16792336_16796604:+,chr3R:16796700_16798894:+	2	2	122	434	0.219	97.5	287	0.254	556	384.5	470.25	-0.035	0.45728	1	0.035	0.587599
FBgn0002921	Atpalpha	ASTA0003219	FBtr0089509/FBtr0089510/FBtr0089511/FBtr0089513/FBtr0333324/FBtr0333325,FBtr0089514/FBtr0089516	mutexcl	1-2^,3-4^	chr3R:16792336_16792829:+,chr3R:16792925_16798894:+;chr3R:16792336_16794113:+,chr3R:16794209_16798894:+	2	2	1001	122	0.891	765	82	0.903	1123	847	985	-0.012	0.592838	1	0.012	0.495221
FBgn0002921	Atpalpha	ASTA0011559	FBtr0089509/FBtr0089510/FBtr0089511/FBtr0089513/FBtr0333324/FBtr0333325,FBtr0089515	mutexcl	1-2^,3-4^	chr3R:16792336_16792829:+,chr3R:16792925_16798894:+;chr3R:16792336_16796604:+,chr3R:16796700_16798894:+	2	2	1001	434	0.698	765	287	0.727	1435	1052	1243.5	-0.029	0.77764	1	0.029	0.566542
FBgn0002921	Atpalpha	ASTA0020589	FBtr0089509/FBtr0089510/FBtr0089511/FBtr0089513/FBtr0333324/FBtr0333325,FBtr0089512	Unclassified	1^3-4^,2^	chr3R:16792336_16792829:+,chr3R:16792925_16798894:+;chr3R:16792622_16798894:+	2	1	1001	138	0.879	765	107	0.877	1139	872	1005.5	0.002	0.835204	1	0.002	0.444471
FBgn0002921	Atpalpha	ASTA0008713	FBtr0089514/FBtr0089516,FBtr0089515	mutexcl	1-2^,3-4^	chr3R:16792336_16794113:+,chr3R:16794209_16798894:+;chr3R:16792336_16796604:+,chr3R:16796700_16798894:+	2	2	122	434	0.219	82	287	0.222	556	369	462.5	-0.003	0.74196	1	0.003	0.449469
FBgn0002921	Atpalpha	ASTA0001159	FBtr0089514/FBtr0089516,FBtr0089512	Unclassified	1^3-4^,2^	chr3R:16792336_16794113:+,chr3R:16794209_16798894:+;chr3R:16792622_16798894:+	2	1	122	138	0.469	82	107	0.434	260	189	224.5	0.035	0.561424	1	0.035	0.587599
FBgn0002921	Atpalpha	ASTA0006291	FBtr0089515,FBtr0089512	Unclassified	1^3-4^,2^	chr3R:16792336_16796604:+,chr3R:16796700_16798894:+;chr3R:16792622_16798894:+	2	1	434	138	0.759	287	107	0.728	572	394	483	0.031	0.704965	1	0.031	0.572849
FBgn0002921	Atpalpha	ASTA0004868	FBtr0089512,FBtr0300191	retintron	0,1^2-	irt;chr3R:16792336_16792526:+	2	1	97	106	0.478	95.5	88	0.52	203	183.5	193.25	-0.042	0.378326	1	0.042	0.610305
FBgn0002922	nau	ASTA0018177	FBtr0301445,FBtr0084472	altdonor	1^,2^	chr3R:19538862_19538929:-;chr3R:19538862_19538917:-	1	1	0	0	0	0	3	0	0	3	1.5	0	1	1	0	0.432536
FBgn0002932	neur	ASTA0014752	FBtr0082001/FBtr0082003/FBtr0300414,FBtr0082002/FBtr0082004	altacceptor	1-,2-	chr3R:4847767_4847825:-;chr3R:4847764_4847825:-	1	1	6	18	0.25	1	7	0.125	24	8	16	0.125	0.646416	1	0.125	0.769298
FBgn0002932	neur	ASTA0008718	FBtr0082001/FBtr0082002/FBtr0300414,FBtr0082003/FBtr0082004	AltFE	1(2^,3(4^	chr3R:4849568_4864876:-;chr3R:4849568_4858900:-	1	1	10	2	0.833	5	5	0.5	12	10	11	0.333	0.171827	1	0.333	0.892291
FBgn0002938	ninaC	ASTA0002640	FBtr0079436,FBtr0334835	altdonor	1^,2^	chr2L:7382176_7382757:+;chr2L:7382662_7382757:+	1	1	341	21	0.942	300	20	0.938	362	320	341	0.004	0.872296	1	0.004	0.454854
FBgn0002945	nkd	ASTA0012872	FBtr0332649,FBtr0332650	altdonor	1^,2^	chr3L:18999092_19000541:-;chr3L:18999092_19000530:-	1	1	3	0	1	1	0	1	3	1	2	0	1	1	0	0.432536
FBgn0002945	nkd	ASTA0005762	FBtr0332649,FBtr0075039	exonskip	0,1-2^	chr3L:18999092_19000541:-;chr3L:19000023_19000541:-,chr3L:18999092_18999645:-	1	2	3	8.5	0.261	1	11	0.083	11.5	12	11.75	0.178	0.593985	1	0.178	0.821503
FBgn0002945	nkd	ASTA0001033	FBtr0075039,FBtr0332650	Unclassified	1^3-4^,2^	chr3L:19000023_19000541:-,chr3L:18999092_18999645:-;chr3L:18999092_19000530:-	2	1	8.5	0	1	11	0	1	8.5	11	9.75	0	1	1	0	0.432536
FBgn0002962	nos	ASTA0016725	FBtr0083732,FBtr0335019	retintron	0,1^2-	irt;chr3R:14983262_14983318:+	2	1	0	0	0	0	0	0	0	0	0	0	1	1	0	0.432536
FBgn0002973	numb	ASTA0005256	FBtr0079821,FBtr0339526	AltFE	1(2^3-4^,5(6^7-8^9-10^	chr2L:9437960_9460504:+;chr2L:9450382_9460504:+	1	1	0	0	0	0	0	0	0	0	0	0	1	1	0	0.432536
FBgn0002973	numb	ASTA0013681	FBtr0079822,FBtr0339526	exonskip	0,1-2^	chr2L:9450382_9460046:+;chr2L:9450382_9450595:+,chr2L:9450621_9460046:+	1	2	19	0	1	10	0	1	19	10	14.5	0	1	1	0	0.432536
FBgn0003016	osp	ASTA0019297	FBtr0114465/FBtr0301495,FBtr0301494/FBtr0301496	exonskip	0,1-2^	chr2L:14600876_14601686:-;chr2L:14601481_14601686:-,chr2L:14600876_14601131:-	1	2	75	5.5	0.932	42	8.5	0.832	80.5	50.5	65.5	0.1	0.0923339	1	0.1	0.738004
FBgn0003016	osp	ASTA0000596	FBtr0301494/FBtr0301495,FBtr0114465/FBtr0301496	exonskip	0,1-2^	chr2L:14636160_14688465:-;chr2L:14639770_14688465:-,chr2L:14636160_14639742:-	1	2	6	5	0.545	11	3.5	0.759	11	14.5	12.75	-0.214	0.643021	1	0.214	0.84222
FBgn0003023	otu	ASTA0016907	FBtr0071236/FBtr0333146/FBtr0333147,FBtr0071237/FBtr0071238	exonskip	0,1-2^	chrX:8381027_8381609:-;chrX:8381416_8381609:-,chrX:8381027_8381289:-	1	2	0	0	0	0	0	0	0	0	0	0	1	1	0	0.432536
FBgn0003023	otu	ASTA0016521	FBtr0333146,FBtr0333147	AltFE	1(2^,3(4^	chrX:8382872_8383501:-;chrX:8382872_8382976:-	1	1	0	0	0	0	0	0	0	0	0	0	1	1	0	0.432536
FBgn0003023	otu	ASTA0005867	FBtr0333146,FBtr0071236/FBtr0071237	altdonor	1^,2^	chrX:8382872_8383501:-;chrX:8382872_8383406:-	1	1	0	0	0	0	0	0	0	0	0	0	1	1	0	0.432536
FBgn0003023	otu	ASTA0019839	FBtr0333146,FBtr0071238	altdon_altacc	1^4-,2^3-	chrX:8382872_8383501:-;chrX:8382886_8383406:-	1	1	0	0	0	0	0	0	0	0	0	0	1	1	0	0.432536
FBgn0003023	otu	ASTA0012007	FBtr0071238,FBtr0071236/FBtr0071237	altacceptor	1-,2-	chrX:8382886_8383406:-;chrX:8382872_8383406:-	1	1	0	0	0	0	0	0	0	0	0	0	1	1	0	0.432536
FBgn0003028	ovo	ASTA0016364	FBtr0070738/FBtr0301914,FBtr0070739	AltFE	1(2^,3(4^	chrX:4943576_4958485:+;chrX:4957902_4958485:+	1	1	6	0	1	1	0	1	6	1	3.5	0	1	1	0	0.432536
FBgn0003028	ovo	ASTA0015869	FBtr0070738/FBtr0301914,FBtr0070740/FBtr0100408	AltFE	1(2^,3(4^	chrX:4943576_4958485:+;chrX:4958344_4958485:+	1	1	6	0	1	1	0	1	6	1	3.5	0	1	1	0	0.432536
FBgn0003028	ovo	ASTA0003620	FBtr0070739,FBtr0070740/FBtr0100408	AltFE	1(2^,3(4^	chrX:4957902_4958485:+;chrX:4958344_4958485:+	1	1	0	0	0	0	0	0	0	0	0	0	1	1	0	0.432536
FBgn0003028	ovo	ASTA0014299	FBtr0070740,FBtr0070738/FBtr0070739/FBtr0301914	Unclassified	1^2-4^,3^	chrX:4959947_4960105:+,chrX:4961815_4962168:+;chrX:4961281_4962168:+	2	1	0.5	2	0.2	1	4	0.2	2.5	5	3.75	0	1	1	0	0.432536
FBgn0003028	ovo	ASTA0015014	FBtr0070738/FBtr0070739/FBtr0301914,FBtr0100408	altdonor	1^,2^	chrX:4961281_4962168:+;chrX:4961815_4962168:+	1	1	2	0	1	4	0	1	2	4	3	0	1	1	0	0.432536
FBgn0003028	ovo	ASTA0001964	FBtr0100408,FBtr0070740	retintron	0,1^2-	irt;chrX:4959947_4960105:+	2	1	4.5	1	0.818	7	2	0.778	5.5	9	7.25	0.04	1	1	0.04	0.604289
FBgn0003041	pbl	ASTA0006815	FBtr0076771/FBtr0076773/FBtr0112817,FBtr0076772/FBtr0076774	exonskip	0,1-2^	chr3L:7891955_7894714:-;chr3L:7894554_7894714:-,chr3L:7891955_7893179:-	1	2	10	0	1	5	0	1	10	5	7.5	0	1	1	0	0.432536
FBgn0003041	pbl	ASTA0009865	FBtr0076773,FBtr0306647	AltFE	1(2^3-4^5-6^7-8^,9(10^	chr3L:7891955_7896295:-;chr3L:7891955_7892368:-	1	1	0	0	0	0	0	0	0	0	0	0	1	1	0	0.432536
FBgn0003041	pbl	ASTA0004869	FBtr0112817,FBtr0306647	AltFE	1(2^3-4^5-6^7-8^9-10^,11(12^	chr3L:7891955_7902260:-;chr3L:7891955_7892368:-	1	1	0	0	0	0	0	0	0	0	0	0	1	1	0	0.432536
FBgn0003041	pbl	ASTA0003448	FBtr0076771,FBtr0306647	AltFE	1(2^3-4^5-6^7-8^9-10^,11(12^	chr3L:7891955_7904521:-;chr3L:7891955_7892368:-	1	1	0	0	0	0	0	0	0	0	0	0	1	1	0	0.432536
FBgn0003041	pbl	ASTA0014431	FBtr0112817,FBtr0076773/FBtr0076774	AltFE	1(2^3-4^,5(6^	chr3L:7895376_7902260:-;chr3L:7895376_7896295:-	1	1	0	3	0	0	5	0	3	5	4	0	1	1	0	0.432536
FBgn0003041	pbl	ASTA0014975	FBtr0076771/FBtr0076772,FBtr0076773/FBtr0076774	AltFE	1(2^3-4^,5(6^	chr3L:7895376_7904521:-;chr3L:7895376_7896295:-	1	1	0	3	0	0	5	0	3	5	4	0	1	1	0	0.432536
FBgn0003041	pbl	ASTA0000389	FBtr0076771/FBtr0076772,FBtr0112817	AltFE	1(2^,3(4^	chr3L:7900439_7904521:-;chr3L:7900439_7902260:-	1	1	3	0	1	7	0	1	3	7	5	0	1	1	0	0.432536
FBgn0003048	pcx	ASTA0007940	FBtr0342766,FBtr0332381/FBtr0344153	altacceptor	1-,2-	chrX:2119897_2119938:+;chrX:2119897_2119950:+	1	1	0	3	0	0	1	0	3	1	2	0	1	1	0	0.432536
FBgn0003053	peb	ASTA0002266	FBtr0070680,FBtr0100265	altacceptor	1-,2-	chrX:4512097_4514002:+;chrX:4512097_4514007:+	1	1	3	6	0.333	5	7	0.417	9	12	10.5	-0.084	1	1	0.084	0.711513
FBgn0003068	per	ASTA0019948	FBtr0070477,FBtr0332311	retintron	0,1^2-	irt;chrX:2586424_2586509:+	2	1	66	20	0.767	60.5	14	0.812	86	74.5	80.25	-0.045	0.583597	1	0.045	0.619572
FBgn0003071	Pfk	ASTA0007641	FBtr0333067,FBtr0088420/FBtr0304925	altacceptor	1-,2-	chr2R:5997391_5997437:+;chr2R:5997391_5997455:+	1	1	0	0	0	0	0	0	0	0	0	0	1	1	0	0.432536
FBgn0003071	Pfk	ASTA0004060	FBtr0333067,FBtr0088421/FBtr0088422	AltFE	1(2^3-4^5-6^7-8^,9(10^	chr2R:5997391_6000121:+;chr2R:5999081_6000121:+	1	1	0	94	0	0	88	0	94	88	91	0	1	1	0	0.432536
FBgn0003071	Pfk	ASTA0008779	FBtr0333067,FBtr0088420/FBtr0304925	exonskip	0,1-2^	chr2R:5998053_6000121:+;chr2R:5998053_5998978:+,chr2R:5999081_6000121:+	1	2	0	47	0	0	44	0	47	44	45.5	0	1	1	0	0.432536
FBgn0003071	Pfk	ASTA0001915	FBtr0304925/FBtr0333067,FBtr0088420/FBtr0088422	mutexcl	1-2^,3-4^	chr2R:6000676_6000789:+,chr2R:6000899_6002421:+;chr2R:6000676_6001047:+,chr2R:6001157_6002421:+	2	2	0	81.5	0	0	64.5	0	81.5	64.5	73	0	1	1	0	0.432536
FBgn0003071	Pfk	ASTA0005170	FBtr0304925/FBtr0333067,FBtr0088421	mutexcl	1-2^,3-4^	chr2R:6000676_6000789:+,chr2R:6000899_6002421:+;chr2R:6000676_6001630:+,chr2R:6001740_6002421:+	2	2	0	22	0	0	13.5	0	22	13.5	17.75	0	1	1	0	0.432536
FBgn0003071	Pfk	ASTA0011678	FBtr0088420/FBtr0088422,FBtr0088421	mutexcl	1-2^,3-4^	chr2R:6000676_6001047:+,chr2R:6001157_6002421:+;chr2R:6000676_6001630:+,chr2R:6001740_6002421:+	2	2	81.5	22	0.787	64.5	13.5	0.827	103.5	78	90.75	-0.04	0.0260659	1	0.04	0.604289
FBgn0003074	Pgi	ASTA0012246	FBtr0088679/FBtr0088681,FBtr0088680	retintron	0,1^2-	irt;chr2R:4801076_4801214:-	2	1	155.5	0	1	85.5	2	0.977	155.5	87.5	121.5	0.023	0.127286	1	0.023	0.542574
FBgn0003089	pip	ASTA0009941	FBtr0300340,FBtr0075003	Unclassified	1-2^3-,4-	chr3L:19294631_19306255:-,chr3L:19293782_19293863:-;chr3L:19293298_19306255:-	2	1	0	0	0	0	0	0	0	0	0	0	1	1	0	0.432536
FBgn0003089	pip	ASTA0000821	FBtr0075011,FBtr0075003	AltLE	1-2^3-4^5-6),7-8^9-10^11-12)	chr3L:19294631_19306255:-;chr3L:19293298_19306255:-	1	1	0	0	0	0	0	0	0	0	0	0	1	1	0	0.432536
FBgn0003089	pip	ASTA0020156	FBtr0075010,FBtr0075003	AltLE	1-2^3-4),5-6^7-8^9-10)	chr3L:19295596_19306255:-;chr3L:19293298_19306255:-	1	1	0	0	0	0	0	0	0	0	0	0	1	1	0	0.432536
FBgn0003089	pip	ASTA0009750	FBtr0075010,FBtr0300340	AltLE	1-2^3-4),5-6^7-8^9-10^11-12)	chr3L:19295596_19306255:-;chr3L:19294631_19306255:-	1	1	0	0	0	0	0	0	0	0	0	0	1	1	0	0.432536
FBgn0003089	pip	ASTA0019265	FBtr0075009,FBtr0075003	AltLE	1-2^3-4^5-6),7-8^9-10^11-12)	chr3L:19296770_19306255:-;chr3L:19293298_19306255:-	1	1	0	0	0	0	0	0	0	0	0	0	1	1	0	0.432536
FBgn0003089	pip	ASTA0008720	FBtr0075009,FBtr0075011	AltLE	1-2^3-4^5-6),7-8^9-10^11-12)	chr3L:19296770_19306255:-;chr3L:19294631_19306255:-	1	1	0	0	0	0	0	0	0	0	0	0	1	1	0	0.432536
FBgn0003089	pip	ASTA0009760	FBtr0075009,FBtr0075010	AltLE	1-2^3-4^5-6),7-8^9-10)	chr3L:19296770_19306255:-;chr3L:19295596_19306255:-	1	1	0	0	0	0	0	0	0	0	0	0	1	1	0	0.432536
FBgn0003089	pip	ASTA0000404	FBtr0075008,FBtr0075003	AltLE	1-2^3-4^5-6),7-8^9-10^11-12)	chr3L:19298023_19306255:-;chr3L:19293298_19306255:-	1	1	0	0	0	0	0	0	0	0	0	0	1	1	0	0.432536
FBgn0003089	pip	ASTA0019722	FBtr0075008,FBtr0075011	AltLE	1-2^3-4^5-6),7-8^9-10^11-12)	chr3L:19298023_19306255:-;chr3L:19294631_19306255:-	1	1	0	0	0	0	0	0	0	0	0	0	1	1	0	0.432536
FBgn0003089	pip	ASTA0010839	FBtr0075008,FBtr0075010	AltLE	1-2^3-4^5-6),7-8^9-10)	chr3L:19298023_19306255:-;chr3L:19295596_19306255:-	1	1	0	0	0	0	0	0	0	0	0	0	1	1	0	0.432536
FBgn0003089	pip	ASTA0020294	FBtr0075008,FBtr0075009	AltLE	1-2^3-4^5-6),7-8^9-10^11-12)	chr3L:19298023_19306255:-;chr3L:19296770_19306255:-	1	1	0	0	0	0	0	0	0	0	0	0	1	1	0	0.432536
FBgn0003089	pip	ASTA0007441	FBtr0075005,FBtr0075003	AltLE	1-2^3-4^5-6),7-8^9-10^11-12)	chr3L:19299613_19306255:-;chr3L:19293298_19306255:-	1	1	0	0	0	0	0	0	0	0	0	0	1	1	0	0.432536
FBgn0003089	pip	ASTA0001034	FBtr0075005,FBtr0300340	AltLE	1-2^3-4^5-6),7-8^9-10^11-12^13-14)	chr3L:19299613_19306255:-;chr3L:19294631_19306255:-	1	1	0	0	0	0	0	0	0	0	0	0	1	1	0	0.432536
FBgn0003089	pip	ASTA0019906	FBtr0075005,FBtr0075010	AltLE	1-2^3-4^5-6),7-8^9-10)	chr3L:19299613_19306255:-;chr3L:19295596_19306255:-	1	1	0	0	0	0	0	0	0	0	0	0	1	1	0	0.432536
FBgn0003089	pip	ASTA0011792	FBtr0075005,FBtr0075009	AltLE	1-2^3-4^5-6),7-8^9-10^11-12)	chr3L:19299613_19306255:-;chr3L:19296770_19306255:-	1	1	0	0	0	0	0	0	0	0	0	0	1	1	0	0.432536
FBgn0003089	pip	ASTA0019256	FBtr0075005,FBtr0075008	AltLE	1-2^3-4^5-6),7-8^9-10^11-12)	chr3L:19299613_19306255:-;chr3L:19298023_19306255:-	1	1	0	0	0	0	0	0	0	0	0	0	1	1	0	0.432536
FBgn0003089	pip	ASTA0000764	FBtr0075007,FBtr0075003	AltLE	1-2^3-4^5-6),7-8^9-10^11-12)	chr3L:19300981_19306255:-;chr3L:19293298_19306255:-	1	1	0	0	0	0	0	0	0	0	0	0	1	1	0	0.432536
FBgn0003089	pip	ASTA0009032	FBtr0075007,FBtr0075011	AltLE	1-2^3-4^5-6),7-8^9-10^11-12)	chr3L:19300981_19306255:-;chr3L:19294631_19306255:-	1	1	0	0	0	0	0	0	0	0	0	0	1	1	0	0.432536
FBgn0003089	pip	ASTA0006306	FBtr0075007,FBtr0075010	AltLE	1-2^3-4^5-6),7-8^9-10)	chr3L:19300981_19306255:-;chr3L:19295596_19306255:-	1	1	0	0	0	0	0	0	0	0	0	0	1	1	0	0.432536
FBgn0003089	pip	ASTA0013983	FBtr0075007,FBtr0075009	AltLE	1-2^3-4^5-6),7-8^9-10^11-12)	chr3L:19300981_19306255:-;chr3L:19296770_19306255:-	1	1	0	0	0	0	0	0	0	0	0	0	1	1	0	0.432536
FBgn0003089	pip	ASTA0006985	FBtr0075007,FBtr0075008	AltLE	1-2^3-4^5-6),7-8^9-10^11-12)	chr3L:19300981_19306255:-;chr3L:19298023_19306255:-	1	1	0	0	0	0	0	0	0	0	0	0	1	1	0	0.432536
FBgn0003089	pip	ASTA0011206	FBtr0075007,FBtr0075005	AltLE	1-2^3-4^5-6),7-8^9-10^11-12)	chr3L:19300981_19306255:-;chr3L:19299613_19306255:-	1	1	0	0	0	0	0	0	0	0	0	0	1	1	0	0.432536
FBgn0003089	pip	ASTA0002043	FBtr0075004,FBtr0075003	AltLE	1-2^3-4^5-6^7-8),9-10^11-12^13-14)	chr3L:19302174_19306255:-;chr3L:19293298_19306255:-	1	1	0	0	0	0	0	0	0	0	0	0	1	1	0	0.432536
FBgn0003089	pip	ASTA0010843	FBtr0075004,FBtr0300340	AltLE	1-2^3-4^5-6^7-8),9-10^11-12^13-14^15-16)	chr3L:19302174_19306255:-;chr3L:19294631_19306255:-	1	1	0	0	0	0	0	0	0	0	0	0	1	1	0	0.432536
FBgn0003089	pip	ASTA0012854	FBtr0075004,FBtr0075010	AltLE	1-2^3-4^5-6^7-8),9-10^11-12)	chr3L:19302174_19306255:-;chr3L:19295596_19306255:-	1	1	0	0	0	0	0	0	0	0	0	0	1	1	0	0.432536
FBgn0003089	pip	ASTA0010331	FBtr0075004,FBtr0075009	AltLE	1-2^3-4^5-6^7-8),9-10^11-12^13-14)	chr3L:19302174_19306255:-;chr3L:19296770_19306255:-	1	1	0	0	0	0	0	0	0	0	0	0	1	1	0	0.432536
FBgn0003089	pip	ASTA0013998	FBtr0075004,FBtr0075008	AltLE	1-2^3-4^5-6^7-8),9-10^11-12^13-14)	chr3L:19302174_19306255:-;chr3L:19298023_19306255:-	1	1	0	0	0	0	0	0	0	0	0	0	1	1	0	0.432536
FBgn0003089	pip	ASTA0010593	FBtr0075004,FBtr0075005	AltLE	1-2^3-4^5-6^7-8),9-10^11-12^13-14)	chr3L:19302174_19306255:-;chr3L:19299613_19306255:-	1	1	0	0	0	0	0	0	0	0	0	0	1	1	0	0.432536
FBgn0003089	pip	ASTA0004009	FBtr0075004,FBtr0075007	AltLE	1-2^3-4^5-6^7-8),9-10^11-12^13-14)	chr3L:19302174_19306255:-;chr3L:19300981_19306255:-	1	1	0	0	0	0	0	0	0	0	0	0	1	1	0	0.432536
FBgn0003089	pip	ASTA0011241	FBtr0333897,FBtr0075003	AltLE	1-2^3-4^5-6),7-8^9-10^11-12)	chr3L:19303894_19306255:-;chr3L:19293298_19306255:-	1	1	0	0	0	0	0	0	0	0	0	0	1	1	0	0.432536
FBgn0003089	pip	ASTA0000701	FBtr0333897,FBtr0300340	AltLE	1-2^3-4^5-6),7-8^9-10^11-12^13-14)	chr3L:19303894_19306255:-;chr3L:19294631_19306255:-	1	1	0	0	0	0	0	0	0	0	0	0	1	1	0	0.432536
FBgn0003089	pip	ASTA0001720	FBtr0333897,FBtr0075010	AltLE	1-2^3-4^5-6),7-8^9-10)	chr3L:19303894_19306255:-;chr3L:19295596_19306255:-	1	1	0	0	0	0	0	0	0	0	0	0	1	1	0	0.432536
FBgn0003089	pip	ASTA0008478	FBtr0333897,FBtr0075009	AltLE	1-2^3-4^5-6),7-8^9-10^11-12)	chr3L:19303894_19306255:-;chr3L:19296770_19306255:-	1	1	0	0	0	0	0	0	0	0	0	0	1	1	0	0.432536
FBgn0003089	pip	ASTA0000687	FBtr0333897,FBtr0075008	AltLE	1-2^3-4^5-6),7-8^9-10^11-12)	chr3L:19303894_19306255:-;chr3L:19298023_19306255:-	1	1	0	0	0	0	0	0	0	0	0	0	1	1	0	0.432536
FBgn0003089	pip	ASTA0017075	FBtr0333897,FBtr0075005	AltLE	1-2^3-4^5-6),7-8^9-10^11-12)	chr3L:19303894_19306255:-;chr3L:19299613_19306255:-	1	1	0	0	0	0	0	0	0	0	0	0	1	1	0	0.432536
FBgn0003089	pip	ASTA0009417	FBtr0333897,FBtr0075007	AltLE	1-2^3-4^5-6),7-8^9-10^11-12)	chr3L:19303894_19306255:-;chr3L:19300981_19306255:-	1	1	0	0	0	0	0	0	0	0	0	0	1	1	0	0.432536
FBgn0003089	pip	ASTA0013967	FBtr0333897,FBtr0075004	AltLE	1-2^3-4^5-6),7-8^9-10^11-12^13-14)	chr3L:19303894_19306255:-;chr3L:19302174_19306255:-	1	1	0	0	0	0	0	0	0	0	0	0	1	1	0	0.432536
FBgn0003089	pip	ASTA0005049	FBtr0075013,FBtr0075003	AltLE	1-2^3-4^5-6),7-8^9-10^11-12)	chr3L:19303897_19306255:-;chr3L:19293298_19306255:-	1	1	0	0	0	0	0	0	0	0	0	0	1	1	0	0.432536
FBgn0003089	pip	ASTA0003856	FBtr0075013,FBtr0300340	AltLE	1-2^3-4^5-6),7-8^9-10^11-12^13-14)	chr3L:19303897_19306255:-;chr3L:19294631_19306255:-	1	1	0	0	0	0	0	0	0	0	0	0	1	1	0	0.432536
FBgn0003089	pip	ASTA0005812	FBtr0075013,FBtr0075010	AltLE	1-2^3-4^5-6),7-8^9-10)	chr3L:19303897_19306255:-;chr3L:19295596_19306255:-	1	1	0	0	0	0	0	0	0	0	0	0	1	1	0	0.432536
FBgn0003089	pip	ASTA0009321	FBtr0075013,FBtr0075009	AltLE	1-2^3-4^5-6),7-8^9-10^11-12)	chr3L:19303897_19306255:-;chr3L:19296770_19306255:-	1	1	0	0	0	0	0	0	0	0	0	0	1	1	0	0.432536
FBgn0003089	pip	ASTA0015811	FBtr0075013,FBtr0075008	AltLE	1-2^3-4^5-6),7-8^9-10^11-12)	chr3L:19303897_19306255:-;chr3L:19298023_19306255:-	1	1	0	0	0	0	0	0	0	0	0	0	1	1	0	0.432536
FBgn0003089	pip	ASTA0005008	FBtr0075013,FBtr0075005	AltLE	1-2^3-4^5-6),7-8^9-10^11-12)	chr3L:19303897_19306255:-;chr3L:19299613_19306255:-	1	1	0	0	0	0	0	0	0	0	0	0	1	1	0	0.432536
FBgn0003089	pip	ASTA0008909	FBtr0075013,FBtr0075007	AltLE	1-2^3-4^5-6),7-8^9-10^11-12)	chr3L:19303897_19306255:-;chr3L:19300981_19306255:-	1	1	0	0	0	0	0	0	0	0	0	0	1	1	0	0.432536
FBgn0003089	pip	ASTA0020545	FBtr0075013,FBtr0075004	AltLE	1-2^3-4^5-6),7-8^9-10^11-12^13-14)	chr3L:19303897_19306255:-;chr3L:19302174_19306255:-	1	1	0	0	0	0	0	0	0	0	0	0	1	1	0	0.432536
FBgn0003089	pip	ASTA0018077	FBtr0075013,FBtr0333897	altacceptor	1-,2-	chr3L:19303897_19306255:-;chr3L:19303894_19306255:-	1	1	0	0	0	0	0	0	0	0	0	0	1	1	0	0.432536
FBgn0003089	pip	ASTA0019249	FBtr0075012,FBtr0075003	AltLE	1-2^3-4),5-6^7-8^9-10)	chr3L:19305285_19306255:-;chr3L:19293298_19306255:-	1	1	0	0	0	1	0	1	0	1	0.5	-1	1	1	1	0.999951
FBgn0003089	pip	ASTA0004899	FBtr0075012,FBtr0300340	AltLE	1-2^3-4),5-6^7-8^9-10^11-12)	chr3L:19305285_19306255:-;chr3L:19294631_19306255:-	1	1	0	0	0	1	0	1	0	1	0.5	-1	1	1	1	0.999951
FBgn0003089	pip	ASTA0002063	FBtr0075012,FBtr0075010	AltLE	1-2^3-4),5-6^7-8)	chr3L:19305285_19306255:-;chr3L:19295596_19306255:-	1	1	0	0	0	1	0	1	0	1	0.5	-1	1	1	1	0.999951
FBgn0003089	pip	ASTA0019830	FBtr0075012,FBtr0075009	AltLE	1-2^3-4),5-6^7-8^9-10)	chr3L:19305285_19306255:-;chr3L:19296770_19306255:-	1	1	0	0	0	1	0	1	0	1	0.5	-1	1	1	1	0.999951
FBgn0003089	pip	ASTA0004845	FBtr0075012,FBtr0075008	AltLE	1-2^3-4),5-6^7-8^9-10)	chr3L:19305285_19306255:-;chr3L:19298023_19306255:-	1	1	0	0	0	1	0	1	0	1	0.5	-1	1	1	1	0.999951
FBgn0003089	pip	ASTA0012424	FBtr0075012,FBtr0075005	AltLE	1-2^3-4),5-6^7-8^9-10)	chr3L:19305285_19306255:-;chr3L:19299613_19306255:-	1	1	0	0	0	1	0	1	0	1	0.5	-1	1	1	1	0.999951
FBgn0003089	pip	ASTA0002836	FBtr0075012,FBtr0075007	AltLE	1-2^3-4),5-6^7-8^9-10)	chr3L:19305285_19306255:-;chr3L:19300981_19306255:-	1	1	0	0	0	1	0	1	0	1	0.5	-1	1	1	1	0.999951
FBgn0003089	pip	ASTA0006300	FBtr0075012,FBtr0075004	AltLE	1-2^3-4),5-6^7-8^9-10^11-12)	chr3L:19305285_19306255:-;chr3L:19302174_19306255:-	1	1	0	0	0	1	0	1	0	1	0.5	-1	1	1	1	0.999951
FBgn0003089	pip	ASTA0000183	FBtr0075012,FBtr0333897	AltLE	1-2^3-4),5-6^7-8^9-10)	chr3L:19305285_19306255:-;chr3L:19303894_19306255:-	1	1	0	0	0	1	0	1	0	1	0.5	-1	1	1	1	0.999951
FBgn0003089	pip	ASTA0017331	FBtr0075012,FBtr0075013	AltLE	1-2^3-4),5-6^7-8^9-10)	chr3L:19305285_19306255:-;chr3L:19303897_19306255:-	1	1	0	0	0	1	0	1	0	1	0.5	-1	1	1	1	0.999951
FBgn0003089	pip	ASTA0007626	FBtr0300340,FBtr0075011	retintron	0,1^2-	irt;chr3L:19294019_19294070:-	2	1	0	0	0	0	0	0	0	0	0	0	1	1	0	0.432536
FBgn0003090	pk	ASTA0019739	FBtr0089042,FBtr0089043	AltFE	1(2^,3(4^	chr2R:3039036_3096484:+;chr2R:3060374_3096484:+	1	1	5	0	1	0	0	0	5	0	2.5	1	1	1	1	0.999951
FBgn0003090	pk	ASTA0013793	FBtr0089042,FBtr0089044	AltFE	1(2^,3(4^5-6^	chr2R:3039036_3096484:+;chr2R:3075119_3096484:+	1	1	5	0	1	0	0	0	5	0	2.5	1	1	1	1	0.999951
FBgn0003090	pk	ASTA0000325	FBtr0089043,FBtr0089044	AltFE	1(2^,3(4^5-6^	chr2R:3060374_3096484:+;chr2R:3075119_3096484:+	1	1	0	0	0	0	0	0	0	0	0	0	1	1	0	0.432536
FBgn0003091	Pkc53E	ASTA0014397	FBtr0331960,FBtr0087048/FBtr0112819	AltFE	1(2^,3(4^	chr2R:12812296_12813850:+;chr2R:12812543_12813850:+	1	1	21	21	0.5	15	12	0.556	42	27	34.5	-0.056	0.805466	1	0.056	0.648295
FBgn0003091	Pkc53E	ASTA0002067	FBtr0331960,FBtr0087049	AltFE	1(2^,3(4^	chr2R:12812296_12813850:+;chr2R:12813251_12813850:+	1	1	21	7	0.75	15	6	0.714	28	21	24.5	0.036	1	1	0.036	0.591286
FBgn0003091	Pkc53E	ASTA0000531	FBtr0331960,FBtr0305069	AltFE	1(2^3-4^5-6^7-8^9-10^,11(12^	chr2R:12812296_12827597:+;chr2R:12827350_12827597:+	1	1	0	0	0	0	0	0	0	0	0	0	1	1	0	0.432536
FBgn0003091	Pkc53E	ASTA0014298	FBtr0305070,FBtr0087048/FBtr0112819	altdonor	1^,2^	chr2R:12812483_12813850:+;chr2R:12812543_12813850:+	1	1	5	21	0.192	3	12	0.2	26	15	20.5	-0.008	1	1	0.008	0.475232
FBgn0003091	Pkc53E	ASTA0020363	FBtr0305070,FBtr0087049	AltFE	1(2^,3(4^	chr2R:12812483_12813850:+;chr2R:12813251_12813850:+	1	1	5	7	0.417	3	6	0.333	12	9	10.5	0.084	1	1	0.084	0.711513
FBgn0003091	Pkc53E	ASTA0007402	FBtr0087048,FBtr0305069	AltFE	1(2^3-4^5-6^7-8^9-10^11-12^,13(14^	chr2R:12812543_12827597:+;chr2R:12827350_12827597:+	1	1	0	0	0	0	0	0	0	0	0	0	1	1	0	0.432536
FBgn0003091	Pkc53E	ASTA0009067	FBtr0087049,FBtr0305069	AltFE	1(2^3-4^5-6^7-8^9-10^,11(12^	chr2R:12813251_12827597:+;chr2R:12827350_12827597:+	1	1	0	0	0	0	0	0	0	0	0	0	1	1	0	0.432536
FBgn0003091	Pkc53E	ASTA0012183	FBtr0087049/FBtr0331960,FBtr0087048/FBtr0112819/FBtr0305070	exonskip	0,1-2^	chr2R:12814313_12818616:+;chr2R:12814313_12815629:+,chr2R:12815657_12818616:+	1	2	39	37	0.513	27	34.5	0.439	76	61.5	68.75	0.074	0.382205	1	0.074	0.689389
FBgn0003091	Pkc53E	ASTA0000570	FBtr0087048/FBtr0087049/FBtr0331960,FBtr0112819/FBtr0305070	mutexcl	1-2^,3-4^	chr2R:12818784_12819968:+,chr2R:12820084_12827597:+;chr2R:12818784_12823923:+,chr2R:12824036_12827597:+	2	2	108.5	8.5	0.927	87.5	4.5	0.951	117	92	104.5	-0.024	0.599564	1	0.024	0.547523
FBgn0003093	Pkc98E	ASTA0015326	FBtr0085359/FBtr0301516/FBtr0339149,FBtr0339150	AltFE	1(2^,3(4^	chr3R:24865087_24866817:+;chr3R:24865795_24866817:+	1	1	25	4	0.862	30	9	0.769	29	39	34	0.093	0.371835	1	0.093	0.72568
FBgn0003093	Pkc98E	ASTA0007309	FBtr0301516,FBtr0085359/FBtr0339149/FBtr0339150	exonskip	0,1-2^	chr3R:24867963_24870088:+;chr3R:24867963_24868547:+,chr3R:24868580_24870088:+	1	2	5	50	0.091	3	38	0.073	55	41	48	0.018	1	1	0.018	0.522537
FBgn0003093	Pkc98E	ASTA0015999	FBtr0085359/FBtr0301516/FBtr0339150,FBtr0339149	altacceptor	1-,2-	chr3R:24870160_24870218:+;chr3R:24870160_24870221:+	1	1	61	11	0.847	34	7	0.829	72	41	56.5	0.018	0.795237	1	0.018	0.522537
FBgn0003117	pnr	ASTA0000659	FBtr0083220/FBtr0335427,FBtr0083221/FBtr0335426	AltFE	1(2^,3(4^	chr3R:11852561_11864308:+;chr3R:11860829_11864308:+	1	1	6	0	1	2	0	1	6	2	4	0	1	1	0	0.432536
FBgn0003117	pnr	ASTA0014698	FBtr0335426,FBtr0083220/FBtr0083221/FBtr0335427	altdonor	1^,2^	chr3R:11864921_11864991:+;chr3R:11864930_11864991:+	1	1	0	2	0	1	3	0.25	2	4	3	-0.25	1	1	0.25	0.864587
FBgn0003118	pnt	ASTA0016874	FBtr0089715,FBtr0334554	altdonor	1^,2^	chr3R:19118404_19119572:-;chr3R:19118404_19119566:-	1	1	4	1	0.8	4	1	0.8	5	5	5	0	1	1	0	0.432536
FBgn0003118	pnt	ASTA0016047	FBtr0089716,FBtr0089715	AltFE	1(2^3-4^5-6^7-8^,9(10^	chr3R:19118404_19139386:-;chr3R:19118404_19119572:-	1	1	0	4	0	0	4	0	4	4	4	0	1	1	0	0.432536
FBgn0003118	pnt	ASTA0015092	FBtr0089717,FBtr0334554	AltFE	1(2^3-4^5-6^7-8^9-10^11-12^,13(14^	chr3R:19118404_19171119:-;chr3R:19118404_19119566:-	1	1	0	1	0	0	1	0	1	1	1	0	1	1	0	0.432536
FBgn0003118	pnt	ASTA0006105	FBtr0089717,FBtr0089716	AltFE	1(2^3-4^5-6^,7(8^	chr3R:19139281_19171119:-;chr3R:19139281_19139386:-	1	1	0	8	0	0	3	0	8	3	5.5	0	1	1	0	0.432536
FBgn0003137	Ppn	ASTA0018056	FBtr0300337,FBtr0301837/FBtr0301838/FBtr0301839	exonskip	0,1-2^	chr3R:24347423_24348203:-;chr3R:24347954_24348203:-,chr3R:24347423_24347536:-	1	2	0	163	0	0	340.5	0	163	340.5	251.75	0	1	1	0	0.432536
FBgn0003137	Ppn	ASTA0009228	FBtr0301838,FBtr0301837/FBtr0301839	skip2exons	0,1-2^3-4^	chr3R:24348983_24349755:-;chr3R:24349697_24349755:-,chr3R:24349420_24349501:-,chr3R:24348983_24349248:-	1	3	0	84.3333	0	0	182.333	0	84.3333	182.333	133.333	0	1	1	0	0.432536
FBgn0003137	Ppn	ASTA0019747	FBtr0300337,FBtr0301839	Unclassified	0,1-2^3-4^5-6^7-8^	chr3R:24348983_24351592:-;chr3R:24351030_24351592:-,chr3R:24349940_24349995:-,chr3R:24349697_24349755:-,chr3R:24349420_24349501:-,chr3R:24348983_24349248:-	1	5	1	61.6	0.016	1	136	0.007	62.6	137	99.8	0.009	0.52704	1	0.009	0.480035
FBgn0003137	Ppn	ASTA0020323	FBtr0300337,FBtr0301838	Unclassified	0,1-2^3-4^5-6^	chr3R:24348983_24351592:-;chr3R:24351310_24351592:-,chr3R:24351030_24351138:-,chr3R:24349940_24349995:-,chr3R:24348983_24349755:-	1	4	1	39.75	0.025	1	81.5	0.012	40.75	82.5	61.625	0.013	0.499113	1	0.013	0.500558
FBgn0003137	Ppn	ASTA0001966	FBtr0300337,FBtr0301837	Unclassified	0,1-2^3-4^5-6^7-8^9-10^	chr3R:24348983_24351592:-;chr3R:24351310_24351592:-,chr3R:24351030_24351138:-,chr3R:24349940_24349995:-,chr3R:24349697_24349755:-,chr3R:24349420_24349501:-,chr3R:24348983_24349248:-	1	6	1	68.6667	0.014	1	145.5	0.007	69.6667	146.5	108.083	0.007	0.499113	1	0.007	0.470428
FBgn0003137	Ppn	ASTA0014872	FBtr0301839,FBtr0301837/FBtr0301838	exonskip	0,1-2^	chr3R:24351030_24351592:-;chr3R:24351310_24351592:-,chr3R:24351030_24351138:-	1	2	0	52	0	0	96.5	0	52	96.5	74.25	0	1	1	0	0.432536
FBgn0003138	Ptp61F	ASTA0007652	FBtr0072717/FBtr0072718,FBtr0072719	AltFE	1(2^,3(4^	chr3L:1346451_1350371:-;chr3L:1346451_1349198:-	1	1	35	0	1	27	0	1	35	27	31	0	1	1	0	0.432536
FBgn0003138	Ptp61F	ASTA0018217	FBtr0072716,FBtr0072719	AltFE	1(2^,3(4^	chr3L:1346451_1424790:-;chr3L:1346451_1349198:-	1	1	0	0	0	0	0	0	0	0	0	0	1	1	0	0.432536
FBgn0003138	Ptp61F	ASTA0013008	FBtr0072716,FBtr0072717/FBtr0072718	AltFE	1(2^,3(4^	chr3L:1346451_1424790:-;chr3L:1346451_1350371:-	1	1	0	35	0	0	27	0	35	27	31	0	1	1	0	0.432536
FBgn0003138	Ptp61F	ASTA0014127	FBtr0310161,FBtr0072719	AltFE	1(2^3-4^5-6^,7(8^	chr3L:1346451_1474610:-;chr3L:1346451_1349198:-	1	1	0	0	0	0	0	0	0	0	0	0	1	1	0	0.432536
FBgn0003138	Ptp61F	ASTA0002002	FBtr0310161,FBtr0072717/FBtr0072718	AltFE	1(2^3-4^5-6^,7(8^	chr3L:1346451_1474610:-;chr3L:1346451_1350371:-	1	1	0	35	0	0	27	0	35	27	31	0	1	1	0	0.432536
FBgn0003138	Ptp61F	ASTA0000052	FBtr0310161,FBtr0072716	AltFE	1(2^3-4^5-6^,7(8^	chr3L:1346451_1474610:-;chr3L:1346451_1424790:-	1	1	0	0	0	0	0	0	0	0	0	0	1	1	0	0.432536
FBgn0003139	PpV	ASTA0019087	FBtr0331431,FBtr0331430	altdonor	1^,2^	chrX:6266862_6266937:-;chrX:6266862_6266933:-	1	1	0	1	0	0	4	0	1	4	2.5	0	1	1	0	0.432536
FBgn0003139	PpV	ASTA0007466	FBtr0331432,FBtr0331430	altdon_altacc	1^3-,2^4-	chrX:6266885_6266937:-;chrX:6266862_6266933:-	1	1	1	1	0.5	1	4	0.2	2	5	3.5	0.3	1	1	0.3	0.877541
FBgn0003139	PpV	ASTA0017198	FBtr0331432,FBtr0331431	altacceptor	1-,2-	chrX:6266885_6266937:-;chrX:6266862_6266937:-	1	1	1	0	1	1	0	1	1	1	1	0	1	1	0	0.432536
FBgn0003139	PpV	ASTA0020271	FBtr0070921,FBtr0331430	retintron	0,1^2-	irt;chrX:6266862_6266933:-	2	1	16.5	1	0.943	7	4	0.636	17.5	11	14.25	0.307	0.0433281	1	0.307	0.878706
FBgn0003139	PpV	ASTA0010417	FBtr0070921,FBtr0331431	retintron	0,1^2-	irt;chrX:6266862_6266937:-	2	1	21	0	1	12	0	1	21	12	16.5	0	1	1	0	0.432536
FBgn0003139	PpV	ASTA0002602	FBtr0070921,FBtr0331432	retintron	0,1^2-	irt;chrX:6266885_6266937:-	2	1	9.5	1	0.905	3.5	1	0.778	10.5	4.5	7.5	0.127	0.497354	1	0.127	0.771239
FBgn0003145	prd	ASTA0014057	FBtr0080298,FBtr0080299	AltFE	1(2^,3(4^	chr2L:12085089_12085462:-;chr2L:12085089_12085142:-	1	1	0	0	0	1	0	1	0	1	0.5	-1	1	1	1	0.999951
FBgn0003149	Prm	ASTA0006402	FBtr0076593/FBtr0076594,FBtr0076595/FBtr0076596	AltFE	1(2^3-4^5-6^7-8^9-10^11-12^13-14^,15(16^17-18^19-20^	chr3L:8727956_8738062:-;chr3L:8727956_8731916:-	1	1	0	0	0	0	0	0	0	0	0	0	1	1	0	0.432536
FBgn0003159	ptr	ASTA0002263	FBtr0070402/FBtr0070403/FBtr0070404/FBtr0307284/FBtr0307285,FBtr0343597	altdonor	1^,2^	chrX:2243281_2243374:-;chrX:2243281_2243359:-	1	1	23	0	1	42	0	1	23	42	32.5	0	1	1	0	0.432536
FBgn0003159	ptr	ASTA0000260	FBtr0070402,FBtr0070404	AltFE	1(2^,3(4^	chrX:2243647_2248219:-;chrX:2243647_2243813:-	1	1	1	0	1	0	0	0	1	0	0.5	1	1	1	1	0.999951
FBgn0003159	ptr	ASTA0004588	FBtr0070402,FBtr0070403	altdonor	1^,2^	chrX:2243647_2248219:-;chrX:2243647_2247736:-	1	1	1	1	0.5	0	0	0	2	0	1	0.5	1	1	0.5	0.926884
FBgn0003159	ptr	ASTA0019509	FBtr0307285,FBtr0070404	AltFE	1(2^,3(4^	chrX:2243647_2248739:-;chrX:2243647_2243813:-	1	1	0	0	0	1	0	1	0	1	0.5	-1	1	1	1	0.999951
FBgn0003159	ptr	ASTA0009134	FBtr0307285,FBtr0070403	AltFE	1(2^,3(4^	chrX:2243647_2248739:-;chrX:2243647_2247736:-	1	1	0	1	0	1	0	1	1	1	1	-1	1	1	1	0.999951
FBgn0003159	ptr	ASTA0000832	FBtr0307284/FBtr0343597,FBtr0070404	AltFE	1(2^,3(4^	chrX:2243647_2259938:-;chrX:2243647_2243813:-	1	1	23	0	1	33	0	1	23	33	28	0	1	1	0	0.432536
FBgn0003159	ptr	ASTA0018269	FBtr0307284/FBtr0343597,FBtr0070403	AltFE	1(2^,3(4^	chrX:2243647_2259938:-;chrX:2243647_2247736:-	1	1	23	1	0.958	33	0	1	24	33	28.5	-0.042	0.421053	1	0.042	0.610305
FBgn0003159	ptr	ASTA0009498	FBtr0307284/FBtr0343597,FBtr0307285	AltFE	1(2^,3(4^	chrX:2243647_2259938:-;chrX:2243647_2248739:-	1	1	23	0	1	33	1	0.971	23	34	28.5	0.029	1	1	0.029	0.566542
FBgn0003162	Pu	ASTA0006947	FBtr0071578,FBtr0071579	AltFE	1(2^,3(4^	chr2R:17063179_17067442:+;chr2R:17067102_17067442:+	1	1	94	30	0.758	78	36	0.684	124	114	119	0.074	0.246429	1	0.074	0.689389
FBgn0003162	Pu	ASTA0015363	FBtr0071578,FBtr0071580	AltFE	1(2^,3(4^	chr2R:17063179_17067442:+;chr2R:17067150_17067442:+	1	1	94	66	0.588	78	60	0.565	160	138	149	0.023	0.72521	1	0.023	0.542574
FBgn0003162	Pu	ASTA0012130	FBtr0071580,FBtr0071579	AltFE	1(4^,2(3^	chr2R:17067150_17067442:+;chr2R:17067102_17067442:+	1	1	66	30	0.688	60	36	0.625	96	96	96	0.063	0.447543	1	0.063	0.665276
FBgn0003165	pum	ASTA0006654	FBtr0333668,FBtr0081994	exonskip	0,1-2^	chr3R:4906745_4982839:-;chr3R:4924460_4982839:-,chr3R:4906745_4924417:-	1	2	0	1	0	2	1	0.667	1	3	2	-0.667	0.4	1	0.667	0.938771
FBgn0003165	pum	ASTA0003359	FBtr0333668,FBtr0305197	exonskip	0,1-2^	chr3R:4906745_4982839:-;chr3R:4967054_4982839:-,chr3R:4906745_4967041:-	1	2	0	6.5	0	2	3	0.4	6.5	5	5.75	-0.4	0.0653595	1	0.4	0.902382
FBgn0003165	pum	ASTA0009617	FBtr0081993,FBtr0305197	AltFE	1(2^3-4^5-6^7-8^9-10^11-12^,13(14^15-16^	chr3R:4906745_5051942:-;chr3R:4906745_4982839:-	1	1	0	0	0	0	2	0	0	2	1	0	1	1	0	0.432536
FBgn0003165	pum	ASTA0002102	FBtr0081992/FBtr0333667,FBtr0305197	AltFE	1(2^3-4^5-6^7-8^9-10^11-12^13-14^15-16^,17(18^19-20^	chr3R:4906745_5062531:-;chr3R:4906745_4982839:-	1	1	0	0	0	0	2	0	0	2	1	0	1	1	0	0.432536
FBgn0003165	pum	ASTA0006719	FBtr0081990,FBtr0081994	AltFE	1(2^3-4^5-6^7-8^9-10^11-12^13-14^15-16^,17(18^19-20^	chr3R:4906745_5063336:-;chr3R:4906745_4982839:-	1	1	0	0	0	0	2	0	0	2	1	0	1	1	0	0.432536
FBgn0003165	pum	ASTA0019772	FBtr0305197,FBtr0081994	mutexcl	1-2^,3-4^	chr3R:4967054_4982839:-,chr3R:4906745_4967041:-;chr3R:4924460_4982839:-,chr3R:4906745_4924417:-	2	2	6.5	1	0.867	3	1	0.75	7.5	4	5.75	0.117	0.530444	1	0.117	0.757508
FBgn0003165	pum	ASTA0019470	FBtr0081992/FBtr0333667,FBtr0081993	AltFE	1(2^3-4^5-6^,7(8^	chr3R:5044486_5062531:-;chr3R:5044486_5051942:-	1	1	0	14	0	0	8	0	14	8	11	0	1	1	0	0.432536
FBgn0003165	pum	ASTA0003881	FBtr0081991,FBtr0081993	AltFE	1(2^3-4^5-6^,7(8^	chr3R:5044486_5063338:-;chr3R:5044486_5051942:-	1	1	0	14	0	0	8	0	14	8	11	0	1	1	0	0.432536
FBgn0003165	pum	ASTA0007111	FBtr0081991,FBtr0081992/FBtr0333667	AltFE	1(2^,3(4^	chr3R:5060387_5063338:-;chr3R:5060387_5062531:-	1	1	0	6	0	0	3	0	6	3	4.5	0	1	1	0	0.432536
FBgn0003165	pum	ASTA0016391	FBtr0081991,FBtr0081990	altdonor	1^,2^	chr3R:5060387_5063338:-;chr3R:5060387_5063336:-	1	1	0	8	0	0	0	0	8	0	4	0	1	1	0	0.432536
FBgn0003174	pwn	ASTA0008878	FBtr0332462,FBtr0332461	altacceptor	1-,2-	chr2R:3186991_3187189:+;chr2R:3186991_3187192:+	1	1	1	4	0.2	0	3	0	5	3	4	0.2	1	1	0.2	0.836301
FBgn0003174	pwn	ASTA0002469	FBtr0332462,FBtr0332461	altacceptor	1-,2-	chr2R:3187348_3187411:+;chr2R:3187348_3187414:+	1	1	1	0	1	1	1	0.5	1	2	1.5	0.5	1	1	0.5	0.926884
FBgn0003174	pwn	ASTA0018349	FBtr0332461,FBtr0332462	retintron	0,1^2-	irt;chr2R:3170278_3171068:+	2	1	1	0	1	1	1	0.5	1	2	1.5	0.5	1	1	0.5	0.926884
FBgn0003174	pwn	ASTA0001290	FBtr0332461,FBtr0332462	retintron	0,1^2-	irt;chr2R:3185291_3185356:+	2	1	0	1	0	2	0	1	1	2	1.5	-1	0.2	1	1	0.999951
FBgn0003175	px	ASTA0015421	FBtr0112820,FBtr0331941	AltFE	1(2^3-4^5-6^7-8^9-10^11-12^13-14^15-16^17-18^19-20^21-22^,23(24^	chr2R:18387242_18433959:-;chr2R:18387242_18400315:-	1	1	0	8	0	0	9	0	8	9	8.5	0	1	1	0	0.432536
FBgn0003175	px	ASTA0011347	FBtr0331942,FBtr0331941	AltFE	1(2^3-4^5-6^7-8^9-10^11-12^13-14^15-16^17-18^19-20^21-22^23-24^,25(26^	chr2R:18387242_18449403:-;chr2R:18387242_18400315:-	1	1	0	8	0	0	9	0	8	9	8.5	0	1	1	0	0.432536
FBgn0003175	px	ASTA0020165	FBtr0071838,FBtr0112820	AltFE	1(2^3-4^5-6^,7(8^9-10^	chr2R:18428483_18449423:-;chr2R:18428483_18433959:-	1	1	0	0	0	0	0	0	0	0	0	0	1	1	0	0.432536
FBgn0003175	px	ASTA0004870	FBtr0071838,FBtr0331942	altdonor	1^,2^	chr2R:18448648_18449423:-;chr2R:18448648_18449403:-	1	1	2	10	0.167	1	2	0.333	12	3	7.5	-0.166	0.516484	1	0.166	0.80753
FBgn0003178	PyK	ASTA0001045	FBtr0084213,FBtr0084214	AltFE	1(2^,3(4^	chr3R:18193391_18196499:+;chr3R:18195288_18196499:+	1	1	367	425	0.463	222	274	0.448	792	496	644	0.015	0.6051	1	0.015	0.509873
FBgn0003187	qua	ASTA0007086	FBtr0306165,FBtr0080996/FBtr0080997	altacceptor	1-,2-	chr2L:17489382_17489430:-;chr2L:17489370_17489430:-	1	1	0	0	0	0	1	0	0	1	0.5	0	1	1	0	0.432536
FBgn0003187	qua	ASTA0002485	FBtr0080996,FBtr0080997/FBtr0306165	AltFE	1(2^,3(4^	chr2L:17489903_17496734:-;chr2L:17489903_17491801:-	1	1	0	0	0	2	0	1	0	2	1	-1	1	1	1	0.999951
FBgn0003189	r	ASTA0016186	FBtr0089734/FBtr0340154/FBtr0340156,FBtr0340155	AltFE	1(2^,3(4^	chrX:16549643_16550417:+;chrX:16550193_16550417:+	1	1	11	3	0.786	2	0	1	14	2	8	-0.214	1	1	0.214	0.84222
FBgn0003204	ras	ASTA0001829	FBtr0071495/FBtr0332294,FBtr0343043	AltFE	1(2^,3(4^	chrX:10638695_10639710:+;chrX:10639523_10639710:+	1	1	0	30	0	0	46	0	30	46	38	0	1	1	0	0.432536
FBgn0003204	ras	ASTA0012815	FBtr0343043,FBtr0071494	altacceptor	1-,2-	chrX:10639523_10639710:+;chrX:10639523_10639804:+	1	1	30	0	1	46	1	0.979	30	47	38.5	0.021	1	1	0.021	0.53452
FBgn0003209	raw	ASTA0018609	FBtr0079746,FBtr0340231	AltFE	1(2^3-4^,5(6^	chr2L:8713371_8735721:-;chr2L:8713371_8714123:-	1	1	0	2	0	0	1	0	2	1	1.5	0	1	1	0	0.432536
FBgn0003209	raw	ASTA0001594	FBtr0303868,FBtr0340231	AltFE	1(2^3-4^,5(6^	chr2L:8713371_8740384:-;chr2L:8713371_8714123:-	1	1	4	2	0.667	12	1	0.923	6	13	9.5	-0.256	0.221878	1	0.256	0.8658
FBgn0003209	raw	ASTA0011466	FBtr0079745,FBtr0340232	AltFE	1(2^,3(4^	chr2L:8713371_8740384:-;chr2L:8713371_8734466:-	1	1	4	20	0.167	12	21	0.364	24	33	28.5	-0.197	0.139415	1	0.197	0.830236
FBgn0003209	raw	ASTA0016983	FBtr0079745,FBtr0303868	exonskip	0,1-2^	chr2L:8713371_8740384:-;chr2L:8735201_8740384:-,chr2L:8713371_8734466:-	1	2	4	15	0.211	12	14.5	0.453	19	26.5	22.75	-0.242	0.0920894	1	0.242	0.853137
FBgn0003209	raw	ASTA0018720	FBtr0340232,FBtr0079746	retintron	0,1^2-	irt;chr2L:8735201_8735721:-	2	1	5	3	0.625	9.5	0	1	8	9.5	8.75	-0.375	0.0576613	1	0.375	0.897822
FBgn0003210	rb	ASTA0019396	FBtr0070702/FBtr0343568,FBtr0332290	retintron	0,1^2-	irt;chrX:4429995_4430564:-	2	1	0	0	0	0	0	0	0	0	0	0	1	1	0	0.432536
FBgn0003218	rdgB	ASTA0009803	FBtr0100195/FBtr0301532/FBtr0301533/FBtr0301534/FBtr0301535/FBtr0340289,FBtr0100194	Unclassified	1^,2^3-4^	chrX:13656864_13661819:+;chrX:13656902_13657101:+,chrX:13657122_13661819:+	1	2	15	0.5	0.968	11	0.5	0.957	15.5	11.5	13.5	0.011	1	1	0.011	0.490757
FBgn0003218	rdgB	ASTA0013256	FBtr0100195/FBtr0301532/FBtr0301533/FBtr0301534/FBtr0301535/FBtr0340289,FBtr0331716	Unclassified	1^,2^3-4^	chrX:13656864_13661819:+;chrX:13656902_13657101:+,chrX:13657145_13661819:+	1	2	15	0	1	11	0	1	15	11	13	0	1	1	0	0.432536
FBgn0003218	rdgB	ASTA0012898	FBtr0100195/FBtr0301532/FBtr0301533/FBtr0301534/FBtr0301535/FBtr0340289,FBtr0073822	altdonor	1^,2^	chrX:13656864_13661819:+;chrX:13656902_13661819:+	1	1	15	3	0.833	11	9	0.55	18	20	19	0.283	0.0860093	1	0.283	0.872738
FBgn0003218	rdgB	ASTA0018036	FBtr0100195/FBtr0301532/FBtr0301533/FBtr0301534/FBtr0301535/FBtr0340289,FBtr0331717	altdonor	1^,2^	chrX:13656864_13661819:+;chrX:13656979_13661819:+	1	1	15	2	0.882	11	3	0.786	17	14	15.5	0.096	0.635809	1	0.096	0.730096
FBgn0003218	rdgB	ASTA0018860	FBtr0100194,FBtr0331717	Unclassified	1^3-4^,2^	chrX:13656902_13657101:+,chrX:13657122_13661819:+;chrX:13656979_13661819:+	2	1	0.5	2	0.2	0.5	3	0.143	2.5	3.5	3	0.057	1	1	0.057	0.65106
FBgn0003218	rdgB	ASTA0002293	FBtr0331716,FBtr0331717	Unclassified	1^3-4^,2^	chrX:13656902_13657101:+,chrX:13657145_13661819:+;chrX:13656979_13661819:+	2	1	0	2	0	0	3	0	2	3	2.5	0	1	1	0	0.432536
FBgn0003218	rdgB	ASTA0001242	FBtr0073822,FBtr0100194	exonskip	0,1-2^	chrX:13656902_13661819:+;chrX:13656902_13657101:+,chrX:13657122_13661819:+	1	2	3	0.5	0.857	9	0.5	0.947	3.5	9.5	6.5	-0.09	0.505495	1	0.09	0.720489
FBgn0003218	rdgB	ASTA0012245	FBtr0073822,FBtr0331716	exonskip	0,1-2^	chrX:13656902_13661819:+;chrX:13656902_13657101:+,chrX:13657145_13661819:+	1	2	3	0	1	9	0	1	3	9	6	0	1	1	0	0.432536
FBgn0003218	rdgB	ASTA0015648	FBtr0073822,FBtr0331717	altdonor	1^,2^	chrX:13656902_13661819:+;chrX:13656979_13661819:+	1	1	3	2	0.6	9	3	0.75	5	12	8.5	-0.15	0.600032	1	0.15	0.796371
FBgn0003218	rdgB	ASTA0003484	FBtr0100194,FBtr0331716	altdonor	1^,2^	chrX:13657122_13661819:+;chrX:13657145_13661819:+	1	1	1	0	1	1	0	1	1	1	1	0	1	1	0	0.432536
FBgn0003218	rdgB	ASTA0004370	FBtr0073822/FBtr0073823/FBtr0100194/FBtr0100195/FBtr0301532/FBtr0301533/FBtr0301534/FBtr0340289,FBtr0301535/FBtr0331716/FBtr0331717	exonskip	0,1-2^	chrX:13664176_13665160:+;chrX:13664176_13664798:+,chrX:13664838_13665160:+	1	2	19	51.5	0.27	13	43	0.232	70.5	56	63.25	0.038	0.83863	1	0.038	0.598273
FBgn0003218	rdgB	ASTA0006862	FBtr0301534,FBtr0073822/FBtr0073823/FBtr0100194/FBtr0100195/FBtr0301532/FBtr0301533/FBtr0301535/FBtr0331716/FBtr0331717/FBtr0340289	altdonor	1^,2^	chrX:13666690_13666818:+;chrX:13666729_13666818:+	1	1	38	67	0.362	43	75	0.364	105	118	111.5	-0.002	1	1	0.002	0.444471
FBgn0003218	rdgB	ASTA0007855	FBtr0331717/FBtr0340289,FBtr0073823/FBtr0301533/FBtr0301534/FBtr0301535	AltLE	1-2),3-4)	chrX:13668012_13668718:+;chrX:13668012_13669465:+	1	1	5	36	0.122	9	52	0.148	41	61	51	-0.026	0.777305	1	0.026	0.555674
FBgn0003218	rdgB	ASTA0003805	FBtr0331717/FBtr0340289,FBtr0331716	AltLE	1-2),3-4^5-6)	chrX:13668012_13668718:+;chrX:13668012_13670005:+	1	1	5	13	0.278	9	8	0.529	18	17	17.5	-0.251	0.175583	1	0.251	0.864829
FBgn0003218	rdgB	ASTA0018164	FBtr0331717/FBtr0340289,FBtr0073822/FBtr0100194/FBtr0100195	AltLE	1-2),3-4)	chrX:13668012_13668718:+;chrX:13668012_13670708:+	1	1	5	1	0.833	9	0	1	6	9	7.5	-0.167	0.4	1	0.167	0.814177
FBgn0003218	rdgB	ASTA0000998	FBtr0073823/FBtr0301533/FBtr0301534/FBtr0301535,FBtr0331716	AltLE	1-2),3-4^5-6)	chrX:13668012_13669465:+;chrX:13668012_13670005:+	1	1	36	13	0.735	52	8	0.867	49	60	54.5	-0.132	0.0932268	1	0.132	0.775508
FBgn0003218	rdgB	ASTA0008269	FBtr0073823/FBtr0301533/FBtr0301534/FBtr0301535,FBtr0073822/FBtr0100194/FBtr0100195	AltLE	1-2),3-4)	chrX:13668012_13669465:+;chrX:13668012_13670708:+	1	1	36	1	0.973	52	0	1	37	52	44.5	-0.027	0.41573	1	0.027	0.55907
FBgn0003218	rdgB	ASTA0014179	FBtr0073822/FBtr0100194/FBtr0100195,FBtr0331716	exonskip	0,1-2^	chrX:13668012_13670708:+;chrX:13668012_13670005:+,chrX:13670414_13670708:+	1	2	1	12	0.077	0	8.5	0	13	8.5	10.75	0.077	1	1	0.077	0.696861
FBgn0003254	rib	ASTA0016058	FBtr0330057,FBtr0086512/FBtr0330058	AltFE	1(2^,3(4^	chr2R:15158292_15165366:+;chr2R:15163658_15165366:+	1	1	0	1	0	0	1	0	1	1	1	0	1	1	0	0.432536
FBgn0003256	rl	ASTA0016627	FBtr0113703,FBtr0113700	AltFE	1(2^,3(4^	chr2RHet:198288_198981:+;chr2RHet:198760_198981:+	1	1	0	1	0	0	7	0	1	7	4	0	1	1	0	0.432536
FBgn0003256	rl	ASTA0019023	FBtr0329919/FBtr0329920/FBtr0345337,FBtr0113700	altacceptor	1-,2-	chr2RHet:198760_198964:+;chr2RHet:198760_198981:+	1	1	9	1	0.9	7	7	0.5	10	14	12	0.4	0.0790759	1	0.4	0.902382
FBgn0003256	rl	ASTA0020499	FBtr0113700/FBtr0113701/FBtr0113702/FBtr0113703/FBtr0329920/FBtr0345337,FBtr0329919	exonskip	0,1-2^	chr2RHet:199154_203348:+;chr2RHet:199154_200985:+,chr2RHet:201079_203348:+	1	2	145	3	0.98	213	4	0.982	148	217	182.5	-0.002	1	1	0.002	0.444471
FBgn0003256	rl	ASTA0014289	FBtr0113700/FBtr0113701/FBtr0113702/FBtr0113703/FBtr0329919/FBtr0345337,FBtr0329920	exonskip	0,1-2^	chr2RHet:203476_207044:+;chr2RHet:203476_203529:+,chr2RHet:203592_207044:+	1	2	189	2.5	0.987	238	2.5	0.99	191.5	240.5	216	-0.003	0.704978	1	0.003	0.449469
FBgn0003256	rl	ASTA0003649	FBtr0113700/FBtr0113702/FBtr0113703/FBtr0329919/FBtr0329920,FBtr0345337	altacceptor	1-,2-	chr2RHet:240440_247338:+;chr2RHet:240440_251676:+	1	1	98	137	0.417	105	125	0.457	235	230	232.5	-0.04	0.401421	1	0.04	0.604289
FBgn0003256	rl	ASTA0004165	FBtr0113701/FBtr0113702,FBtr0329919/FBtr0329920/FBtr0345337	retintron	0,1^2-	irt;chr2RHet:198760_198964:+	2	1	68	9	0.883	63.5	7	0.901	77	70.5	73.75	-0.018	0.800378	1	0.018	0.522537
FBgn0003256	rl	ASTA0004348	FBtr0113701/FBtr0113702,FBtr0113700	retintron	0,1^2-	irt;chr2RHet:198760_198981:+	2	1	76	1	0.987	69.5	7	0.908	77	76.5	76.75	0.079	0.0329438	1	0.079	0.700209
FBgn0003261	Rm62	ASTA0001271	FBtr0078649/FBtr0078650/FBtr0078651/FBtr0078652/FBtr0078653/FBtr0078654/FBtr0301947/FBtr0302597,FBtr0309319	altdonor	1^,2^	chr3R:1827459_1829394:-;chr3R:1827459_1827784:-	1	1	258	93	0.735	252	78	0.764	351	330	340.5	-0.029	0.426413	1	0.029	0.566542
FBgn0003261	Rm62	ASTA0014994	FBtr0078649/FBtr0078650/FBtr0078651/FBtr0078652/FBtr0078653/FBtr0078654/FBtr0301947/FBtr0302597,FBtr0309322	exonskip	0,1-2^	chr3R:1827459_1829394:-;chr3R:1828444_1829394:-,chr3R:1827459_1827784:-	1	2	258	46.5	0.847	252	39	0.866	304.5	291	297.75	-0.019	0.426413	1	0.019	0.526709
FBgn0003261	Rm62	ASTA0010885	FBtr0078649/FBtr0078650/FBtr0078651/FBtr0078652/FBtr0078653/FBtr0078654/FBtr0301947/FBtr0302597,FBtr0309320	exonskip	0,1-2^	chr3R:1827459_1829394:-;chr3R:1828476_1829394:-,chr3R:1827459_1827554:-	1	2	258	0	1	252	0	1	258	252	255	0	1	1	0	0.432536
FBgn0003261	Rm62	ASTA0015972	FBtr0078649/FBtr0078650/FBtr0078651/FBtr0078652/FBtr0078653/FBtr0078654/FBtr0301947/FBtr0302597,FBtr0309321	exonskip	0,1-2^	chr3R:1827459_1829394:-;chr3R:1828821_1829394:-,chr3R:1827459_1827784:-	1	2	258	72.5	0.781	252	67.5	0.789	330.5	319.5	325	-0.008	0.599282	1	0.008	0.475232
FBgn0003261	Rm62	ASTA0018342	FBtr0309320,FBtr0309319	Unclassified	1^2-4^,3^	chr3R:1828476_1829394:-,chr3R:1827459_1827554:-;chr3R:1827459_1827784:-	2	1	0	93	0	0	78	0	93	78	85.5	0	1	1	0	0.432536
FBgn0003261	Rm62	ASTA0010021	FBtr0309320,FBtr0309322	Unclassified	1-4^,2-3^	chr3R:1828476_1829394:-,chr3R:1827459_1827554:-;chr3R:1828444_1829394:-,chr3R:1827459_1827784:-	2	2	0	46.5	0	0	39	0	46.5	39	42.75	0	1	1	0	0.432536
FBgn0003261	Rm62	ASTA0005656	FBtr0309321,FBtr0309320	Unclassified	1-3^,2-4^	chr3R:1828821_1829394:-,chr3R:1827459_1827784:-;chr3R:1828476_1829394:-,chr3R:1827459_1827554:-	2	2	72.5	0	1	67.5	0	1	72.5	67.5	70	0	1	1	0	0.432536
FBgn0003261	Rm62	ASTA0019053	FBtr0309321,FBtr0309322	altacceptor	1-,2-	chr3R:1828821_1829394:-;chr3R:1828444_1829394:-	1	1	52	0	1	57	0	1	52	57	54.5	0	1	1	0	0.432536
FBgn0003261	Rm62	ASTA0019730	FBtr0078652,FBtr0078654	AltFE	1(2^,3(4^5-6^	chr3R:1830849_1833758:-;chr3R:1830849_1833167:-	1	1	304	0	1	261	0	1	304	261	282.5	0	1	1	0	0.432536
FBgn0003261	Rm62	ASTA0005545	FBtr0078650/FBtr0078652/FBtr0301947/FBtr0309319/FBtr0309320/FBtr0309321/FBtr0309322,FBtr0078649/FBtr0078651	exonskip	0,1-2^	chr3R:1830849_1833758:-;chr3R:1831020_1833758:-,chr3R:1830849_1830927:-	1	2	304	16	0.95	261	6.5	0.976	320	267.5	293.75	-0.026	0.123555	1	0.026	0.555674
FBgn0003261	Rm62	ASTA0005314	FBtr0078650/FBtr0078652/FBtr0301947/FBtr0309319/FBtr0309320/FBtr0309321/FBtr0309322,FBtr0302597	exonskip	0,1-2^	chr3R:1830849_1833758:-;chr3R:1831825_1833758:-,chr3R:1830849_1831671:-	1	2	304	34	0.899	261	46	0.85	338	307	322.5	0.049	0.021899	1	0.049	0.630634
FBgn0003261	Rm62	ASTA0008259	FBtr0078650/FBtr0078652/FBtr0301947/FBtr0309319/FBtr0309320/FBtr0309321/FBtr0309322,FBtr0078653	exonskip	0,1-2^	chr3R:1830849_1833758:-;chr3R:1831837_1833758:-,chr3R:1830849_1831671:-	1	2	304	22	0.933	261	27.5	0.905	326	288.5	307.25	0.028	0.315596	1	0.028	0.562612
FBgn0003261	Rm62	ASTA0017604	FBtr0301947,FBtr0078654	AltFE	1(2^3-4^,5(6^7-8^	chr3R:1830849_1834272:-;chr3R:1830849_1833167:-	1	1	0	0	0	0	0	0	0	0	0	0	1	1	0	0.432536
FBgn0003261	Rm62	ASTA0014579	FBtr0302597,FBtr0078649/FBtr0078651	mutexcl	1-2^,3-4^	chr3R:1831825_1833758:-,chr3R:1830849_1831671:-;chr3R:1831020_1833758:-,chr3R:1830849_1830927:-	2	2	34	16	0.68	46	6.5	0.876	50	52.5	51.25	-0.196	0.0119317	0.822492	0.196	0.8298
FBgn0003261	Rm62	ASTA0002637	FBtr0078653,FBtr0078649/FBtr0078651	mutexcl	1-2^,3-4^	chr3R:1831837_1833758:-,chr3R:1830849_1831671:-;chr3R:1831020_1833758:-,chr3R:1830849_1830927:-	2	2	22	16	0.579	27.5	6.5	0.809	38	34	36	-0.23	0.101908	1	0.23	0.848527
FBgn0003261	Rm62	ASTA0008319	FBtr0078653,FBtr0302597	altacceptor	1-,2-	chr3R:1831837_1833758:-;chr3R:1831825_1833758:-	1	1	3	27	0.1	6	43	0.122	30	49	39.5	-0.022	1	1	0.022	0.538062
FBgn0003261	Rm62	ASTA0007066	FBtr0309319/FBtr0309322,FBtr0078649/FBtr0078650/FBtr0309320/FBtr0309321	altdonor	1^,2^	chr3R:1834029_1834277:-;chr3R:1834029_1834272:-	1	1	1	24	0.04	0	42	0	25	42	33.5	0.04	0.373134	1	0.04	0.604289
FBgn0003261	Rm62	ASTA0001429	FBtr0309319/FBtr0309322,FBtr0301947	altdon_altacc	1^4-,2^3-	chr3R:1834029_1834277:-;chr3R:1834032_1834272:-	1	1	1	4	0.2	0	3	0	5	3	4	0.2	1	1	0.2	0.836301
FBgn0003261	Rm62	ASTA0014899	FBtr0301947,FBtr0078649/FBtr0078650/FBtr0309320/FBtr0309321	altacceptor	1-,2-	chr3R:1834032_1834272:-;chr3R:1834029_1834272:-	1	1	4	24	0.143	3	42	0.067	28	45	36.5	0.076	0.416986	1	0.076	0.692834
FBgn0003261	Rm62	ASTA0018390	FBtr0309319,FBtr0309322	retintron	0,1^2-	irt;chr3R:1828444_1829394:-	2	1	0	0	0	0	0	0	0	0	0	0	1	1	0	0.432536
FBgn0003261	Rm62	ASTA0008185	FBtr0309319,FBtr0309321	retintron	0,1^2-	irt;chr3R:1828821_1829394:-	2	1	102	52	0.662	80.5	57	0.585	154	137.5	145.75	0.077	0.154527	1	0.077	0.696861
FBgn0003300	run	ASTA0006409	FBtr0345922,FBtr0304593	AltFE	1(2^3-6^,4(5^	chrX:20562040_20566837:+;chrX:20566420_20566837:+	1	1	0	2	0	0	0	0	2	0	1	0	1	1	0	0.432536
FBgn0003300	run	ASTA0012414	FBtr0304593,FBtr0077279	altdonor	1^,2^	chrX:20566420_20566837:+;chrX:20566429_20566837:+	1	1	2	0	1	0	0	0	2	0	1	1	1	1	1	0.999951
FBgn0003301	rut	ASTA0015262	FBtr0333657,FBtr0333654	exonskip	0,1-2^	chrX:14684912_14687158:-;chrX:14686387_14687158:-,chrX:14684912_14685280:-	1	2	1	46.5	0.021	3	26.5	0.102	47.5	29.5	38.5	-0.081	0.192993	1	0.081	0.703411
FBgn0003301	rut	ASTA0001455	FBtr0333657,FBtr0073992/FBtr0333655/FBtr0340467	exonskip	0,1-2^	chrX:14684912_14687158:-;chrX:14686462_14687158:-,chrX:14684912_14685280:-	1	2	1	63	0.016	3	35.5	0.078	64	38.5	51.25	-0.062	0.136364	1	0.062	0.663723
FBgn0003301	rut	ASTA0002420	FBtr0333656,FBtr0333657	altdonor	1^,2^	chrX:14684912_14687506:-;chrX:14684912_14687158:-	1	1	2	1	0.667	3	3	0.5	3	6	4.5	0.167	1	1	0.167	0.814177
FBgn0003301	rut	ASTA0009938	FBtr0333656,FBtr0333654	Unclassified	1^,2^3-4^	chrX:14684912_14687506:-;chrX:14686387_14687158:-,chrX:14684912_14685280:-	1	2	2	46.5	0.041	3	26.5	0.102	48.5	29.5	39	-0.061	0.0315913	1	0.061	0.660861
FBgn0003301	rut	ASTA0004687	FBtr0333656,FBtr0073992/FBtr0333655/FBtr0340467	Unclassified	1^,2^3-4^	chrX:14684912_14687506:-;chrX:14686462_14687158:-,chrX:14684912_14685280:-	1	2	2	63	0.031	3	35.5	0.078	65	38.5	51.75	-0.047	0.341212	1	0.047	0.624618
FBgn0003301	rut	ASTA0010615	FBtr0333656,FBtr0305581	exonskip	0,1-2^	chrX:14684912_14687506:-;chrX:14686462_14687506:-,chrX:14684912_14685280:-	1	2	2	58	0.033	3	34	0.081	60	37	48.5	-0.048	0.375143	1	0.048	0.627529
FBgn0003301	rut	ASTA0001246	FBtr0073992/FBtr0333655/FBtr0340467,FBtr0333654	altacceptor	1-,2-	chrX:14686462_14687158:-;chrX:14686387_14687158:-	1	1	35	2	0.946	18	0	1	37	18	27.5	-0.054	1	1	0.054	0.642812
FBgn0003301	rut	ASTA0003057	FBtr0305581,FBtr0333657	Unclassified	1^3-4^,2^	chrX:14686462_14687506:-,chrX:14684912_14685280:-;chrX:14684912_14687158:-	2	1	58	1	0.983	34	3	0.919	59	37	48	0.064	0.288956	1	0.064	0.667411
FBgn0003301	rut	ASTA0000911	FBtr0305581,FBtr0333654	altdon_altacc	1^3-,2^4-	chrX:14686462_14687506:-;chrX:14686387_14687158:-	1	1	25	2	0.926	15	0	1	27	15	21	-0.074	0.529617	1	0.074	0.689389
FBgn0003301	rut	ASTA0011862	FBtr0305581,FBtr0073992/FBtr0333655/FBtr0340467	altdonor	1^,2^	chrX:14686462_14687506:-;chrX:14686462_14687158:-	1	1	25	35	0.417	15	18	0.455	60	33	46.5	-0.038	0.827458	1	0.038	0.598273
FBgn0003301	rut	ASTA0009567	FBtr0305581/FBtr0333654/FBtr0333655/FBtr0333656/FBtr0333657/FBtr0340467,FBtr0073992	exonskip	0,1-2^	chrX:14690156_14692907:-;chrX:14691556_14692907:-,chrX:14690156_14691324:-	1	2	19	20.5	0.481	11	19	0.367	39.5	30	34.75	0.114	0.17446	1	0.114	0.755034
FBgn0003301	rut	ASTA0002776	FBtr0333656/FBtr0333657,FBtr0333655	AltFE	1(2^3-4^,5(6^	chrX:14695456_14719778:-;chrX:14695456_14712633:-	1	1	0	0	0	0	0	0	0	0	0	0	1	1	0	0.432536
FBgn0003301	rut	ASTA0010233	FBtr0073992/FBtr0305581/FBtr0333654/FBtr0340467,FBtr0333655	AltFE	1(2^3-4^,5(6^	chrX:14695456_14719994:-;chrX:14695456_14712633:-	1	1	0	0	0	0	0	0	0	0	0	0	1	1	0	0.432536
FBgn0003301	rut	ASTA0009259	FBtr0073992/FBtr0305581/FBtr0333654/FBtr0340467,FBtr0333656/FBtr0333657	AltFE	1(2^,3(4^	chrX:14718961_14719994:-;chrX:14718961_14719778:-	1	1	0	17	0	0	14	0	17	14	15.5	0	1	1	0	0.432536
FBgn0003310	S	ASTA0005206	FBtr0077993,FBtr0077994	AltFE	1(4^,2(3^	chr2L:1062214_1076834:-;chr2L:1062214_1077651:-	1	1	31	0	1	33	0	1	31	33	32	0	1	1	0	0.432536
FBgn0003317	sax	ASTA0007800	FBtr0088832/FBtr0308825,FBtr0088833	AltFE	1(3^,2(4^	chr2R:3694104_3694576:+;chr2R:3694518_3694576:+	1	1	29	2	0.935	16	1	0.941	31	17	24	-0.006	1	1	0.006	0.465625
FBgn0003317	sax	ASTA0009793	FBtr0088832/FBtr0088833,FBtr0308825	exonskip	0,1-2^	chr2R:3694707_3695073:+;chr2R:3694707_3694820:+,chr2R:3694857_3695073:+	1	2	41	15.5	0.726	16	8.5	0.653	56.5	24.5	40.5	0.073	0.595892	1	0.073	0.687448
FBgn0003319	Sb	ASTA0017197	FBtr0344008,FBtr0083250	AltFE	1(2^,3(4^	chr3R:11942282_11957948:+;chr3R:11954603_11957948:+	1	1	0	0	0	0	0	0	0	0	0	0	1	1	0	0.432536
FBgn0003328	scb	ASTA0007382	FBtr0087369,FBtr0087370	AltFE	1(2^,3(4^	chr2R:11136989_11141550:+;chr2R:11140516_11141550:+	1	1	12	6	0.667	6	4	0.6	18	10	14	0.067	1	1	0.067	0.675562
FBgn0003339	Scr	ASTA0001037	FBtr0081658,FBtr0081657	AltFE	1(2^,3(4^	chr3R:2667937_2675266:-;chr3R:2667937_2673637:-	1	1	3	4	0.429	7	2	0.778	7	9	8	-0.349	0.302448	1	0.349	0.89428
FBgn0003345	sd	ASTA0008865	FBtr0308134,FBtr0308133	AltFE	1(3^,2(4^	chrX:15698521_15699590:+;chrX:15698947_15699590:+	1	1	0	1	0	0	2	0	1	2	1.5	0	1	1	0	0.432536
FBgn0003345	sd	ASTA0012739	FBtr0308134,FBtr0308129	AltFE	1(2^3-4^,5(6^7-8^	chrX:15698521_15713628:+;chrX:15706305_15713628:+	1	1	0	0	0	0	0	0	0	0	0	0	1	1	0	0.432536
FBgn0003345	sd	ASTA0013275	FBtr0308134,FBtr0112826	AltFE	1(2^3-4^,5(6^7-8^	chrX:15698521_15713628:+;chrX:15706472_15713628:+	1	1	0	0	0	0	0	0	0	0	0	0	1	1	0	0.432536
FBgn0003345	sd	ASTA0017399	FBtr0308134,FBtr0308130	AltFE	1(2^3-4^,5(6^	chrX:15698521_15713628:+;chrX:15707640_15713628:+	1	1	0	0	0	0	0	0	0	0	0	0	1	1	0	0.432536
FBgn0003345	sd	ASTA0005194	FBtr0308134,FBtr0310311	AltFE	1(2^3-4^,5(6^	chrX:15698521_15713628:+;chrX:15709764_15713628:+	1	1	0	0	0	0	0	0	0	0	0	0	1	1	0	0.432536
FBgn0003345	sd	ASTA0011973	FBtr0308134,FBtr0074101	AltFE	1(2^3-4^,5(6^	chrX:15698521_15713628:+;chrX:15712552_15713628:+	1	1	0	1	0	0	2	0	1	2	1.5	0	1	1	0	0.432536
FBgn0003345	sd	ASTA0012182	FBtr0308133,FBtr0308128	altdonor	1^,2^	chrX:15698947_15699590:+;chrX:15699211_15699590:+	1	1	1	13	0.071	2	0	1	14	2	8	-0.929	0.025	1	0.929	0.946533
FBgn0003345	sd	ASTA0005385	FBtr0308133,FBtr0340115	AltFE	1(2^3-4^,5(6^	chrX:15698947_15713628:+;chrX:15706305_15713628:+	1	1	0	0	0	0	0	0	0	0	0	0	1	1	0	0.432536
FBgn0003345	sd	ASTA0017687	FBtr0308133,FBtr0308132	AltFE	1(2^3-4^,5(6^	chrX:15698947_15713628:+;chrX:15706472_15713628:+	1	1	0	0	0	0	0	0	0	0	0	0	1	1	0	0.432536
FBgn0003345	sd	ASTA0020607	FBtr0308133,FBtr0310311	AltFE	1(2^3-4^,5(6^	chrX:15698947_15713628:+;chrX:15709764_15713628:+	1	1	0	0	0	0	0	0	0	0	0	0	1	1	0	0.432536
FBgn0003345	sd	ASTA0006825	FBtr0308133,FBtr0074101	AltFE	1(2^3-4^,5(6^	chrX:15698947_15713628:+;chrX:15712552_15713628:+	1	1	0	1	0	0	2	0	1	2	1.5	0	1	1	0	0.432536
FBgn0003345	sd	ASTA0009515	FBtr0308128,FBtr0308130	AltFE	1(2^3-4^,5(6^	chrX:15699211_15713628:+;chrX:15707640_15713628:+	1	1	0	0	0	0	0	0	0	0	0	0	1	1	0	0.432536
FBgn0003345	sd	ASTA0016269	FBtr0112824,FBtr0308129	AltFE	1(2^,3(4^5-6^	chrX:15700355_15713628:+;chrX:15706305_15713628:+	1	1	23	0	1	30	0	1	23	30	26.5	0	1	1	0	0.432536
FBgn0003345	sd	ASTA0007598	FBtr0112824,FBtr0074100	AltFE	1(2^,3(4^	chrX:15700355_15713628:+;chrX:15706564_15713628:+	1	1	23	0	1	30	0	1	23	30	26.5	0	1	1	0	0.432536
FBgn0003345	sd	ASTA0010456	FBtr0112824,FBtr0308130	AltFE	1(2^,3(4^	chrX:15700355_15713628:+;chrX:15707640_15713628:+	1	1	23	0	1	30	0	1	23	30	26.5	0	1	1	0	0.432536
FBgn0003345	sd	ASTA0015173	FBtr0112824,FBtr0310311	AltFE	1(2^,3(4^	chrX:15700355_15713628:+;chrX:15709764_15713628:+	1	1	23	0	1	30	0	1	23	30	26.5	0	1	1	0	0.432536
FBgn0003345	sd	ASTA0016864	FBtr0112824,FBtr0074101	AltFE	1(2^,3(4^	chrX:15700355_15713628:+;chrX:15712552_15713628:+	1	1	23	1	0.958	30	2	0.938	24	32	28	0.02	1	1	0.02	0.530833
FBgn0003345	sd	ASTA0000505	FBtr0340115,FBtr0308129	exonskip	0,1-2^	chrX:15706305_15713628:+;chrX:15706305_15707881:+,chrX:15708329_15713628:+	1	2	0	6.5	0	0	11	0	6.5	11	8.75	0	1	1	0	0.432536
FBgn0003345	sd	ASTA0017897	FBtr0340115,FBtr0074100	AltFE	1(2^,3(4^	chrX:15706305_15713628:+;chrX:15706564_15713628:+	1	1	0	0	0	0	0	0	0	0	0	0	1	1	0	0.432536
FBgn0003345	sd	ASTA0016202	FBtr0340115,FBtr0308130	AltFE	1(2^,3(4^	chrX:15706305_15713628:+;chrX:15707640_15713628:+	1	1	0	0	0	0	0	0	0	0	0	0	1	1	0	0.432536
FBgn0003345	sd	ASTA0004646	FBtr0340115,FBtr0310311	AltFE	1(2^,3(4^	chrX:15706305_15713628:+;chrX:15709764_15713628:+	1	1	0	0	0	0	0	0	0	0	0	0	1	1	0	0.432536
FBgn0003345	sd	ASTA0008501	FBtr0340115,FBtr0074101	AltFE	1(2^,3(4^	chrX:15706305_15713628:+;chrX:15712552_15713628:+	1	1	0	1	0	0	2	0	1	2	1.5	0	1	1	0	0.432536
FBgn0003345	sd	ASTA0006348	FBtr0301544,FBtr0074100	Unclassified	1^3-4^,2^	chrX:15706472_15707633:+,chrX:15708329_15713628:+;chrX:15706564_15713628:+	2	1	7	0	1	10	0	1	7	10	8.5	0	1	1	0	0.432536
FBgn0003345	sd	ASTA0017620	FBtr0301544,FBtr0112826	altacceptor	1-,2-	chrX:15706472_15707633:+;chrX:15706472_15707881:+	1	1	1	1	0.5	0	1	0	2	1	1.5	0.5	1	1	0.5	0.926884
FBgn0003345	sd	ASTA0012692	FBtr0301544,FBtr0310312	Unclassified	1^4-,2^3-5^6-	chrX:15706472_15707633:+;chrX:15706564_15707584:+,chrX:15707636_15707768:+	1	2	1	0	1	0	0	0	1	0	0.5	1	1	1	1	0.999951
FBgn0003345	sd	ASTA0015087	FBtr0301544,FBtr0074099	Unclassified	1^4-,2^3-5^6-	chrX:15706472_15707633:+;chrX:15706564_15707584:+,chrX:15707640_15707881:+	1	2	1	0	1	0	0	0	1	0	0.5	1	1	1	1	0.999951
FBgn0003345	sd	ASTA0000958	FBtr0301544,FBtr0308131	altdonor	1^,2^	chrX:15706472_15707633:+;chrX:15706564_15707633:+	1	1	1	1	0.5	0	1	0	2	1	1.5	0.5	1	1	0.5	0.926884
FBgn0003345	sd	ASTA0015750	FBtr0301544,FBtr0112825/FBtr0301543	altdon_altacc	1^3-,2^4-	chrX:15706472_15707633:+;chrX:15706564_15707768:+	1	1	1	1	0.5	0	1	0	2	1	1.5	0.5	1	1	0.5	0.926884
FBgn0003345	sd	ASTA0002487	FBtr0301544,FBtr0112827	altdon_altacc	1^3-,2^4-	chrX:15706472_15707633:+;chrX:15706564_15707881:+	1	1	1	0	1	0	0	0	1	0	0.5	1	1	1	1	0.999951
FBgn0003345	sd	ASTA0003439	FBtr0301544,FBtr0310313	altdonor	1^,2^	chrX:15706472_15707633:+;chrX:15706568_15707633:+	1	1	1	0	1	0	1	0	1	1	1	1	1	1	1	0.999951
FBgn0003345	sd	ASTA0002714	FBtr0112826,FBtr0074100	Unclassified	1^3-4^,2^	chrX:15706472_15707881:+,chrX:15708329_15713628:+;chrX:15706564_15713628:+	2	1	7	0	1	10.5	0	1	7	10.5	8.75	0	1	1	0	0.432536
FBgn0003345	sd	ASTA0011608	FBtr0112826,FBtr0310312	Unclassified	1^6-,2^3-4^5-	chrX:15706472_15707881:+;chrX:15706564_15707584:+,chrX:15707636_15707768:+	1	2	1	0	1	1	0	1	1	1	1	0	1	1	0	0.432536
FBgn0003345	sd	ASTA0007024	FBtr0112826,FBtr0074099	Unclassified	1^,2^3-4^	chrX:15706472_15707881:+;chrX:15706564_15707584:+,chrX:15707640_15707881:+	1	2	1	0	1	1	0	1	1	1	1	0	1	1	0	0.432536
FBgn0003345	sd	ASTA0006891	FBtr0112826,FBtr0308131	altdon_altacc	1^4-,2^3-	chrX:15706472_15707881:+;chrX:15706564_15707633:+	1	1	1	1	0.5	1	1	0.5	2	2	2	0	1	1	0	0.432536
FBgn0003345	sd	ASTA0003679	FBtr0112826,FBtr0112825/FBtr0301543	altdon_altacc	1^4-,2^3-	chrX:15706472_15707881:+;chrX:15706564_15707768:+	1	1	1	1	0.5	1	1	0.5	2	2	2	0	1	1	0	0.432536
FBgn0003345	sd	ASTA0009679	FBtr0112826,FBtr0112827	altdonor	1^,2^	chrX:15706472_15707881:+;chrX:15706564_15707881:+	1	1	1	0	1	1	0	1	1	1	1	0	1	1	0	0.432536
FBgn0003345	sd	ASTA0016648	FBtr0112826,FBtr0310313	altdon_altacc	1^4-,2^3-	chrX:15706472_15707881:+;chrX:15706568_15707633:+	1	1	1	0	1	1	1	0.5	1	2	1.5	0.5	1	1	0.5	0.926884
FBgn0003345	sd	ASTA0003721	FBtr0308132,FBtr0301544	exonskip	0,1-2^	chrX:15706472_15713628:+;chrX:15706472_15707633:+,chrX:15708329_15713628:+	1	2	0	7	0	0	10	0	7	10	8.5	0	1	1	0	0.432536
FBgn0003345	sd	ASTA0009726	FBtr0308132,FBtr0112826	exonskip	0,1-2^	chrX:15706472_15713628:+;chrX:15706472_15707881:+,chrX:15708329_15713628:+	1	2	0	7	0	0	10.5	0	7	10.5	8.75	0	1	1	0	0.432536
FBgn0003345	sd	ASTA0008632	FBtr0308132,FBtr0310312	Unclassified	1^,2^3-4^5-6^	chrX:15706472_15713628:+;chrX:15706564_15707584:+,chrX:15707636_15707768:+,chrX:15708329_15713628:+	1	3	0	4.33333	0	0	6.66667	0	4.33333	6.66667	5.5	0	1	1	0	0.432536
FBgn0003345	sd	ASTA0015790	FBtr0308132,FBtr0074099	Unclassified	1^,2^3-4^5-6^	chrX:15706472_15713628:+;chrX:15706564_15707584:+,chrX:15707640_15707881:+,chrX:15708329_15713628:+	1	3	0	4.33333	0	0	6.66667	0	4.33333	6.66667	5.5	0	1	1	0	0.432536
FBgn0003345	sd	ASTA0008059	FBtr0308132,FBtr0308131	Unclassified	1^,2^3-4^	chrX:15706472_15713628:+;chrX:15706564_15707633:+,chrX:15708329_15713628:+	1	2	0	7	0	0	10.5	0	7	10.5	8.75	0	1	1	0	0.432536
FBgn0003345	sd	ASTA0004832	FBtr0308132,FBtr0112825/FBtr0301543	Unclassified	1^,2^3-4^	chrX:15706472_15713628:+;chrX:15706564_15707768:+,chrX:15708329_15713628:+	1	2	0	7	0	0	10.5	0	7	10.5	8.75	0	1	1	0	0.432536
FBgn0003345	sd	ASTA0017781	FBtr0308132,FBtr0112827	Unclassified	1^,2^3-4^	chrX:15706472_15713628:+;chrX:15706564_15707881:+,chrX:15708329_15713628:+	1	2	0	6.5	0	0	10	0	6.5	10	8.25	0	1	1	0	0.432536
FBgn0003345	sd	ASTA0013028	FBtr0308132,FBtr0074100	altdonor	1^,2^	chrX:15706472_15713628:+;chrX:15706564_15713628:+	1	1	0	0	0	0	0	0	0	0	0	0	1	1	0	0.432536
FBgn0003345	sd	ASTA0011092	FBtr0308132,FBtr0310313	Unclassified	1^,2^3-4^	chrX:15706472_15713628:+;chrX:15706568_15707633:+,chrX:15708329_15713628:+	1	2	0	6.5	0	0	10.5	0	6.5	10.5	8.5	0	1	1	0	0.432536
FBgn0003345	sd	ASTA0013592	FBtr0310312,FBtr0308131	Unclassified	1-3^4-,2-	chrX:15706564_15707584:+,chrX:15707636_15707768:+;chrX:15706564_15707633:+	2	1	0	1	0	0	1	0	1	1	1	0	1	1	0	0.432536
FBgn0003345	sd	ASTA0017714	FBtr0310312,FBtr0112827	Unclassified	1-2^3-,4-	chrX:15706564_15707584:+,chrX:15707636_15707768:+;chrX:15706564_15707881:+	2	1	0	0	0	0	0	0	0	0	0	0	1	1	0	0.432536
FBgn0003345	sd	ASTA0017702	FBtr0310312,FBtr0310313	Unclassified	1^3-5^6-,2^4-	chrX:15706564_15707584:+,chrX:15707636_15707768:+;chrX:15706568_15707633:+	2	1	0	0	0	0	1	0	0	1	0.5	0	1	1	0	0.432536
FBgn0003345	sd	ASTA0002408	FBtr0074099,FBtr0308131	Unclassified	1-3^4-,2-	chrX:15706564_15707584:+,chrX:15707640_15707881:+;chrX:15706564_15707633:+	2	1	0	1	0	0	1	0	1	1	1	0	1	1	0	0.432536
FBgn0003345	sd	ASTA0017763	FBtr0074099,FBtr0112825/FBtr0301543	Unclassified	1-2^4-,3-	chrX:15706564_15707584:+,chrX:15707640_15707881:+;chrX:15706564_15707768:+	2	1	0	1	0	0	1	0	1	1	1	0	1	1	0	0.432536
FBgn0003345	sd	ASTA0011854	FBtr0074099,FBtr0310313	Unclassified	1^3-5^6-,2^4-	chrX:15706564_15707584:+,chrX:15707640_15707881:+;chrX:15706568_15707633:+	2	1	0	0	0	0	1	0	0	1	0.5	0	1	1	0	0.432536
FBgn0003345	sd	ASTA0006563	FBtr0308131,FBtr0112825/FBtr0301543	altacceptor	1-,2-	chrX:15706564_15707633:+;chrX:15706564_15707768:+	1	1	1	1	0.5	1	1	0.5	2	2	2	0	1	1	0	0.432536
FBgn0003345	sd	ASTA0003415	FBtr0308131,FBtr0112827	altacceptor	1-,2-	chrX:15706564_15707633:+;chrX:15706564_15707881:+	1	1	1	0	1	1	0	1	1	1	1	0	1	1	0	0.432536
FBgn0003345	sd	ASTA0017327	FBtr0308131,FBtr0310313	altdonor	1^,2^	chrX:15706564_15707633:+;chrX:15706568_15707633:+	1	1	1	0	1	1	1	0.5	1	2	1.5	0.5	1	1	0.5	0.926884
FBgn0003345	sd	ASTA0010175	FBtr0112825/FBtr0301543,FBtr0310312	exonskip	0,1-2^	chrX:15706564_15707768:+;chrX:15706564_15707584:+,chrX:15707636_15707768:+	1	2	1	0	1	1	0	1	1	1	1	0	1	1	0	0.432536
FBgn0003345	sd	ASTA0001058	FBtr0112825/FBtr0301543,FBtr0112827	altacceptor	1-,2-	chrX:15706564_15707768:+;chrX:15706564_15707881:+	1	1	1	0	1	1	0	1	1	1	1	0	1	1	0	0.432536
FBgn0003345	sd	ASTA0017955	FBtr0112825/FBtr0301543,FBtr0310313	altdon_altacc	1^4-,2^3-	chrX:15706564_15707768:+;chrX:15706568_15707633:+	1	1	1	0	1	1	1	0.5	1	2	1.5	0.5	1	1	0.5	0.926884
FBgn0003345	sd	ASTA0015071	FBtr0112827,FBtr0074099	exonskip	0,1-2^	chrX:15706564_15707881:+;chrX:15706564_15707584:+,chrX:15707640_15707881:+	1	2	0	0	0	0	0	0	0	0	0	0	1	1	0	0.432536
FBgn0003345	sd	ASTA0010557	FBtr0112827,FBtr0310313	altdon_altacc	1^4-,2^3-	chrX:15706564_15707881:+;chrX:15706568_15707633:+	1	1	0	0	0	0	1	0	0	1	0.5	0	1	1	0	0.432536
FBgn0003345	sd	ASTA0014098	FBtr0074100,FBtr0310312	skip2exons	0,1-2^3-4^	chrX:15706564_15713628:+;chrX:15706564_15707584:+,chrX:15707636_15707768:+,chrX:15708329_15713628:+	1	3	0	4.33333	0	0	6.66667	0	4.33333	6.66667	5.5	0	1	1	0	0.432536
FBgn0003345	sd	ASTA0007885	FBtr0074100,FBtr0074099	skip2exons	0,1-2^3-4^	chrX:15706564_15713628:+;chrX:15706564_15707584:+,chrX:15707640_15707881:+,chrX:15708329_15713628:+	1	3	0	4.33333	0	0	6.66667	0	4.33333	6.66667	5.5	0	1	1	0	0.432536
FBgn0003345	sd	ASTA0008742	FBtr0074100,FBtr0308131	exonskip	0,1-2^	chrX:15706564_15713628:+;chrX:15706564_15707633:+,chrX:15708329_15713628:+	1	2	0	7	0	0	10.5	0	7	10.5	8.75	0	1	1	0	0.432536
FBgn0003345	sd	ASTA0017738	FBtr0074100,FBtr0112825/FBtr0301543	exonskip	0,1-2^	chrX:15706564_15713628:+;chrX:15706564_15707768:+,chrX:15708329_15713628:+	1	2	0	7	0	0	10.5	0	7	10.5	8.75	0	1	1	0	0.432536
FBgn0003345	sd	ASTA0001617	FBtr0074100,FBtr0112827	exonskip	0,1-2^	chrX:15706564_15713628:+;chrX:15706564_15707881:+,chrX:15708329_15713628:+	1	2	0	6.5	0	0	10	0	6.5	10	8.25	0	1	1	0	0.432536
FBgn0003345	sd	ASTA0004921	FBtr0074100,FBtr0310313	Unclassified	1^,2^3-4^	chrX:15706564_15713628:+;chrX:15706568_15707633:+,chrX:15708329_15713628:+	1	2	0	6.5	0	0	10.5	0	6.5	10.5	8.5	0	1	1	0	0.432536
FBgn0003345	sd	ASTA0011929	FBtr0308131,FBtr0308130	AltFE	1(2^4-6^,3(5^	chrX:15706564_15713628:+;chrX:15707640_15713628:+	1	1	0	0	0	0	0	0	0	0	0	0	1	1	0	0.432536
FBgn0003345	sd	ASTA0013443	FBtr0112827,FBtr0310311	AltFE	1(2^3-4^,5(6^	chrX:15706564_15713628:+;chrX:15709764_15713628:+	1	1	0	0	0	0	0	0	0	0	0	0	1	1	0	0.432536
FBgn0003345	sd	ASTA0002320	FBtr0112825/FBtr0301543,FBtr0074101	AltFE	1(2^3-4^,5(6^	chrX:15706564_15713628:+;chrX:15712552_15713628:+	1	1	0	1	0	0	2	0	1	2	1.5	0	1	1	0	0.432536
FBgn0003345	sd	ASTA0013258	FBtr0310312,FBtr0074099	altdon_altacc	1^3-,2^4-	chrX:15707636_15707768:+;chrX:15707640_15707881:+	1	1	0	0	0	0	0	0	0	0	0	0	1	1	0	0.432536
FBgn0003345	sd	ASTA0007554	FBtr0308130,FBtr0074099	exonskip	0,1-2^	chrX:15707640_15713628:+;chrX:15707640_15707881:+,chrX:15708329_15713628:+	1	2	0	6.5	0	0	10	0	6.5	10	8.25	0	1	1	0	0.432536
FBgn0003345	sd	ASTA0004226	FBtr0308130,FBtr0310311	AltFE	1(2^,3(4^	chrX:15707640_15713628:+;chrX:15709764_15713628:+	1	1	0	0	0	0	0	0	0	0	0	0	1	1	0	0.432536
FBgn0003345	sd	ASTA0011066	FBtr0308130,FBtr0074101	AltFE	1(2^,3(4^	chrX:15707640_15713628:+;chrX:15712552_15713628:+	1	1	0	1	0	0	2	0	1	2	1.5	0	1	1	0	0.432536
FBgn0003345	sd	ASTA0020120	FBtr0310311,FBtr0074101	AltFE	1(2^,3(4^	chrX:15709764_15713628:+;chrX:15712552_15713628:+	1	1	0	1	0	0	2	0	1	2	1.5	0	1	1	0	0.432536
FBgn0003345	sd	ASTA0011686	FBtr0074099/FBtr0074100/FBtr0074101/FBtr0112824/FBtr0112825/FBtr0112826/FBtr0112827/FBtr0301543/FBtr0301544/FBtr0308128/FBtr0308129/FBtr0308130/FBtr0308131/FBtr0308132/FBtr0308133/FBtr0308134/FBtr0310312/FBtr0310313/FBtr0340115,FBtr0310311	exonskip	0,1-2^	chrX:15714587_15717219:+;chrX:15714587_15715041:+,chrX:15715807_15717219:+	1	2	35	2.5	0.933	30	3.5	0.896	37.5	33.5	35.5	0.037	1	1	0.037	0.59444
FBgn0003345	sd	ASTA0014029	FBtr0074099/FBtr0112825/FBtr0112826/FBtr0112827/FBtr0308129/FBtr0310312/FBtr0310313/FBtr0340115,FBtr0074100/FBtr0074101/FBtr0112824/FBtr0301543/FBtr0301544/FBtr0308128/FBtr0308130/FBtr0308131/FBtr0308132/FBtr0308133/FBtr0308134/FBtr0310311	altacceptor	1-,2-	chrX:15717261_15717325:+;chrX:15717261_15717340:+	1	1	7	22	0.241	8	15	0.348	29	23	26	-0.107	0.539599	1	0.107	0.746106
FBgn0003346	RanGAP	ASTA0015582	FBtr0081234,FBtr0334175	altacceptor	1-,2-	chr2L:19442256_19444951:+;chr2L:19442256_19445208:+	1	1	0	0	0	0	0	0	0	0	0	0	1	1	0	0.432536
FBgn0003353	sei	ASTA0016633	FBtr0343342,FBtr0072169	AltFE	1(2^3-4^,5(6^	chr2R:19935072_19936945:+;chr2R:19936771_19936945:+	1	1	0	2	0	0	0	0	2	0	1	0	1	1	0	0.432536
FBgn0003353	sei	ASTA0015992	FBtr0072169,FBtr0072170	altdonor	1^,2^	chr2R:19936771_19936945:+;chr2R:19936807_19936945:+	1	1	2	6	0.25	0	13	0	8	13	10.5	0.25	0.133333	1	0.25	0.864587
FBgn0003360	sesB	ASTA0017867	FBtr0073423,FBtr0073424	exonskip	0,1-2^	chrX:10676714_10678383:-;chrX:10676923_10678383:-,chrX:10676714_10676809:-	1	2	292	0.5	0.998	191	0.5	0.997	292.5	191.5	242	0.001	1	1	0.001	0.439231
FBgn0003360	sesB	ASTA0011086	FBtr0073421/FBtr0346384,FBtr0073422	exonskip	0,1-2^	chrX:10676714_10680838:-;chrX:10676923_10680838:-,chrX:10676714_10676809:-	1	2	543	0.5	0.999	423	0.5	0.999	543.5	423.5	483.5	0	1	1	0	0.432536
FBgn0003360	sesB	ASTA0002057	FBtr0073422,FBtr0073424	AltFE	1(2^,3(4^	chrX:10676923_10680838:-;chrX:10676923_10678383:-	1	1	0	0	0	0	0	0	0	0	0	0	1	1	0	0.432536
FBgn0003371	sgg	ASTA0004685	FBtr0070474,FBtr0070473	Unclassified	1-4^5-6^,2-3^	chrX:2528059_2528859:+,chrX:2529065_2535157:+,chrX:2535395_2535622:+;chrX:2528059_2528868:+,chrX:2528905_2535622:+	3	2	8.33333	0	1	7	0	1	8.33333	7	7.66667	0	1	1	0	0.432536
FBgn0003371	sgg	ASTA0019361	FBtr0070474,FBtr0070466	Unclassified	1-2^3-4^5-,6-	chrX:2528059_2528859:+,chrX:2529065_2535157:+,chrX:2535395_2535622:+;chrX:2528059_2535830:+	3	1	8.33333	3	0.735	7	1	0.875	11.3333	8	9.66667	-0.14	0.142857	1	0.14	0.784824
FBgn0003371	sgg	ASTA0008379	FBtr0070474,FBtr0070467/FBtr0070469	Unclassified	1^3-4^5-6^,2^	chrX:2528059_2528859:+,chrX:2529065_2535157:+,chrX:2535395_2535622:+;chrX:2528212_2535622:+	3	1	8.33333	12	0.41	7	5	0.583	20.3333	12	16.1667	-0.173	0.0491228	1	0.173	0.817913
FBgn0003371	sgg	ASTA0015289	FBtr0070473,FBtr0070466	Unclassified	1-2^3-,4-	chrX:2528059_2528868:+,chrX:2528905_2535622:+;chrX:2528059_2535830:+	2	1	0	3	0	0	1	0	3	1	2	0	1	1	0	0.432536
FBgn0003371	sgg	ASTA0006923	FBtr0070473,FBtr0070467/FBtr0070469	Unclassified	1^3-4^,2^	chrX:2528059_2528868:+,chrX:2528905_2535622:+;chrX:2528212_2535622:+	2	1	0	12	0	0	5	0	12	5	8.5	0	1	1	0	0.432536
FBgn0003371	sgg	ASTA0016507	FBtr0070468,FBtr0070474	skip2exons	0,1-2^3-4^	chrX:2528059_2535622:+;chrX:2528059_2528859:+,chrX:2529065_2535157:+,chrX:2535395_2535622:+	1	3	25	8.33333	0.75	20	7	0.741	33.3333	27	30.1667	0.009	0.102394	1	0.009	0.480035
FBgn0003371	sgg	ASTA0009996	FBtr0070468,FBtr0070473	exonskip	0,1-2^	chrX:2528059_2535622:+;chrX:2528059_2528868:+,chrX:2528905_2535622:+	1	2	25	0	1	20	0	1	25	20	22.5	0	1	1	0	0.432536
FBgn0003371	sgg	ASTA0007931	FBtr0070468,FBtr0070466	altacceptor	1-,2-	chrX:2528059_2535622:+;chrX:2528059_2535830:+	1	1	25	3	0.893	20	1	0.952	28	21	24.5	-0.059	0.625347	1	0.059	0.656834
FBgn0003371	sgg	ASTA0016741	FBtr0070468,FBtr0070467/FBtr0070469	altdonor	1^,2^	chrX:2528059_2535622:+;chrX:2528212_2535622:+	1	1	25	12	0.676	20	5	0.8	37	25	31	-0.124	0.386975	1	0.124	0.765368
FBgn0003371	sgg	ASTA0000500	FBtr0070468,FBtr0070472	AltFE	1(2^,3(4^	chrX:2528059_2535622:+;chrX:2528288_2535622:+	1	1	25	0	1	20	0	1	25	20	22.5	0	1	1	0	0.432536
FBgn0003371	sgg	ASTA0018637	FBtr0070468,FBtr0070470	AltFE	1(2^,3(4^	chrX:2528059_2535622:+;chrX:2531587_2535622:+	1	1	25	0	1	20	0	1	25	20	22.5	0	1	1	0	0.432536
FBgn0003371	sgg	ASTA0010229	FBtr0070473,FBtr0301966	AltFE	1(2^3-4^,5(6^	chrX:2528059_2535622:+;chrX:2535395_2535622:+	1	1	25	16	0.61	20	11	0.645	41	31	36	-0.035	0.809586	1	0.035	0.587599
FBgn0003371	sgg	ASTA0016677	FBtr0070466,FBtr0070467/FBtr0070469	altdon_altacc	1^4-,2^3-	chrX:2528059_2535830:+;chrX:2528212_2535622:+	1	1	3	12	0.2	1	5	0.167	15	6	10.5	0.033	1	1	0.033	0.580903
FBgn0003371	sgg	ASTA0003633	FBtr0070466,FBtr0070475	AltFE	1(2^3-4^,5(6^	chrX:2528059_2563945:+;chrX:2537766_2563945:+	1	1	0	39	0	0	20	0	39	20	29.5	0	1	1	0	0.432536
FBgn0003371	sgg	ASTA0003074	FBtr0070474,FBtr0302185	AltFE	1(2^3-4^5-6^7-8^,9(10^11-12^	chrX:2528059_2563945:+;chrX:2539313_2563945:+	1	1	0	0	0	0	0	0	0	0	0	0	1	1	0	0.432536
FBgn0003371	sgg	ASTA0011816	FBtr0070473,FBtr0331752	AltFE	1(2^3-4^5-6^,7(8^9-10^11-12^	chrX:2528059_2563945:+;chrX:2540905_2563945:+	1	1	0	0	0	0	0	0	0	0	0	0	1	1	0	0.432536
FBgn0003371	sgg	ASTA0013964	FBtr0070473,FBtr0070471	AltFE	1(2^3-4^5-6^,7(8^	chrX:2528059_2563945:+;chrX:2555127_2563945:+	1	1	0	110	0	0	91	0	110	91	100.5	0	1	1	0	0.432536
FBgn0003371	sgg	ASTA0014309	FBtr0070473,FBtr0112828	AltFE	1(2^3-4^5-6^,7(8^9-10^11-12^	chrX:2528059_2563945:+;chrX:2561873_2563945:+	1	1	0	0	0	0	0	0	0	0	0	0	1	1	0	0.432536
FBgn0003371	sgg	ASTA0017185	FBtr0070472,FBtr0070470	AltFE	1(2^,3(4^	chrX:2528288_2535622:+;chrX:2531587_2535622:+	1	1	0	0	0	0	0	0	0	0	0	0	1	1	0	0.432536
FBgn0003371	sgg	ASTA0008164	FBtr0070472,FBtr0301966	AltFE	1(2^,3(4^	chrX:2528288_2535622:+;chrX:2535395_2535622:+	1	1	0	16	0	0	11	0	16	11	13.5	0	1	1	0	0.432536
FBgn0003371	sgg	ASTA0009704	FBtr0070472,FBtr0070475	AltFE	1(2^3-4^,5(6^	chrX:2528288_2563945:+;chrX:2537766_2563945:+	1	1	0	39	0	0	20	0	39	20	29.5	0	1	1	0	0.432536
FBgn0003371	sgg	ASTA0002728	FBtr0070472,FBtr0070476	AltFE	1(2^3-4^,5(6^	chrX:2528288_2563945:+;chrX:2539313_2563945:+	1	1	0	0	0	0	0	0	0	0	0	0	1	1	0	0.432536
FBgn0003371	sgg	ASTA0008991	FBtr0070472,FBtr0331752	AltFE	1(2^3-4^,5(6^7-8^9-10^	chrX:2528288_2563945:+;chrX:2540905_2563945:+	1	1	0	0	0	0	0	0	0	0	0	0	1	1	0	0.432536
FBgn0003371	sgg	ASTA0005728	FBtr0070472,FBtr0331751	AltFE	1(2^3-4^,5(6^7-8^9-10^	chrX:2528288_2563945:+;chrX:2552903_2563945:+	1	1	0	0	0	0	0	0	0	0	0	0	1	1	0	0.432536
FBgn0003371	sgg	ASTA0012343	FBtr0070472,FBtr0112828	AltFE	1(2^3-4^,5(6^7-8^9-10^	chrX:2528288_2563945:+;chrX:2561873_2563945:+	1	1	0	0	0	0	0	0	0	0	0	0	1	1	0	0.432536
FBgn0003371	sgg	ASTA0003891	FBtr0070470,FBtr0301966	AltFE	1(2^,3(4^	chrX:2531587_2535622:+;chrX:2535395_2535622:+	1	1	0	16	0	0	11	0	16	11	13.5	0	1	1	0	0.432536
FBgn0003371	sgg	ASTA0007043	FBtr0070470,FBtr0070475	AltFE	1(2^3-4^,5(6^	chrX:2531587_2563945:+;chrX:2537766_2563945:+	1	1	0	39	0	0	20	0	39	20	29.5	0	1	1	0	0.432536
FBgn0003371	sgg	ASTA0010789	FBtr0070470,FBtr0070476	AltFE	1(2^3-4^,5(6^	chrX:2531587_2563945:+;chrX:2539313_2563945:+	1	1	0	0	0	0	0	0	0	0	0	0	1	1	0	0.432536
FBgn0003371	sgg	ASTA0013685	FBtr0070470,FBtr0331752	AltFE	1(2^3-4^,5(6^7-8^9-10^	chrX:2531587_2563945:+;chrX:2540905_2563945:+	1	1	0	0	0	0	0	0	0	0	0	0	1	1	0	0.432536
FBgn0003371	sgg	ASTA0011554	FBtr0070470,FBtr0331751	AltFE	1(2^3-4^,5(6^7-8^9-10^	chrX:2531587_2563945:+;chrX:2552903_2563945:+	1	1	0	0	0	0	0	0	0	0	0	0	1	1	0	0.432536
FBgn0003371	sgg	ASTA0003643	FBtr0070470,FBtr0112828	AltFE	1(2^3-4^,5(6^7-8^9-10^	chrX:2531587_2563945:+;chrX:2561873_2563945:+	1	1	0	0	0	0	0	0	0	0	0	0	1	1	0	0.432536
FBgn0003371	sgg	ASTA0015030	FBtr0301966,FBtr0302185	AltFE	1(2^3-4^,5(6^	chrX:2535395_2539408:+;chrX:2539313_2539408:+	1	1	0	0	0	0	0	0	0	0	0	0	1	1	0	0.432536
FBgn0003371	sgg	ASTA0004556	FBtr0301966,FBtr0070475	AltFE	1(2^3-4^7-8^9-10^,5(6^	chrX:2535395_2563945:+;chrX:2537766_2563945:+	1	1	0	39	0	0	20	0	39	20	29.5	0	1	1	0	0.432536
FBgn0003371	sgg	ASTA0020325	FBtr0301966,FBtr0331752	AltFE	1(2^3-4^5-6^9-10^,7(8^11-12^13-14^	chrX:2535395_2563945:+;chrX:2540905_2563945:+	1	1	0	0	0	0	0	0	0	0	0	0	1	1	0	0.432536
FBgn0003371	sgg	ASTA0006178	FBtr0301966,FBtr0331751	AltFE	1(2^3-4^5-6^7-8^,9(10^11-12^13-14^	chrX:2535395_2563945:+;chrX:2552903_2563945:+	1	1	0	0	0	0	0	0	0	0	0	0	1	1	0	0.432536
FBgn0003371	sgg	ASTA0015730	FBtr0301966,FBtr0112828	AltFE	1(2^3-4^5-6^7-8^,9(10^11-12^13-14^	chrX:2535395_2563945:+;chrX:2561873_2563945:+	1	1	0	0	0	0	0	0	0	0	0	0	1	1	0	0.432536
FBgn0003371	sgg	ASTA0006339	FBtr0070466/FBtr0070467/FBtr0070468/FBtr0070469/FBtr0070470/FBtr0070472/FBtr0070473/FBtr0070474,FBtr0301966	skip2exons	0,1-2^3-4^	chrX:2536127_2563945:+;chrX:2536127_2539408:+,chrX:2539452_2543768:+,chrX:2543773_2563945:+	1	3	214	0	1	192	0.333333	0.998	214	192.333	203.167	0.002	0.474201	1	0.002	0.444471
FBgn0003371	sgg	ASTA0017829	FBtr0070475,FBtr0331753	exonskip	0,1-2^	chrX:2537766_2563945:+;chrX:2537766_2563666:+,chrX:2563787_2563945:+	1	2	39	1.5	0.963	20	0.5	0.976	40.5	20.5	30.5	-0.013	1	1	0.013	0.500558
FBgn0003371	sgg	ASTA0004155	FBtr0070475,FBtr0070476	AltFE	1(2^,3(4^	chrX:2537766_2563945:+;chrX:2539313_2563945:+	1	1	39	0	1	20	0	1	39	20	29.5	0	1	1	0	0.432536
FBgn0003371	sgg	ASTA0014714	FBtr0070475,FBtr0331752	AltFE	1(2^,3(4^5-6^7-8^	chrX:2537766_2563945:+;chrX:2540905_2563945:+	1	1	39	0	1	20	0	1	39	20	29.5	0	1	1	0	0.432536
FBgn0003371	sgg	ASTA0002841	FBtr0070475,FBtr0331751	AltFE	1(2^,3(4^5-6^7-8^	chrX:2537766_2563945:+;chrX:2552903_2563945:+	1	1	39	0	1	20	0	1	39	20	29.5	0	1	1	0	0.432536
FBgn0003371	sgg	ASTA0018605	FBtr0070475,FBtr0112828	AltFE	1(2^,3(4^5-6^7-8^	chrX:2537766_2563945:+;chrX:2561873_2563945:+	1	1	39	0	1	20	0	1	39	20	29.5	0	1	1	0	0.432536
FBgn0003371	sgg	ASTA0004755	FBtr0070476,FBtr0302185	exonskip	0,1-2^	chrX:2539313_2563945:+;chrX:2539313_2539408:+,chrX:2539448_2563945:+	1	2	0	0	0	0	0	0	0	0	0	0	1	1	0	0.432536
FBgn0003371	sgg	ASTA0005360	FBtr0302185,FBtr0331752	AltFE	1(2^3-4^,5(6^7-8^9-10^	chrX:2539313_2563945:+;chrX:2540905_2563945:+	1	1	0	0	0	0	0	0	0	0	0	0	1	1	0	0.432536
FBgn0003371	sgg	ASTA0000696	FBtr0302185,FBtr0331751	AltFE	1(2^3-4^,5(6^7-8^9-10^	chrX:2539313_2563945:+;chrX:2552903_2563945:+	1	1	0	0	0	0	0	0	0	0	0	0	1	1	0	0.432536
FBgn0003371	sgg	ASTA0000777	FBtr0302185,FBtr0112828	AltFE	1(2^3-4^,5(6^7-8^9-10^	chrX:2539313_2563945:+;chrX:2561873_2563945:+	1	1	0	0	0	0	0	0	0	0	0	0	1	1	0	0.432536
FBgn0003371	sgg	ASTA0019738	FBtr0302185,FBtr0301966	Unclassified	1^,2^3-4^	chrX:2539448_2563945:+;chrX:2539452_2543768:+,chrX:2543773_2563945:+	1	2	0	0	0	0	0	0	0	0	0	0	1	1	0	0.432536
FBgn0003371	sgg	ASTA0000913	FBtr0331752,FBtr0331751	AltFE	1(2^,3(4^	chrX:2540905_2553180:+;chrX:2552903_2553180:+	1	1	3	13	0.188	4	7	0.364	16	11	13.5	-0.176	0.391304	1	0.176	0.820436
FBgn0003371	sgg	ASTA0007171	FBtr0331752,FBtr0112828	AltFE	1(2^3-4^,5(6^7-8^	chrX:2540905_2563666:+;chrX:2561873_2563666:+	1	1	0	0	0	0	0	0	0	0	0	0	1	1	0	0.432536
FBgn0003371	sgg	ASTA0007471	FBtr0331751,FBtr0112828	AltFE	1(2^3-4^,5(6^7-8^	chrX:2552903_2563666:+;chrX:2561873_2563666:+	1	1	0	0	0	0	0	0	0	0	0	0	1	1	0	0.432536
FBgn0003371	sgg	ASTA0019667	FBtr0070471,FBtr0331751/FBtr0331752	exonskip	0,1-2^	chrX:2555127_2563945:+;chrX:2555127_2563666:+,chrX:2563787_2563945:+	1	2	110	3.5	0.969	91	1	0.989	113.5	92	102.75	-0.02	0.383312	1	0.02	0.530833
FBgn0003371	sgg	ASTA0015493	FBtr0112828,FBtr0070466/FBtr0070467/FBtr0070468/FBtr0070469/FBtr0070470/FBtr0070471/FBtr0070472/FBtr0070473/FBtr0070474/FBtr0070475/FBtr0070476/FBtr0301966/FBtr0302185/FBtr0331751/FBtr0331752/FBtr0331753	exonskip	0,1-2^	chrX:2564291_2565340:+;chrX:2564291_2565153:+,chrX:2565265_2565340:+	1	2	0	158	0	0	123.5	0	158	123.5	140.75	0	1	1	0	0.432536
FBgn0003371	sgg	ASTA0016629	FBtr0070466/FBtr0070467/FBtr0070468/FBtr0070469/FBtr0070470/FBtr0070471/FBtr0070472/FBtr0070473/FBtr0070474/FBtr0070475/FBtr0070476/FBtr0112828/FBtr0301966/FBtr0302185/FBtr0331752/FBtr0331753,FBtr0331751	exonskip	0,1-2^	chrX:2565856_2566946:+;chrX:2565856_2566099:+,chrX:2566157_2566946:+	1	2	309	3	0.99	270	2.5	0.991	312	272.5	292.25	-0.001	0.627434	1	0.001	0.439231
FBgn0003371	sgg	ASTA0003759	FBtr0302185,FBtr0070466/FBtr0070468/FBtr0070469/FBtr0070470/FBtr0070471/FBtr0070472/FBtr0070473/FBtr0070475/FBtr0070476/FBtr0301966	AltLE	1-2),3-4)	chrX:2567652_2567938:+;chrX:2567652_2568629:+	1	1	0	48	0	0	35	0	48	35	41.5	0	1	1	0	0.432536
FBgn0003371	sgg	ASTA0018982	FBtr0302185,FBtr0070467/FBtr0070474/FBtr0112828/FBtr0331752/FBtr0331753	AltLE	1-2),3-4)	chrX:2567652_2567938:+;chrX:2567652_2571133:+	1	1	0	218	0	0	157	0	218	157	187.5	0	1	1	0	0.432536
FBgn0003371	sgg	ASTA0003781	FBtr0070466/FBtr0070468/FBtr0070469/FBtr0070470/FBtr0070471/FBtr0070472/FBtr0070473/FBtr0070475/FBtr0070476/FBtr0301966,FBtr0070467/FBtr0070474/FBtr0112828/FBtr0331752/FBtr0331753	AltLE	1-2),3-4)	chrX:2567652_2568629:+;chrX:2567652_2571133:+	1	1	48	218	0.18	35	157	0.182	266	192	229	-0.002	1	1	0.002	0.444471
FBgn0003371	sgg	ASTA0012464	FBtr0070467/FBtr0070474/FBtr0112828/FBtr0331752/FBtr0331753,FBtr0331751	exonskip	0,1-2^	chrX:2567652_2571133:+;chrX:2567652_2568629:+,chrX:2568955_2571133:+	1	2	218	24.5	0.899	157	17.5	0.9	242.5	174.5	208.5	-0.001	1	1	0.001	0.439231
FBgn0003371	sgg	ASTA0007379	FBtr0070471,FBtr0331751	retintron	0,1^2-	irt;chrX:2552903_2553180:+	2	1	14.5	13	0.527	8.5	7	0.548	27.5	15.5	21.5	-0.021	1	1	0.021	0.53452
FBgn0003380	Sh	ASTA0011324	FBtr0308200,FBtr0089657/FBtr0089661/FBtr0302902/FBtr0302903/FBtr0332300	altacceptor	1-,2-	chrX:17835194_17836814:-;chrX:17835191_17836814:-	1	1	8	19	0.296	9	16	0.36	27	25	26	-0.064	0.769013	1	0.064	0.667411
FBgn0003380	Sh	ASTA0003662	FBtr0308200,FBtr0089658/FBtr0089660/FBtr0332301	AltLE	1-2^3-4^5-6),7-8^9-10^11-12)	chrX:17837006_17839251:-;chrX:17824810_17839251:-	1	1	21	14	0.6	18	18	0.5	35	36	35.5	0.1	0.477087	1	0.1	0.738004
FBgn0003380	Sh	ASTA0001746	FBtr0089657/FBtr0089661/FBtr0302902/FBtr0302903/FBtr0308200,FBtr0332300	Unclassified	1^3-4^,2^	chrX:17839382_17843953:-,chrX:17837006_17839251:-;chrX:17837006_17840631:-	2	1	23	0	1	21.5	0	1	23	21.5	22.25	0	1	1	0	0.432536
FBgn0003380	Sh	ASTA0013252	FBtr0089657/FBtr0089658/FBtr0332300,FBtr0332301	AltFE	1(2^3-4^,5(6^7-8^	chrX:17847380_17884366:-;chrX:17847380_17860380:-	1	1	0	0	0	0	0	0	0	0	0	0	1	1	0	0.432536
FBgn0003380	Sh	ASTA0010131	FBtr0308199,FBtr0332301	AltFE	1(2^3-4^,5(6^7-8^	chrX:17847380_17889606:-;chrX:17847380_17860380:-	1	1	0	0	0	0	0	0	0	0	0	0	1	1	0	0.432536
FBgn0003380	Sh	ASTA0005632	FBtr0308199,FBtr0089657/FBtr0089658/FBtr0332300	AltFE	1(2^3-4^,5(6^7-8^	chrX:17847380_17889606:-;chrX:17847380_17884366:-	1	1	0	0	0	0	0	0	0	0	0	0	1	1	0	0.432536
FBgn0003380	Sh	ASTA0019363	FBtr0301955,FBtr0332301	AltFE	1(2^,3(4^5-6^	chrX:17847380_17908296:-;chrX:17847380_17860380:-	1	1	0	0	0	0	0	0	0	0	0	0	1	1	0	0.432536
FBgn0003380	Sh	ASTA0017290	FBtr0301955,FBtr0089663	AltFE	1(2^,3(4^5-6^	chrX:17847380_17908296:-;chrX:17847380_17884423:-	1	1	0	0	0	0	0	0	0	0	0	0	1	1	0	0.432536
FBgn0003380	Sh	ASTA0012098	FBtr0301955,FBtr0308199	AltFE	1(2^,3(4^5-6^	chrX:17847380_17908296:-;chrX:17847380_17889606:-	1	1	0	0	0	0	0	0	0	0	0	0	1	1	0	0.432536
FBgn0003380	Sh	ASTA0001572	FBtr0089659/FBtr0089660,FBtr0332301	AltFE	1(2^3-4^,5(6^7-8^	chrX:17847380_17909160:-;chrX:17847380_17860380:-	1	1	0	0	0	0	0	0	0	0	0	0	1	1	0	0.432536
FBgn0003380	Sh	ASTA0019776	FBtr0089659/FBtr0089660,FBtr0089663	AltFE	1(2^3-4^,5(6^7-8^	chrX:17847380_17909160:-;chrX:17847380_17884423:-	1	1	0	0	0	0	0	0	0	0	0	0	1	1	0	0.432536
FBgn0003380	Sh	ASTA0003709	FBtr0089659/FBtr0089660,FBtr0308199	AltFE	1(2^3-4^,5(6^7-8^	chrX:17847380_17909160:-;chrX:17847380_17889606:-	1	1	0	0	0	0	0	0	0	0	0	0	1	1	0	0.432536
FBgn0003380	Sh	ASTA0003105	FBtr0089661/FBtr0332299,FBtr0332301	AltFE	1(2^,3(4^5-6^	chrX:17847380_17933117:-;chrX:17847380_17860380:-	1	1	23	0	1	9	0	1	23	9	16	0	1	1	0	0.432536
FBgn0003380	Sh	ASTA0007422	FBtr0089661/FBtr0332299,FBtr0089663	AltFE	1(2^,3(4^5-6^	chrX:17847380_17933117:-;chrX:17847380_17884423:-	1	1	23	0	1	9	0	1	23	9	16	0	1	1	0	0.432536
FBgn0003380	Sh	ASTA0013587	FBtr0089661/FBtr0332299,FBtr0308199	AltFE	1(2^,3(4^5-6^	chrX:17847380_17933117:-;chrX:17847380_17889606:-	1	1	23	0	1	9	0	1	23	9	16	0	1	1	0	0.432536
FBgn0003380	Sh	ASTA0009248	FBtr0089661/FBtr0332299,FBtr0301955	AltFE	1(2^,3(4^	chrX:17847380_17933117:-;chrX:17847380_17908296:-	1	1	23	0	1	9	0	1	23	9	16	0	1	1	0	0.432536
FBgn0003380	Sh	ASTA0004063	FBtr0089661/FBtr0332299,FBtr0089659/FBtr0089660	AltFE	1(2^,3(4^5-6^	chrX:17847380_17933117:-;chrX:17847380_17909160:-	1	1	23	0	1	9	0	1	23	9	16	0	1	1	0	0.432536
FBgn0003380	Sh	ASTA0019061	FBtr0302902,FBtr0332301	AltFE	1(2^3-4^5-6^,7(8^9-10^	chrX:17847380_17956859:-;chrX:17847380_17860380:-	1	1	0	0	0	0	0	0	0	0	0	0	1	1	0	0.432536
FBgn0003380	Sh	ASTA0012096	FBtr0302902,FBtr0089663	AltFE	1(2^3-4^5-6^,7(8^9-10^	chrX:17847380_17956859:-;chrX:17847380_17884423:-	1	1	0	0	0	0	0	0	0	0	0	0	1	1	0	0.432536
FBgn0003380	Sh	ASTA0011365	FBtr0302902,FBtr0308199	AltFE	1(2^3-4^5-6^,7(8^9-10^	chrX:17847380_17956859:-;chrX:17847380_17889606:-	1	1	0	0	0	0	0	0	0	0	0	0	1	1	0	0.432536
FBgn0003380	Sh	ASTA0013575	FBtr0302902,FBtr0089659/FBtr0089660	AltFE	1(2^3-4^5-6^,7(8^9-10^	chrX:17847380_17956859:-;chrX:17847380_17909160:-	1	1	0	0	0	0	0	0	0	0	0	0	1	1	0	0.432536
FBgn0003380	Sh	ASTA0012718	FBtr0302903/FBtr0308200,FBtr0301955	AltFE	1(2^3-4^5-6^7-8^9-10^,11(12^	chrX:17847380_17957125:-;chrX:17847380_17908296:-	1	1	0	0	0	0	0	0	0	0	0	0	1	1	0	0.432536
FBgn0003380	Sh	ASTA0006301	FBtr0089663,FBtr0089657/FBtr0089658/FBtr0332300	altdonor	1^,2^	chrX:17870825_17884423:-;chrX:17870825_17884366:-	1	1	0	0	0	0	3	0	0	3	1.5	0	1	1	0	0.432536
FBgn0003380	Sh	ASTA0010880	FBtr0302902,FBtr0302903/FBtr0308200	retintron	0,1^2-	irt;chrX:17933991_17934234:-	2	1	10	1	0.909	6.5	2	0.765	11	8.5	9.75	0.144	0.558824	1	0.144	0.791277
FBgn0003380	Sh	ASTA0014164	FBtr0302902,FBtr0302903/FBtr0308200	retintron	0,1^2-	irt;chrX:17956977_17957125:-	2	1	6	0	1	3	2	0.6	6	5	5.5	0.4	0.147368	1	0.4	0.902382
FBgn0003382	sha	ASTA0004355	FBtr0273343,FBtr0088120/FBtr0332463	altacceptor	1-,2-	chr2R:7217697_7217742:+;chr2R:7217697_7217763:+	1	1	0	0	0	0	0	0	0	0	0	0	1	1	0	0.432536
FBgn0003382	sha	ASTA0000251	FBtr0088120/FBtr0273343,FBtr0332463	altacceptor	1-,2-	chr2R:7219890_7219943:+;chr2R:7219890_7219967:+	1	1	0	0	0	0	0	0	0	0	0	0	1	1	0	0.432536
FBgn0003386	Shaw	ASTA0008275	FBtr0332184,FBtr0089274/FBtr0089275/FBtr0332185	skip2exons	0,1-2^3-4^	chr2L:3718486_3721378:+;chr2L:3718486_3720874:+,chr2L:3720905_3720967:+,chr2L:3721092_3721378:+	1	3	0	33.3333	0	1	30.6667	0.032	33.3333	31.6667	32.5	-0.032	0.230769	1	0.032	0.577119
FBgn0003386	Shaw	ASTA0008083	FBtr0332184,FBtr0089274	mutexcl	1-2^,3-4^	chr2L:3723765_3724883:+,chr2L:3725197_3726678:+;chr2L:3723765_3725655:+,chr2L:3725902_3726678:+	2	2	15	3.5	0.811	6.5	3	0.684	18.5	9.5	14	0.127	0.051448	1	0.127	0.771239
FBgn0003386	Shaw	ASTA0003283	FBtr0332184,FBtr0332185	Unclassified	1-2^3-,4-	chr2L:3723765_3724883:+,chr2L:3725197_3726678:+;chr2L:3723765_3726696:+	2	1	15	3	0.833	6.5	0	1	18	6.5	12.25	-0.167	1	1	0.167	0.814177
FBgn0003386	Shaw	ASTA0009795	FBtr0089274,FBtr0332185	Unclassified	1-2^3-,4-	chr2L:3723765_3725655:+,chr2L:3725902_3726678:+;chr2L:3723765_3726696:+	2	1	3.5	3	0.538	3	0	1	6.5	3	4.75	-0.462	0.192308	1	0.462	0.905973
FBgn0003386	Shaw	ASTA0003284	FBtr0089275/FBtr0289989,FBtr0332184	exonskip	0,1-2^	chr2L:3723765_3726678:+;chr2L:3723765_3724883:+,chr2L:3725197_3726678:+	1	2	1	15	0.062	3	6.5	0.316	16	9.5	12.75	-0.254	0.0671937	1	0.254	0.865363
FBgn0003386	Shaw	ASTA0011130	FBtr0089275/FBtr0289989,FBtr0089274	exonskip	0,1-2^	chr2L:3723765_3726678:+;chr2L:3723765_3725655:+,chr2L:3725902_3726678:+	1	2	1	3.5	0.222	3	3	0.5	4.5	6	5.25	-0.278	1	1	0.278	0.872059
FBgn0003386	Shaw	ASTA0013883	FBtr0089275/FBtr0289989,FBtr0332185	altacceptor	1-,2-	chr2L:3723765_3726678:+;chr2L:3723765_3726696:+	1	1	1	3	0.25	3	0	1	4	3	3.5	-0.75	0.142857	1	0.75	0.942603
FBgn0003388	shd	ASTA0015792	FBtr0075676,FBtr0333031	exonskip	0,1-2^	chr3L:14608031_14612532:+;chr3L:14608031_14609557:+,chr3L:14609813_14612532:+	1	2	0	0	0	0	0	0	0	0	0	0	1	1	0	0.432536
FBgn0003388	shd	ASTA0008126	FBtr0333031,FBtr0304700	AltFE	1(2^3-4^5-6^,7(8^	chr3L:14608031_14613017:+;chr3L:14612961_14613017:+	1	1	0	0	0	0	0	0	0	0	0	0	1	1	0	0.432536
FBgn0003390	shf	ASTA0003581	FBtr0340089,FBtr0070978	altdonor	1^,2^	chrX:6667283_6667998:-;chrX:6667283_6667947:-	1	1	0	7	0	0	7	0	7	7	7	0	1	1	0	0.432536
FBgn0003390	shf	ASTA0011809	FBtr0340089,FBtr0340088	altdon_altacc	1^4-,2^3-	chrX:6667283_6667998:-;chrX:6667295_6667947:-	1	1	0	7	0	0	6	0	7	6	6.5	0	1	1	0	0.432536
FBgn0003390	shf	ASTA0018797	FBtr0340088,FBtr0070978	altacceptor	1-,2-	chrX:6667295_6667947:-;chrX:6667283_6667947:-	1	1	7	7	0.5	6	7	0.462	14	13	13.5	0.038	1	1	0.038	0.598273
FBgn0003390	shf	ASTA0005058	FBtr0340090,FBtr0070978	altdon_altacc	1^3-,2^4-	chrX:6667295_6667998:-;chrX:6667283_6667947:-	1	1	0	7	0	0	7	0	7	7	7	0	1	1	0	0.432536
FBgn0003390	shf	ASTA0002566	FBtr0340090,FBtr0340089	altacceptor	1-,2-	chrX:6667295_6667998:-;chrX:6667283_6667998:-	1	1	0	0	0	0	0	0	0	0	0	0	1	1	0	0.432536
FBgn0003390	shf	ASTA0016020	FBtr0340090,FBtr0340088	altdonor	1^,2^	chrX:6667295_6667998:-;chrX:6667295_6667947:-	1	1	0	7	0	0	6	0	7	6	6.5	0	1	1	0	0.432536
FBgn0003392	shi	ASTA0006079	FBtr0074121/FBtr0074124,FBtr0111036	AltFE	1(2^,3(4^	chrX:15786200_15786860:+;chrX:15786603_15786860:+	1	1	9	17	0.346	2	8	0.2	26	10	18	0.146	0.687964	1	0.146	0.792684
FBgn0003392	shi	ASTA0000515	FBtr0074122/FBtr0074123/FBtr0333717/FBtr0340413,FBtr0301595	altdonor	1^,2^	chrX:15786285_15786860:+;chrX:15786394_15786860:+	1	1	73	5	0.936	70	1	0.986	78	71	74.5	-0.05	0.212349	1	0.05	0.633691
FBgn0003392	shi	ASTA0019792	FBtr0074122/FBtr0074123/FBtr0333717/FBtr0340413,FBtr0333718	altdonor	1^,2^	chrX:15786285_15786860:+;chrX:15786451_15786860:+	1	1	73	16	0.82	70	9	0.886	89	79	84	-0.066	0.280396	1	0.066	0.671632
FBgn0003392	shi	ASTA0008932	FBtr0074122/FBtr0074123/FBtr0333717/FBtr0340413,FBtr0074118/FBtr0301594/FBtr0301597	altdonor	1^,2^	chrX:15786285_15786860:+;chrX:15786474_15786860:+	1	1	73	75	0.493	70	25	0.737	148	95	121.5	-0.244	0.000178198	0.0666673	0.244	0.853525
FBgn0003392	shi	ASTA0010263	FBtr0074122/FBtr0074123/FBtr0333717/FBtr0340413,FBtr0111036	altdonor	1^,2^	chrX:15786285_15786860:+;chrX:15786603_15786860:+	1	1	73	17	0.811	70	8	0.897	90	78	84	-0.086	0.132756	1	0.086	0.714812
FBgn0003392	shi	ASTA0007214	FBtr0074122/FBtr0074123/FBtr0333717/FBtr0340413,FBtr0111037	altdonor	1^,2^	chrX:15786285_15786860:+;chrX:15786615_15786860:+	1	1	73	7	0.912	70	0	1	80	70	75	-0.088	0.0148771	0.88651	0.088	0.717869
FBgn0003392	shi	ASTA0013763	FBtr0301595,FBtr0333718	altdonor	1^,2^	chrX:15786394_15786860:+;chrX:15786451_15786860:+	1	1	5	16	0.238	1	9	0.1	21	10	15.5	0.138	0.634209	1	0.138	0.783077
FBgn0003392	shi	ASTA0015707	FBtr0301595,FBtr0074118/FBtr0301594/FBtr0301597	altdonor	1^,2^	chrX:15786394_15786860:+;chrX:15786474_15786860:+	1	1	5	75	0.062	1	25	0.038	80	26	53	0.024	1	1	0.024	0.547523
FBgn0003392	shi	ASTA0017787	FBtr0301595,FBtr0111036	altdonor	1^,2^	chrX:15786394_15786860:+;chrX:15786603_15786860:+	1	1	5	17	0.227	1	8	0.111	22	9	15.5	0.116	0.642338	1	0.116	0.756538
FBgn0003392	shi	ASTA0004760	FBtr0301595,FBtr0111037	altdonor	1^,2^	chrX:15786394_15786860:+;chrX:15786615_15786860:+	1	1	5	7	0.417	1	0	1	12	1	6.5	-0.583	0.461538	1	0.583	0.92931
FBgn0003392	shi	ASTA0007752	FBtr0333718,FBtr0074118/FBtr0301594/FBtr0301597	altdonor	1^,2^	chrX:15786451_15786860:+;chrX:15786474_15786860:+	1	1	16	75	0.176	9	25	0.265	91	34	62.5	-0.089	0.316678	1	0.089	0.719276
FBgn0003392	shi	ASTA0010136	FBtr0333718,FBtr0111036	altdonor	1^,2^	chrX:15786451_15786860:+;chrX:15786603_15786860:+	1	1	16	17	0.485	9	8	0.529	33	17	25	-0.044	1	1	0.044	0.616418
FBgn0003392	shi	ASTA0016895	FBtr0333718,FBtr0111037	altdonor	1^,2^	chrX:15786451_15786860:+;chrX:15786615_15786860:+	1	1	16	7	0.696	9	0	1	23	9	16	-0.304	0.149189	1	0.304	0.878317
FBgn0003392	shi	ASTA0006000	FBtr0074118/FBtr0301594/FBtr0301597,FBtr0111036	altdonor	1^,2^	chrX:15786474_15786860:+;chrX:15786603_15786860:+	1	1	75	17	0.815	25	8	0.758	92	33	62.5	0.057	0.459911	1	0.057	0.65106
FBgn0003392	shi	ASTA0001603	FBtr0074118/FBtr0301594/FBtr0301597,FBtr0111037	altdonor	1^,2^	chrX:15786474_15786860:+;chrX:15786615_15786860:+	1	1	75	7	0.915	25	0	1	82	25	53.5	-0.085	0.1961	1	0.085	0.713454
FBgn0003392	shi	ASTA0008341	FBtr0111036,FBtr0111037	altdonor	1^,2^	chrX:15786603_15786860:+;chrX:15786615_15786860:+	1	1	17	7	0.708	8	0	1	24	8	16	-0.292	0.149715	1	0.292	0.875115
FBgn0003392	shi	ASTA0018427	FBtr0074118/FBtr0074119/FBtr0074121/FBtr0074122/FBtr0074123/FBtr0074124/FBtr0111036/FBtr0111037/FBtr0301594/FBtr0301595/FBtr0301596/FBtr0301597/FBtr0333718/FBtr0340413,FBtr0333717	exonskip	0,1-2^	chrX:15790506_15791134:+;chrX:15790506_15790739:+,chrX:15790797_15791134:+	1	2	376	1	0.997	317	0	1	377	317	347	-0.003	0.503137	1	0.003	0.449469
FBgn0003392	shi	ASTA0016432	FBtr0074118/FBtr0074119/FBtr0074121/FBtr0074122/FBtr0074123/FBtr0074124/FBtr0111036/FBtr0111037/FBtr0301594/FBtr0301595/FBtr0333717,FBtr0301596/FBtr0301597	skip2exons	0,1-2^3-4^	chrX:15793108_15795576:+;chrX:15793108_15793476:+,chrX:15793489_15794287:+,chrX:15794294_15795576:+	1	3	3	148	0.02	2	111.667	0.018	151	113.667	132.333	0.002	1	1	0.002	0.444471
FBgn0003392	shi	ASTA0005948	FBtr0074118/FBtr0074119/FBtr0074121/FBtr0074122/FBtr0074123/FBtr0074124/FBtr0111036/FBtr0111037/FBtr0301594/FBtr0301595/FBtr0333717,FBtr0333718/FBtr0340413	exonskip	0,1-2^	chrX:15793108_15795576:+;chrX:15793108_15793476:+,chrX:15793489_15795576:+	1	2	3	267.5	0.011	2	203.5	0.01	270.5	205.5	238	0.001	1	1	0.001	0.439231
FBgn0003392	shi	ASTA0010644	FBtr0333718/FBtr0340413,FBtr0301596/FBtr0301597	exonskip	0,1-2^	chrX:15793489_15795576:+;chrX:15793489_15794287:+,chrX:15794294_15795576:+	1	2	91	0	1	73	0.5	0.993	91	73.5	82.25	0.007	0.448485	1	0.007	0.470428
FBgn0003392	shi	ASTA0002158	FBtr0074118/FBtr0074119/FBtr0074121/FBtr0074122/FBtr0111036/FBtr0111037/FBtr0301597/FBtr0333718,FBtr0074123/FBtr0074124/FBtr0301594/FBtr0301595/FBtr0301596/FBtr0333717/FBtr0340413	AltLE	1-2),3-4)	chrX:15796366_15797822:+;chrX:15796366_15799806:+	1	1	127	61	0.676	126	58	0.685	188	184	186	-0.009	0.911562	1	0.009	0.480035
FBgn0003396	shn	ASTA0001544	FBtr0330619,FBtr0088101/FBtr0330620	AltFE	1(2^,3(4^	chr2R:7046719_7077844:+;chr2R:7062311_7077844:+	1	1	0	15	0	0	7	0	15	7	11	0	1	1	0	0.432536
FBgn0003396	shn	ASTA0004959	FBtr0330619,FBtr0088098	AltFE	1(2^,3(4^	chr2R:7046719_7077844:+;chr2R:7070786_7077844:+	1	1	0	0	0	0	0	0	0	0	0	0	1	1	0	0.432536
FBgn0003396	shn	ASTA0005908	FBtr0330619,FBtr0088099	AltFE	1(2^3-4^,5(6^	chr2R:7046719_7095749:+;chr2R:7086507_7095749:+	1	1	0	7	0	0	4	0	7	4	5.5	0	1	1	0	0.432536
FBgn0003396	shn	ASTA0008595	FBtr0330619,FBtr0088100	AltFE	1(2^3-4^,5(6^	chr2R:7046719_7095749:+;chr2R:7092334_7095749:+	1	1	0	4	0	0	13	0	4	13	8.5	0	1	1	0	0.432536
FBgn0003396	shn	ASTA0010680	FBtr0088101/FBtr0330620,FBtr0088098	AltFE	1(2^,3(4^	chr2R:7062311_7077844:+;chr2R:7070786_7077844:+	1	1	15	0	1	7	0	1	15	7	11	0	1	1	0	0.432536
FBgn0003396	shn	ASTA0007842	FBtr0088101/FBtr0330620,FBtr0088099	AltFE	1(2^3-4^,5(6^	chr2R:7062311_7095749:+;chr2R:7086507_7095749:+	1	1	0	7	0	0	4	0	7	4	5.5	0	1	1	0	0.432536
FBgn0003396	shn	ASTA0001502	FBtr0088101/FBtr0330620,FBtr0088100	AltFE	1(2^3-4^,5(6^	chr2R:7062311_7095749:+;chr2R:7092334_7095749:+	1	1	0	4	0	0	13	0	4	13	8.5	0	1	1	0	0.432536
FBgn0003396	shn	ASTA0018123	FBtr0088098,FBtr0088099	AltFE	1(2^3-4^,5(6^	chr2R:7070786_7095749:+;chr2R:7086507_7095749:+	1	1	0	7	0	0	4	0	7	4	5.5	0	1	1	0	0.432536
FBgn0003396	shn	ASTA0004110	FBtr0088098,FBtr0088100	AltFE	1(2^3-4^,5(6^	chr2R:7070786_7095749:+;chr2R:7092334_7095749:+	1	1	0	4	0	0	13	0	4	13	8.5	0	1	1	0	0.432536
FBgn0003396	shn	ASTA0004758	FBtr0088099,FBtr0088100	AltFE	1(2^,3(4^	chr2R:7086507_7095749:+;chr2R:7092334_7095749:+	1	1	7	4	0.636	4	13	0.235	11	17	14	0.401	0.0526945	1	0.401	0.902431
FBgn0003410	sina	ASTA0014571	FBtr0075332,FBtr0075333	AltFE	1(2^,3(4^	chr3L:16847626_16849396:+;chr3L:16849085_16849396:+	1	1	30	0	1	29	0	1	30	29	29.5	0	1	1	0	0.432536
FBgn0003410	sina	ASTA0014453	FBtr0075332,FBtr0344230	retintron	0,1^2-	irt;chr3L:16847053_16847119:+	2	1	21	1	0.955	16	1	0.941	22	17	19.5	0.014	1	1	0.014	0.505604
FBgn0003415	skd	ASTA0019295	FBtr0078328/FBtr0078329/FBtr0112830,FBtr0333284	altacceptor	1-,2-	chr3L:20995027_20995116:-;chr3L:20994976_20995116:-	1	1	29	0	1	19	0	1	29	19	24	0	1	1	0	0.432536
FBgn0003415	skd	ASTA0000064	FBtr0078328/FBtr0078329/FBtr0333284,FBtr0112830	exonskip	0,1-2^	chr3L:20995298_20998077:-;chr3L:20997286_20998077:-,chr3L:20995298_20996835:-	1	2	10	19.5	0.339	10	15.5	0.392	29.5	25.5	27.5	-0.053	0.569408	1	0.053	0.640774
FBgn0003415	skd	ASTA0012760	FBtr0112830,FBtr0078328	altdonor	1^,2^	chr3L:21018649_21020239:-;chr3L:21018649_21020027:-	1	1	0	0	0	0	0	0	0	0	0	0	1	1	0	0.432536
FBgn0003415	skd	ASTA0006897	FBtr0078329,FBtr0333284	AltFE	1(2^,3(4^	chr3L:21018649_21020395:-;chr3L:21018649_21019229:-	1	1	2	2	0.5	3	3	0.5	4	6	5	0	1	1	0	0.432536
FBgn0003415	skd	ASTA0003176	FBtr0078329,FBtr0078328	altdonor	1^,2^	chr3L:21018649_21020395:-;chr3L:21018649_21020027:-	1	1	2	0	1	3	0	1	2	3	2.5	0	1	1	0	0.432536
FBgn0003415	skd	ASTA0005929	FBtr0078329,FBtr0112830	altdonor	1^,2^	chr3L:21018649_21020395:-;chr3L:21018649_21020239:-	1	1	2	0	1	3	0	1	2	3	2.5	0	1	1	0	0.432536
FBgn0003423	slgA	ASTA0017638	FBtr0307525,FBtr0077208	AltFE	1(2^,3(4^	chrX:21245152_21247146:+;chrX:21245487_21247146:+	1	1	2	61	0.032	1	51	0.019	63	52	57.5	0.013	1	1	0.013	0.500558
FBgn0003423	slgA	ASTA0016261	FBtr0307525,FBtr0077209/FBtr0307528/FBtr0307529	AltFE	1(2^,3(4^	chrX:21245152_21247146:+;chrX:21246521_21247146:+	1	1	2	18	0.1	1	14	0.067	20	15	17.5	0.033	1	1	0.033	0.580903
FBgn0003423	slgA	ASTA0008918	FBtr0307524,FBtr0077210/FBtr0307526	Unclassified	1^2-3^,4^	chrX:21245487_21245684:+,chrX:21245768_21247146:+;chrX:21245849_21247146:+	2	1	3.5	3	0.538	9.5	3	0.76	6.5	12.5	9.5	-0.222	1	1	0.222	0.84615
FBgn0003423	slgA	ASTA0016933	FBtr0077208,FBtr0307524	exonskip	0,1-2^	chrX:21245487_21247146:+;chrX:21245487_21245684:+,chrX:21245768_21247146:+	1	2	61	3.5	0.946	51	9.5	0.843	64.5	60.5	62.5	0.103	1	1	0.103	0.741158
FBgn0003423	slgA	ASTA0012329	FBtr0077208,FBtr0077203/FBtr0077204/FBtr0077205/FBtr0077206	altdonor	1^,2^	chrX:21245487_21247146:+;chrX:21245768_21247146:+	1	1	61	7	0.897	51	14	0.785	68	65	66.5	0.112	0.0968868	1	0.112	0.753239
FBgn0003423	slgA	ASTA0002265	FBtr0077208,FBtr0077210/FBtr0307526	altdonor	1^,2^	chrX:21245487_21247146:+;chrX:21245849_21247146:+	1	1	61	3	0.953	51	3	0.944	64	54	59	0.009	1	1	0.009	0.480035
FBgn0003423	slgA	ASTA0013435	FBtr0077208,FBtr0077209/FBtr0307528/FBtr0307529	AltFE	1(2^,3(4^	chrX:21245487_21247146:+;chrX:21246521_21247146:+	1	1	61	18	0.772	51	14	0.785	79	65	72	-0.013	1	1	0.013	0.500558
FBgn0003423	slgA	ASTA0014376	FBtr0077203/FBtr0077204/FBtr0077205/FBtr0077206,FBtr0077210/FBtr0307526	altdonor	1^,2^	chrX:21245768_21247146:+;chrX:21245849_21247146:+	1	1	7	3	0.7	14	3	0.824	10	17	13.5	-0.124	0.638188	1	0.124	0.765368
FBgn0003423	slgA	ASTA0002575	FBtr0077203/FBtr0077205/FBtr0077208/FBtr0077209/FBtr0077210/FBtr0307525/FBtr0307526/FBtr0307527/FBtr0307529,FBtr0077204/FBtr0077206/FBtr0307524/FBtr0307528	mutexcl	1-2^,3-4^	chrX:21247694_21250614:+,chrX:21250737_21251677:+;chrX:21247694_21250999:+,chrX:21251122_21251677:+	2	2	126	10	0.926	101.5	11	0.902	136	112.5	124.25	0.024	0.471514	1	0.024	0.547523
FBgn0003423	slgA	ASTA0009646	FBtr0077203/FBtr0077206/FBtr0077208/FBtr0077209/FBtr0077210/FBtr0307524/FBtr0307525/FBtr0307526/FBtr0307527/FBtr0307528,FBtr0077204/FBtr0077205/FBtr0307529	exonskip	0,1-2^	chrX:21252091_21253206:+;chrX:21252091_21252760:+,chrX:21252797_21253206:+	1	2	135	0	1	116	2	0.983	135	118	126.5	0.017	0.216544	1	0.017	0.518558
FBgn0003423	slgA	ASTA0008168	FBtr0077203/FBtr0077204/FBtr0077205/FBtr0077206,FBtr0307524	retintron	0,1^2-	irt;chrX:21245487_21245684:+	2	1	8.5	0	1	15	5	0.75	8.5	20	14.25	0.25	0.159341	1	0.25	0.864587
FBgn0003429	slo	ASTA0011991	FBtr0330286,FBtr0084684/FBtr0100622/FBtr0100623/FBtr0100624/FBtr0100627/FBtr0100629/FBtr0100631/FBtr0100632/FBtr0100633/FBtr0100634/FBtr0100635/FBtr0100636/FBtr0100637/FBtr0100638/FBtr0330287	AltFE	1(2^3-4^5-6^,7(8^	chr3R:20488286_20495262:+;chr3R:20494632_20495262:+	1	1	0	35	0	0	9	0	35	9	22	0	1	1	0	0.432536
FBgn0003429	slo	ASTA0006564	FBtr0084683/FBtr0084685/FBtr0301581/FBtr0334294/FBtr0334295/FBtr0334296,FBtr0330286	exonskip	0,1-2^	chr3R:20490518_20495262:+;chr3R:20490518_20490618:+,chr3R:20490808_20495262:+	1	2	83	16	0.838	70	10	0.875	99	80	89.5	-0.037	0.0883351	1	0.037	0.59444
FBgn0003429	slo	ASTA0016576	FBtr0084683/FBtr0084685/FBtr0301581/FBtr0334294/FBtr0334295/FBtr0334296,FBtr0301582	exonskip	0,1-2^	chr3R:20490518_20495262:+;chr3R:20490518_20490618:+,chr3R:20491147_20495262:+	1	2	83	12	0.874	70	6	0.921	95	76	85.5	-0.047	0.0883351	1	0.047	0.624618
FBgn0003429	slo	ASTA0002426	FBtr0330286,FBtr0301582	altdonor	1^,2^	chr3R:20490808_20495262:+;chr3R:20491147_20495262:+	1	1	8	0	1	10	2	0.833	8	12	10	0.167	0.494737	1	0.167	0.814177
FBgn0003429	slo	ASTA0007392	FBtr0084683/FBtr0084684/FBtr0084685/FBtr0100624/FBtr0100627/FBtr0100629/FBtr0100631/FBtr0100632/FBtr0100633/FBtr0100634/FBtr0100635/FBtr0100636/FBtr0330287/FBtr0334294/FBtr0334295/FBtr0334296,FBtr0100622/FBtr0301582/FBtr0330286	mutexcl	1-2^,3-4^	chr3R:20501523_20502965:+,chr3R:20503058_20512908:+;chr3R:20501523_20505207:+,chr3R:20505300_20512908:+	2	2	43.5	16	0.731	37	22	0.627	59.5	59	59.25	0.104	1	1	0.104	0.742177
FBgn0003429	slo	ASTA0013631	FBtr0084683/FBtr0084684/FBtr0084685/FBtr0100624/FBtr0100627/FBtr0100629/FBtr0100631/FBtr0100632/FBtr0100633/FBtr0100634/FBtr0100635/FBtr0100636/FBtr0330287/FBtr0334294/FBtr0334295/FBtr0334296,FBtr0100623/FBtr0100637/FBtr0100638/FBtr0301581	mutexcl	1-2^,3-4^	chr3R:20501523_20502965:+,chr3R:20503058_20512908:+;chr3R:20501523_20508029:+,chr3R:20508122_20512908:+	2	2	43.5	19	0.696	37	10	0.787	62.5	47	54.75	-0.091	1	1	0.091	0.723497
FBgn0003429	slo	ASTA0005602	FBtr0100622/FBtr0301582/FBtr0330286,FBtr0100623/FBtr0100637/FBtr0100638/FBtr0301581	mutexcl	1-2^,3-4^	chr3R:20501523_20505207:+,chr3R:20505300_20512908:+;chr3R:20501523_20508029:+,chr3R:20508122_20512908:+	2	2	16	19	0.457	22	10	0.688	35	32	33.5	-0.231	1	1	0.231	0.849207
FBgn0003429	slo	ASTA0002381	FBtr0100624/FBtr0301581/FBtr0301582/FBtr0330286,FBtr0084683/FBtr0084684/FBtr0084685/FBtr0100622/FBtr0100623/FBtr0100627/FBtr0100629/FBtr0100631/FBtr0100632/FBtr0100633/FBtr0100634/FBtr0100635/FBtr0100636/FBtr0100637/FBtr0100638/FBtr0330287/FBtr0334294/FBtr0334295/FBtr0334296	mutexcl	1-2^,3-4^	chr3R:20513020_20513521:+,chr3R:20513628_20517181:+;chr3R:20513020_20515043:+,chr3R:20515150_20517181:+	2	2	68.5	66	0.509	56	58.5	0.489	134.5	114.5	124.5	0.02	1	1	0.02	0.530833
FBgn0003429	slo	ASTA0009192	FBtr0084683/FBtr0084684/FBtr0100622/FBtr0100623/FBtr0100624/FBtr0100629/FBtr0100631/FBtr0100632/FBtr0100633/FBtr0100634/FBtr0100635/FBtr0301581/FBtr0301582/FBtr0330287,FBtr0084685/FBtr0100627/FBtr0100636/FBtr0100637/FBtr0100638/FBtr0330286/FBtr0334294/FBtr0334295/FBtr0334296	mutexcl	1-2^,3-4^	chr3R:20517656_20517925:+,chr3R:20518039_20520678:+;chr3R:20517656_20519493:+,chr3R:20519607_20520678:+	2	2	44.5	46	0.492	26.5	30.5	0.465	90.5	57	73.75	0.027	0.525927	1	0.027	0.55907
FBgn0003429	slo	ASTA0003028	FBtr0084683/FBtr0084685/FBtr0100635,FBtr0334295	Unclassified	1-2^5-6^7-8^,3-4^	chr3R:20521140_20521812:+,chr3R:20521849_20527809:+,chr3R:20527885_20528742:+,chr3R:20528776_20528839:+;chr3R:20521140_20523919:+,chr3R:20523992_20528839:+	4	2	90.5	12.5	0.879	67.25	10	0.871	103	77.25	90.125	0.008	0.608325	1	0.008	0.475232
FBgn0003429	slo	ASTA0008978	FBtr0084683/FBtr0084685/FBtr0100635,FBtr0334296	Unclassified	1-2^5-6^7-8^,3-4^	chr3R:20521140_20521812:+,chr3R:20521849_20527809:+,chr3R:20527885_20528742:+,chr3R:20528776_20528839:+;chr3R:20521140_20525097:+,chr3R:20525149_20528839:+	4	2	90.5	18.5	0.83	67.25	8	0.894	109	75.25	92.125	-0.064	0.015011	0.88651	0.064	0.667411
FBgn0003429	slo	ASTA0013923	FBtr0084683/FBtr0084685/FBtr0100635,FBtr0100633	Unclassified	1-2^5-6^,3-4^	chr3R:20521140_20521812:+,chr3R:20521849_20527809:+,chr3R:20527885_20528742:+;chr3R:20521140_20523919:+,chr3R:20523992_20528742:+	3	2	62.6667	15	0.807	59	12	0.831	77.6667	71	74.3333	-0.024	0.608325	1	0.024	0.547523
FBgn0003429	slo	ASTA0008119	FBtr0084683/FBtr0084685/FBtr0100635,FBtr0100631	Unclassified	1-2^5-6^,3-4^	chr3R:20521140_20521812:+,chr3R:20521849_20527809:+,chr3R:20527885_20528742:+;chr3R:20521140_20525097:+,chr3R:20525149_20528742:+	3	2	62.6667	27.5	0.695	59	10.5	0.849	90.1667	69.5	79.8333	-0.154	0.015011	0.88651	0.154	0.799864
FBgn0003429	slo	ASTA0008265	FBtr0084683/FBtr0084685/FBtr0100635,FBtr0330286	mutexcl	1-2^,3-4^	chr3R:20521140_20521812:+,chr3R:20521849_20527809:+;chr3R:20521140_20523919:+,chr3R:20523992_20527809:+	2	2	62	21	0.747	66	23.5	0.737	83	89.5	86.25	0.01	0.608325	1	0.01	0.485032
FBgn0003429	slo	ASTA0002466	FBtr0084683/FBtr0084685/FBtr0100635,FBtr0100629	Unclassified	1-2^,3-4^5-6^	chr3R:20521140_20521812:+,chr3R:20521849_20527809:+;chr3R:20521140_20525097:+,chr3R:20525149_20526427:+,chr3R:20526452_20527809:+	2	3	62	13.6667	0.819	66	8.33333	0.888	75.6667	74.3333	75	-0.069	0.015011	0.88651	0.069	0.679686
FBgn0003429	slo	ASTA0000532	FBtr0084683/FBtr0084685/FBtr0100635,FBtr0301581/FBtr0301582	mutexcl	1-2^,3-4^	chr3R:20521140_20521812:+,chr3R:20521849_20527809:+;chr3R:20521140_20525097:+,chr3R:20525149_20527809:+	2	2	62	19.5	0.761	66	10.5	0.863	81.5	76.5	79	-0.102	0.015011	0.88651	0.102	0.74043
FBgn0003429	slo	ASTA0013618	FBtr0084684/FBtr0100622/FBtr0100623/FBtr0100624/FBtr0100627/FBtr0100634/FBtr0100638/FBtr0330287,FBtr0334295	Unclassified	1-2^5-6^,3-4^	chr3R:20521140_20521812:+,chr3R:20521849_20528742:+,chr3R:20528776_20528839:+;chr3R:20521140_20523919:+,chr3R:20523992_20528839:+	3	2	82	12.5	0.868	56	10	0.848	94.5	66	80.25	0.02	0.608325	1	0.02	0.530833
FBgn0003429	slo	ASTA0020180	FBtr0084684/FBtr0100622/FBtr0100623/FBtr0100624/FBtr0100627/FBtr0100634/FBtr0100638/FBtr0330287,FBtr0334296	Unclassified	1-2^5-6^,3-4^	chr3R:20521140_20521812:+,chr3R:20521849_20528742:+,chr3R:20528776_20528839:+;chr3R:20521140_20525097:+,chr3R:20525149_20528839:+	3	2	82	18.5	0.816	56	8	0.875	100.5	64	82.25	-0.059	0.015011	0.88651	0.059	0.656834
FBgn0003429	slo	ASTA0005640	FBtr0084684/FBtr0100622/FBtr0100623/FBtr0100624/FBtr0100627/FBtr0100634/FBtr0100638/FBtr0330287,FBtr0330286	Unclassified	1-2^,3-4^5-6^	chr3R:20521140_20521812:+,chr3R:20521849_20528742:+;chr3R:20521140_20523919:+,chr3R:20523992_20527809:+,chr3R:20527885_20528742:+	2	3	36	35.3333	0.505	38	30.6667	0.553	71.3333	68.6667	70	-0.048	0.608325	1	0.048	0.627529
FBgn0003429	slo	ASTA0009380	FBtr0084684/FBtr0100622/FBtr0100623/FBtr0100624/FBtr0100627/FBtr0100634/FBtr0100638/FBtr0330287,FBtr0100633	mutexcl	1-2^,3-4^	chr3R:20521140_20521812:+,chr3R:20521849_20528742:+;chr3R:20521140_20523919:+,chr3R:20523992_20528742:+	2	2	36	15	0.706	38	12	0.76	51	50	50.5	-0.054	0.608325	1	0.054	0.642812
FBgn0003429	slo	ASTA0011460	FBtr0084684/FBtr0100622/FBtr0100623/FBtr0100624/FBtr0100627/FBtr0100634/FBtr0100638/FBtr0330287,FBtr0100629	Unclassified	1-2^,3-4^5-6^7-8^	chr3R:20521140_20521812:+,chr3R:20521849_20528742:+;chr3R:20521140_20525097:+,chr3R:20525149_20526427:+,chr3R:20526452_20527809:+,chr3R:20527885_20528742:+	2	4	36	26.25	0.578	38	17.5	0.685	62.25	55.5	58.875	-0.107	0.015011	0.88651	0.107	0.746106
FBgn0003429	slo	ASTA0002960	FBtr0084684/FBtr0100622/FBtr0100623/FBtr0100624/FBtr0100627/FBtr0100634/FBtr0100638/FBtr0330287,FBtr0301581/FBtr0301582	Unclassified	1-2^,3-4^5-6^	chr3R:20521140_20521812:+,chr3R:20521849_20528742:+;chr3R:20521140_20525097:+,chr3R:20525149_20527809:+,chr3R:20527885_20528742:+	2	3	36	34.3333	0.512	38	22	0.633	70.3333	60	65.1667	-0.121	0.015011	0.88651	0.121	0.76236
FBgn0003429	slo	ASTA0007638	FBtr0084684/FBtr0100622/FBtr0100623/FBtr0100624/FBtr0100627/FBtr0100634/FBtr0100638/FBtr0330287,FBtr0100631	mutexcl	1-2^,3-4^	chr3R:20521140_20521812:+,chr3R:20521849_20528742:+;chr3R:20521140_20525097:+,chr3R:20525149_20528742:+	2	2	36	27.5	0.567	38	10.5	0.784	63.5	48.5	56	-0.217	0.015011	0.88651	0.217	0.843288
FBgn0003429	slo	ASTA0017980	FBtr0100632/FBtr0100636/FBtr0100637,FBtr0330286	Unclassified	1-2^,3-4^5-6^7-8^	chr3R:20521140_20521812:+,chr3R:20521849_20528839:+;chr3R:20521140_20523919:+,chr3R:20523992_20527809:+,chr3R:20527885_20528742:+,chr3R:20528776_20528839:+	2	4	34.5	70	0.33	34.5	46	0.429	104.5	80.5	92.5	-0.099	0.608325	1	0.099	0.733783
FBgn0003429	slo	ASTA0006901	FBtr0100632/FBtr0100636/FBtr0100637,FBtr0100633	Unclassified	1-2^,3-4^5-6^	chr3R:20521140_20521812:+,chr3R:20521849_20528839:+;chr3R:20521140_20523919:+,chr3R:20523992_20528742:+,chr3R:20528776_20528839:+	2	3	34.5	68	0.337	34.5	38.6667	0.472	102.5	73.1667	87.8333	-0.135	0.608325	1	0.135	0.779729
FBgn0003429	slo	ASTA0014532	FBtr0100632/FBtr0100636/FBtr0100637,FBtr0334295	mutexcl	1-2^,3-4^	chr3R:20521140_20521812:+,chr3R:20521849_20528839:+;chr3R:20521140_20523919:+,chr3R:20523992_20528839:+	2	2	34.5	12.5	0.734	34.5	10	0.775	47	44.5	45.75	-0.041	0.608325	1	0.041	0.606569
FBgn0003429	slo	ASTA0005110	FBtr0100632/FBtr0100636/FBtr0100637,FBtr0100629	Unclassified	1-2^,3-4^5-6^7-8^9-10^	chr3R:20521140_20521812:+,chr3R:20521849_20528839:+;chr3R:20521140_20525097:+,chr3R:20525149_20526427:+,chr3R:20526452_20527809:+,chr3R:20527885_20528742:+,chr3R:20528776_20528839:+	2	5	34.5	55.8	0.382	34.5	32.4	0.516	90.3	66.9	78.6	-0.134	0.015011	0.88651	0.134	0.779002
FBgn0003429	slo	ASTA0018226	FBtr0100632/FBtr0100636/FBtr0100637,FBtr0301581/FBtr0301582	Unclassified	1-2^,3-4^5-6^7-8^	chr3R:20521140_20521812:+,chr3R:20521849_20528839:+;chr3R:20521140_20525097:+,chr3R:20525149_20527809:+,chr3R:20527885_20528742:+,chr3R:20528776_20528839:+	2	4	34.5	69.25	0.333	34.5	39.5	0.466	103.75	74	88.875	-0.133	0.015011	0.88651	0.133	0.778225
FBgn0003429	slo	ASTA0007533	FBtr0100632/FBtr0100636/FBtr0100637,FBtr0100631	Unclassified	1-2^,3-4^5-6^	chr3R:20521140_20521812:+,chr3R:20521849_20528839:+;chr3R:20521140_20525097:+,chr3R:20525149_20528742:+,chr3R:20528776_20528839:+	2	3	34.5	76.3333	0.311	34.5	37.6667	0.478	110.833	72.1667	91.5	-0.167	0.015011	0.88651	0.167	0.814177
FBgn0003429	slo	ASTA0013545	FBtr0100632/FBtr0100636/FBtr0100637,FBtr0334296	mutexcl	1-2^,3-4^	chr3R:20521140_20521812:+,chr3R:20521849_20528839:+;chr3R:20521140_20525097:+,chr3R:20525149_20528839:+	2	2	34.5	18.5	0.651	34.5	8	0.812	53	42.5	47.75	-0.161	0.015011	0.88651	0.161	0.804376
FBgn0003429	slo	ASTA0010803	FBtr0330286,FBtr0334296	Unclassified	1-2^5-6^7-8^,3-4^	chr3R:20521140_20523919:+,chr3R:20523992_20527809:+,chr3R:20527885_20528742:+,chr3R:20528776_20528839:+;chr3R:20521140_20525097:+,chr3R:20525149_20528839:+	4	2	70	18.5	0.791	46	8	0.852	88.5	54	71.25	-0.061	0.142785	1	0.061	0.660861
FBgn0003429	slo	ASTA0013574	FBtr0330286,FBtr0100631	Unclassified	1-2^5-6^,3-4^	chr3R:20521140_20523919:+,chr3R:20523992_20527809:+,chr3R:20527885_20528742:+;chr3R:20521140_20525097:+,chr3R:20525149_20528742:+	3	2	35.3333	27.5	0.562	30.6667	10.5	0.745	62.8333	41.1667	52	-0.183	0.142785	1	0.183	0.824948
FBgn0003429	slo	ASTA0003916	FBtr0330286,FBtr0100629	Unclassified	1-2^,3-4^5-6^	chr3R:20521140_20523919:+,chr3R:20523992_20527809:+;chr3R:20521140_20525097:+,chr3R:20525149_20526427:+,chr3R:20526452_20527809:+	2	3	21	13.6667	0.606	23.5	8.33333	0.738	34.6667	31.8333	33.25	-0.132	0.142785	1	0.132	0.775508
FBgn0003429	slo	ASTA0018435	FBtr0330286,FBtr0301581/FBtr0301582	mutexcl	1-2^,3-4^	chr3R:20521140_20523919:+,chr3R:20523992_20527809:+;chr3R:20521140_20525097:+,chr3R:20525149_20527809:+	2	2	21	19.5	0.519	23.5	10.5	0.691	40.5	34	37.25	-0.172	0.142785	1	0.172	0.817185
FBgn0003429	slo	ASTA0014524	FBtr0100633,FBtr0334296	Unclassified	1-2^5-6^,3-4^	chr3R:20521140_20523919:+,chr3R:20523992_20528742:+,chr3R:20528776_20528839:+;chr3R:20521140_20525097:+,chr3R:20525149_20528839:+	3	2	68	18.5	0.786	38.6667	8	0.829	86.5	46.6667	66.5833	-0.043	0.142785	1	0.043	0.613604
FBgn0003429	slo	ASTA0017467	FBtr0100633,FBtr0100629	Unclassified	1-2^,3-4^5-6^7-8^	chr3R:20521140_20523919:+,chr3R:20523992_20528742:+;chr3R:20521140_20525097:+,chr3R:20525149_20526427:+,chr3R:20526452_20527809:+,chr3R:20527885_20528742:+	2	4	15	26.25	0.364	12	17.5	0.407	41.25	29.5	35.375	-0.043	0.142785	1	0.043	0.613604
FBgn0003429	slo	ASTA0012126	FBtr0100633,FBtr0301581/FBtr0301582	Unclassified	1-2^,3-4^5-6^	chr3R:20521140_20523919:+,chr3R:20523992_20528742:+;chr3R:20521140_20525097:+,chr3R:20525149_20527809:+,chr3R:20527885_20528742:+	2	3	15	34.3333	0.304	12	22	0.353	49.3333	34	41.6667	-0.049	0.142785	1	0.049	0.630634
FBgn0003429	slo	ASTA0000414	FBtr0100633,FBtr0100631	mutexcl	1-2^,3-4^	chr3R:20521140_20523919:+,chr3R:20523992_20528742:+;chr3R:20521140_20525097:+,chr3R:20525149_20528742:+	2	2	15	27.5	0.353	12	10.5	0.533	42.5	22.5	32.5	-0.18	0.142785	1	0.18	0.82257
FBgn0003429	slo	ASTA0013743	FBtr0334295,FBtr0100629	Unclassified	1-2^,3-4^5-6^7-8^9-10^	chr3R:20521140_20523919:+,chr3R:20523992_20528839:+;chr3R:20521140_20525097:+,chr3R:20525149_20526427:+,chr3R:20526452_20527809:+,chr3R:20527885_20528742:+,chr3R:20528776_20528839:+	2	5	12.5	55.8	0.183	10	32.4	0.236	68.3	42.4	55.35	-0.053	0.142785	1	0.053	0.640774
FBgn0003429	slo	ASTA0010459	FBtr0334295,FBtr0301581/FBtr0301582	Unclassified	1-2^,3-4^5-6^7-8^	chr3R:20521140_20523919:+,chr3R:20523992_20528839:+;chr3R:20521140_20525097:+,chr3R:20525149_20527809:+,chr3R:20527885_20528742:+,chr3R:20528776_20528839:+	2	4	12.5	69.25	0.153	10	39.5	0.202	81.75	49.5	65.625	-0.049	0.142785	1	0.049	0.630634
FBgn0003429	slo	ASTA0018128	FBtr0334295,FBtr0100631	Unclassified	1-2^,3-4^5-6^	chr3R:20521140_20523919:+,chr3R:20523992_20528839:+;chr3R:20521140_20525097:+,chr3R:20525149_20528742:+,chr3R:20528776_20528839:+	2	3	12.5	76.3333	0.141	10	37.6667	0.21	88.8333	47.6667	68.25	-0.069	0.142785	1	0.069	0.679686
FBgn0003429	slo	ASTA0011724	FBtr0334295,FBtr0334296	mutexcl	1-2^,3-4^	chr3R:20521140_20523919:+,chr3R:20523992_20528839:+;chr3R:20521140_20525097:+,chr3R:20525149_20528839:+	2	2	12.5	18.5	0.403	10	8	0.556	31	18	24.5	-0.153	0.142785	1	0.153	0.798263
FBgn0003429	slo	ASTA0014025	FBtr0334294,FBtr0084683/FBtr0084685/FBtr0100635	Unclassified	0,1-2^3-4^5-6^	chr3R:20521140_20528839:+;chr3R:20521140_20521812:+,chr3R:20521849_20527809:+,chr3R:20527885_20528742:+,chr3R:20528776_20528839:+	1	4	4	90.5	0.042	2	67.25	0.029	94.5	69.25	81.875	0.013	0.680901	1	0.013	0.500558
FBgn0003429	slo	ASTA0004671	FBtr0334294,FBtr0084684/FBtr0100622/FBtr0100623/FBtr0100624/FBtr0100627/FBtr0100634/FBtr0100638/FBtr0330287	skip2exons	0,1-2^3-4^	chr3R:20521140_20528839:+;chr3R:20521140_20521812:+,chr3R:20521849_20528742:+,chr3R:20528776_20528839:+	1	3	4	82	0.047	2	56	0.034	86	58	72	0.013	0.680901	1	0.013	0.500558
FBgn0003429	slo	ASTA0012220	FBtr0334294,FBtr0100632/FBtr0100636/FBtr0100637	exonskip	0,1-2^	chr3R:20521140_20528839:+;chr3R:20521140_20521812:+,chr3R:20521849_20528839:+	1	2	4	34.5	0.104	2	34.5	0.055	38.5	36.5	37.5	0.049	0.680901	1	0.049	0.630634
FBgn0003429	slo	ASTA0018237	FBtr0334294,FBtr0330286	Unclassified	0,1-2^3-4^5-6^	chr3R:20521140_20528839:+;chr3R:20521140_20523919:+,chr3R:20523992_20527809:+,chr3R:20527885_20528742:+,chr3R:20528776_20528839:+	1	4	4	70	0.054	2	46	0.042	74	48	61	0.012	0.682516	1	0.012	0.495221
FBgn0003429	slo	ASTA0000513	FBtr0334294,FBtr0100633	skip2exons	0,1-2^3-4^	chr3R:20521140_20528839:+;chr3R:20521140_20523919:+,chr3R:20523992_20528742:+,chr3R:20528776_20528839:+	1	3	4	68	0.056	2	38.6667	0.049	72	40.6667	56.3333	0.007	0.682516	1	0.007	0.470428
FBgn0003429	slo	ASTA0014275	FBtr0334294,FBtr0334295	exonskip	0,1-2^	chr3R:20521140_20528839:+;chr3R:20521140_20523919:+,chr3R:20523992_20528839:+	1	2	4	12.5	0.242	2	10	0.167	16.5	12	14.25	0.075	0.682516	1	0.075	0.691087
FBgn0003429	slo	ASTA0013123	FBtr0334294,FBtr0100629	Unclassified	0,1-2^3-4^5-6^7-8^	chr3R:20521140_20528839:+;chr3R:20521140_20525097:+,chr3R:20525149_20526427:+,chr3R:20526452_20527809:+,chr3R:20527885_20528742:+,chr3R:20528776_20528839:+	1	5	4	55.8	0.067	2	32.4	0.058	59.8	34.4	47.1	0.009	1	1	0.009	0.480035
FBgn0003429	slo	ASTA0007914	FBtr0334294,FBtr0301581/FBtr0301582	Unclassified	0,1-2^3-4^5-6^	chr3R:20521140_20528839:+;chr3R:20521140_20525097:+,chr3R:20525149_20527809:+,chr3R:20527885_20528742:+,chr3R:20528776_20528839:+	1	4	4	69.25	0.055	2	39.5	0.048	73.25	41.5	57.375	0.007	1	1	0.007	0.470428
FBgn0003429	slo	ASTA0016224	FBtr0334294,FBtr0100631	skip2exons	0,1-2^3-4^	chr3R:20521140_20528839:+;chr3R:20521140_20525097:+,chr3R:20525149_20528742:+,chr3R:20528776_20528839:+	1	3	4	76.3333	0.05	2	37.6667	0.05	80.3333	39.6667	60	0	1	1	0	0.432536
FBgn0003429	slo	ASTA0001514	FBtr0334294,FBtr0334296	exonskip	0,1-2^	chr3R:20521140_20528839:+;chr3R:20521140_20525097:+,chr3R:20525149_20528839:+	1	2	4	18.5	0.178	2	8	0.2	22.5	10	16.25	-0.022	1	1	0.022	0.538062
FBgn0003429	slo	ASTA0010973	FBtr0084684/FBtr0100622/FBtr0100623/FBtr0100624/FBtr0100627/FBtr0100634/FBtr0100638/FBtr0330287,FBtr0084683/FBtr0084685/FBtr0100635	exonskip	0,1-2^	chr3R:20521849_20528742:+;chr3R:20521849_20527809:+,chr3R:20527885_20528742:+	1	2	4	60	0.062	8	54.5	0.128	64	62.5	63.25	-0.066	0.54533	1	0.066	0.671632
FBgn0003429	slo	ASTA0001354	FBtr0100632/FBtr0100636/FBtr0100637,FBtr0084683/FBtr0084685/FBtr0100635	skip2exons	0,1-2^3-4^	chr3R:20521849_20528839:+;chr3R:20521849_20527809:+,chr3R:20527885_20528742:+,chr3R:20528776_20528839:+	1	3	1	98	0.01	1	67	0.015	99	68	83.5	-0.005	1	1	0.005	0.460288
FBgn0003429	slo	ASTA0018812	FBtr0100632/FBtr0100636/FBtr0100637,FBtr0084684/FBtr0100622/FBtr0100623/FBtr0100624/FBtr0100627/FBtr0100634/FBtr0100638/FBtr0330287	exonskip	0,1-2^	chr3R:20521849_20528839:+;chr3R:20521849_20528742:+,chr3R:20528776_20528839:+	1	2	1	89	0.011	1	50	0.02	90	51	70.5	-0.009	1	1	0.009	0.480035
FBgn0003429	slo	ASTA0007266	FBtr0100633,FBtr0330286	exonskip	0,1-2^	chr3R:20523992_20528742:+;chr3R:20523992_20527809:+,chr3R:20527885_20528742:+	1	2	6	41	0.128	4	36	0.1	47	40	43.5	0.028	0.30363	1	0.028	0.562612
FBgn0003429	slo	ASTA0017421	FBtr0334295,FBtr0330286	skip2exons	0,1-2^3-4^	chr3R:20523992_20528839:+;chr3R:20523992_20527809:+,chr3R:20527885_20528742:+,chr3R:20528776_20528839:+	1	3	1	85.3333	0.012	0	54.6667	0	86.3333	54.6667	70.5	0.012	0.413043	1	0.012	0.495221
FBgn0003429	slo	ASTA0013005	FBtr0334295,FBtr0100633	exonskip	0,1-2^	chr3R:20523992_20528839:+;chr3R:20523992_20528742:+,chr3R:20528776_20528839:+	1	2	1	90	0.011	0	48	0	91	48	69.5	0.011	1	1	0.011	0.490757
FBgn0003429	slo	ASTA0012165	FBtr0301581/FBtr0301582,FBtr0100629	exonskip	0,1-2^	chr3R:20525149_20527809:+;chr3R:20525149_20526427:+,chr3R:20526452_20527809:+	1	2	2	2	0.5	5	4.5	0.526	4	9.5	6.75	-0.026	1	1	0.026	0.555674
FBgn0003429	slo	ASTA0005886	FBtr0100631,FBtr0100629	skip2exons	0,1-2^3-4^	chr3R:20525149_20528742:+;chr3R:20525149_20526427:+,chr3R:20526452_20527809:+,chr3R:20527885_20528742:+	1	3	18	22.6667	0.443	5	18	0.217	40.6667	23	31.8333	0.226	0.0558798	1	0.226	0.847363
FBgn0003429	slo	ASTA0001459	FBtr0100631,FBtr0301581/FBtr0301582	exonskip	0,1-2^	chr3R:20525149_20528742:+;chr3R:20525149_20527809:+,chr3R:20527885_20528742:+	1	2	18	33	0.353	5	25	0.167	51	30	40.5	0.186	0.025641	1	0.186	0.826258
FBgn0003429	slo	ASTA0014525	FBtr0334296,FBtr0100629	Unclassified	0,1-2^3-4^5-6^	chr3R:20525149_20528839:+;chr3R:20525149_20526427:+,chr3R:20526452_20527809:+,chr3R:20527885_20528742:+,chr3R:20528776_20528839:+	1	4	0	60.5	0	0	36.5	0	60.5	36.5	48.5	0	1	1	0	0.432536
FBgn0003429	slo	ASTA0004000	FBtr0334296,FBtr0301581/FBtr0301582	skip2exons	0,1-2^3-4^	chr3R:20525149_20528839:+;chr3R:20525149_20527809:+,chr3R:20527885_20528742:+,chr3R:20528776_20528839:+	1	3	0	80	0	0	47.3333	0	80	47.3333	63.6667	0	1	1	0	0.432536
FBgn0003429	slo	ASTA0009443	FBtr0334296,FBtr0100631	exonskip	0,1-2^	chr3R:20525149_20528839:+;chr3R:20525149_20528742:+,chr3R:20528776_20528839:+	1	2	0	96	0	0	48.5	0	96	48.5	72.25	0	1	1	0	0.432536
FBgn0003429	slo	ASTA0014551	FBtr0084683/FBtr0084684/FBtr0084685/FBtr0100622/FBtr0100623/FBtr0100624/FBtr0100627/FBtr0100629/FBtr0100631/FBtr0100632/FBtr0100633/FBtr0100635/FBtr0100636/FBtr0100637/FBtr0100638/FBtr0330287/FBtr0334294/FBtr0334295/FBtr0334296,FBtr0100634/FBtr0301581/FBtr0301582/FBtr0330286	exonskip	0,1-2^	chr3R:20529030_20531273:+;chr3R:20529030_20529612:+,chr3R:20529679_20531273:+	1	2	94	85	0.525	56	63.5	0.469	179	119.5	149.25	0.056	0.295155	1	0.056	0.648295
FBgn0003435	sm	ASTA0014632	FBtr0308785,FBtr0086492/FBtr0086495/FBtr0100232/FBtr0110898/FBtr0301609/FBtr0301610/FBtr0304653/FBtr0304654/FBtr0304655/FBtr0304656/FBtr0308786/FBtr0308790/FBtr0308791/FBtr0308792/FBtr0308793/FBtr0308795/FBtr0308796/FBtr0308797/FBtr0310331/FBtr0332857	altdonor	1^,2^	chr2R:15418206_15419680:-;chr2R:15418206_15419674:-	1	1	16	55	0.225	17	29	0.37	71	46	58.5	-0.145	0.0979698	1	0.145	0.792101
FBgn0003435	sm	ASTA0003386	FBtr0086495,FBtr0301610	exonskip	0,1-2^	chr2R:15425717_15433953:-;chr2R:15433565_15433953:-,chr2R:15425717_15433516:-	1	2	0	16.5	0	0	6.5	0	16.5	6.5	11.5	0	1	1	0	0.432536
FBgn0003435	sm	ASTA0013532	FBtr0308795,FBtr0308791/FBtr0332857	exonskip	0,1-2^	chr2R:15425717_15451945:-;chr2R:15433565_15451945:-,chr2R:15425717_15433516:-	1	2	1	22.5	0.043	4	9.5	0.296	23.5	13.5	18.5	-0.253	0.126869	1	0.253	0.865169
FBgn0003435	sm	ASTA0016924	FBtr0110898/FBtr0304655/FBtr0304656,FBtr0308795	altdonor	1^,2^	chr2R:15425717_15451966:-;chr2R:15425717_15451945:-	1	1	12	1	0.923	12	4	0.75	13	16	14.5	0.173	0.343186	1	0.173	0.817913
FBgn0003435	sm	ASTA0013544	FBtr0110898/FBtr0304655/FBtr0304656,FBtr0308791/FBtr0332857	Unclassified	1^,2^3-4^	chr2R:15425717_15451966:-;chr2R:15433565_15451945:-,chr2R:15425717_15433516:-	1	2	12	22.5	0.348	12	9.5	0.558	34.5	21.5	28	-0.21	0.353038	1	0.21	0.840037
FBgn0003435	sm	ASTA0010771	FBtr0110898/FBtr0304655/FBtr0304656,FBtr0308797	exonskip	0,1-2^	chr2R:15425717_15451966:-;chr2R:15433565_15451966:-,chr2R:15425717_15433516:-	1	2	12	18	0.4	12	7.5	0.615	30	19.5	24.75	-0.215	1	1	0.215	0.842608
FBgn0003435	sm	ASTA0016408	FBtr0308795,FBtr0301610	AltFE	1(2^3-4^,5(6^7-8^	chr2R:15425717_15453653:-;chr2R:15425717_15433953:-	1	1	6	0	1	5	0	1	6	5	5.5	0	1	1	0	0.432536
FBgn0003435	sm	ASTA0009821	FBtr0308793,FBtr0308795	exonskip	0,1-2^	chr2R:15425717_15453653:-;chr2R:15452018_15453653:-,chr2R:15425717_15451945:-	1	2	6	0.5	0.923	5	3	0.625	6.5	8	7.25	0.298	1	1	0.298	0.876474
FBgn0003435	sm	ASTA0008127	FBtr0308793,FBtr0110898	exonskip	0,1-2^	chr2R:15425717_15453653:-;chr2R:15452018_15453653:-,chr2R:15425717_15451966:-	1	2	6	6	0.5	5	7	0.417	12	12	12	0.083	0.17746	1	0.083	0.709961
FBgn0003435	sm	ASTA0017074	FBtr0308793,FBtr0332857	skip2exons	0,1-2^3-4^	chr2R:15425717_15453653:-;chr2R:15452018_15453653:-,chr2R:15433565_15451945:-,chr2R:15425717_15433516:-	1	3	6	15	0.286	5	7	0.417	21	12	16.5	-0.131	0.461538	1	0.131	0.774586
FBgn0003435	sm	ASTA0012926	FBtr0301609/FBtr0308786,FBtr0308785	exonskip	0,1-2^	chr2R:15425717_15461492:-;chr2R:15433565_15461492:-,chr2R:15425717_15433516:-	1	2	10	16.5	0.377	4	7.5	0.348	26.5	11.5	19	0.029	0.0478173	1	0.029	0.566542
FBgn0003435	sm	ASTA0013764	FBtr0301609/FBtr0308786,FBtr0304656	exonskip	0,1-2^	chr2R:15425717_15461492:-;chr2R:15452018_15461492:-,chr2R:15425717_15451966:-	1	2	10	16	0.385	4	15.5	0.205	26	19.5	22.75	0.18	0.22525	1	0.18	0.82257
FBgn0003435	sm	ASTA0016528	FBtr0301609/FBtr0308786,FBtr0308791	skip2exons	0,1-2^3-4^	chr2R:15425717_15461492:-;chr2R:15452018_15461492:-,chr2R:15433565_15451945:-,chr2R:15425717_15433516:-	1	3	10	21.6667	0.316	4	12.6667	0.24	31.6667	16.6667	24.1667	0.076	0.22525	1	0.076	0.692834
FBgn0003435	sm	ASTA0009551	FBtr0301609/FBtr0308786,FBtr0308797	skip2exons	0,1-2^3-4^	chr2R:15425717_15461492:-;chr2R:15452018_15461492:-,chr2R:15433565_15451966:-,chr2R:15425717_15433516:-	1	3	10	18.6667	0.349	4	11.3333	0.261	28.6667	15.3333	22	0.088	0.22525	1	0.088	0.717869
FBgn0003435	sm	ASTA0018157	FBtr0086492/FBtr0100232,FBtr0301609/FBtr0308786	altdonor	1^,2^	chr2R:15425717_15461507:-;chr2R:15425717_15461492:-	1	1	21	10	0.677	9	4	0.692	31	13	22	-0.015	1	1	0.015	0.509873
FBgn0003435	sm	ASTA0016885	FBtr0086492/FBtr0100232,FBtr0308792	altdon_altacc	1^4-,2^3-	chr2R:15425717_15461507:-;chr2R:15425897_15461492:-	1	1	21	0	1	9	0	1	21	9	15	0	1	1	0	0.432536
FBgn0003435	sm	ASTA0005749	FBtr0086492/FBtr0100232,FBtr0308785	Unclassified	1^,2^3-4^	chr2R:15425717_15461507:-;chr2R:15433565_15461492:-,chr2R:15425717_15433516:-	1	2	21	16.5	0.56	9	7.5	0.545	37.5	16.5	27	0.015	0.0173658	0.951989	0.015	0.509873
FBgn0003435	sm	ASTA0000566	FBtr0086492/FBtr0100232,FBtr0308796	exonskip	0,1-2^	chr2R:15425717_15461507:-;chr2R:15433565_15461507:-,chr2R:15425717_15433516:-	1	2	21	19.5	0.519	9	8	0.529	40.5	17	28.75	-0.01	1	1	0.01	0.485032
FBgn0003435	sm	ASTA0007513	FBtr0086492/FBtr0100232,FBtr0304656	Unclassified	1^,2^3-4^	chr2R:15425717_15461507:-;chr2R:15452018_15461492:-,chr2R:15425717_15451966:-	1	2	21	16	0.568	9	15.5	0.367	37	24.5	30.75	0.201	0.142507	1	0.201	0.836544
FBgn0003435	sm	ASTA0016399	FBtr0086492/FBtr0100232,FBtr0308791	Unclassified	1^,2^3-4^5-6^	chr2R:15425717_15461507:-;chr2R:15452018_15461492:-,chr2R:15433565_15451945:-,chr2R:15425717_15433516:-	1	3	21	21.6667	0.492	9	12.6667	0.415	42.6667	21.6667	32.1667	0.077	0.142507	1	0.077	0.696861
FBgn0003435	sm	ASTA0019817	FBtr0086492/FBtr0100232,FBtr0308797	Unclassified	1^,2^3-4^5-6^	chr2R:15425717_15461507:-;chr2R:15452018_15461492:-,chr2R:15433565_15451966:-,chr2R:15425717_15433516:-	1	3	21	18.6667	0.529	9	11.3333	0.443	39.6667	20.3333	30	0.086	0.142507	1	0.086	0.714812
FBgn0003435	sm	ASTA0008618	FBtr0086492/FBtr0100232,FBtr0304655	exonskip	0,1-2^	chr2R:15425717_15461507:-;chr2R:15452018_15461507:-,chr2R:15425717_15451966:-	1	2	21	12	0.636	9	13	0.409	33	22	27.5	0.227	0.102967	1	0.227	0.847897
FBgn0003435	sm	ASTA0008092	FBtr0086492/FBtr0100232,FBtr0310331	exonskip	0,1-2^	chr2R:15425717_15461507:-;chr2R:15454666_15461507:-,chr2R:15425717_15454563:-	1	2	21	4.5	0.824	9	8	0.529	25.5	17	21.25	0.295	0.0155928	0.903379	0.295	0.87594
FBgn0003435	sm	ASTA0008822	FBtr0100232,FBtr0301610	AltFE	1(2^3-4^5-6^7-8^9-10^,11(12^13-14^	chr2R:15425717_15517707:-;chr2R:15425717_15433953:-	1	1	0	0	0	0	0	0	0	0	0	0	1	1	0	0.432536
FBgn0003435	sm	ASTA0002974	FBtr0100232,FBtr0332857	AltFE	1(2^3-4^5-6^7-8^9-10^,11(12^13-14^15-16^	chr2R:15425717_15517707:-;chr2R:15425717_15453653:-	1	1	0	6	0	0	5	0	6	5	5.5	0	1	1	0	0.432536
FBgn0003435	sm	ASTA0010065	FBtr0310331,FBtr0301610	AltFE	1(2^3-4^5-6^7-8^9-10^11-12^,13(14^15-16^	chr2R:15425717_15517988:-;chr2R:15425717_15433953:-	1	1	0	0	0	0	0	0	0	0	0	0	1	1	0	0.432536
FBgn0003435	sm	ASTA0004079	FBtr0310331,FBtr0332857	AltFE	1(2^3-4^5-6^7-8^9-10^11-12^,13(14^15-16^17-18^	chr2R:15425717_15517988:-;chr2R:15425717_15453653:-	1	1	0	6	0	0	5	0	6	5	5.5	0	1	1	0	0.432536
FBgn0003435	sm	ASTA0015796	FBtr0308797,FBtr0086495	AltFE	1(2^3-4^5-6^7-8^9-10^11-12^15-16^,13(14^	chr2R:15425717_15518541:-;chr2R:15425717_15433953:-	1	1	0	0	0	0	0	0	0	0	0	0	1	1	0	0.432536
FBgn0003435	sm	ASTA0006926	FBtr0301609,FBtr0110898	AltFE	1(2^3-4^5-6^7-8^9-10^,11(12^13-14^	chr2R:15425717_15518541:-;chr2R:15425717_15453653:-	1	1	0	6	0	0	5	0	6	5	5.5	0	1	1	0	0.432536
FBgn0003435	sm	ASTA0002857	FBtr0304653,FBtr0086495	altacceptor	1-,2-	chr2R:15425897_15433953:-;chr2R:15425717_15433953:-	1	1	0	0	0	0	0	0	0	0	0	0	1	1	0	0.432536
FBgn0003435	sm	ASTA0019362	FBtr0308790,FBtr0308795	altdon_altacc	1^3-,2^4-	chr2R:15425897_15451966:-;chr2R:15425717_15451945:-	1	1	0	1	0	0	4	0	1	4	2.5	0	1	1	0	0.432536
FBgn0003435	sm	ASTA0005688	FBtr0308790,FBtr0110898/FBtr0304655/FBtr0304656	altacceptor	1-,2-	chr2R:15425897_15451966:-;chr2R:15425717_15451966:-	1	1	0	12	0	0	12	0	12	12	12	0	1	1	0	0.432536
FBgn0003435	sm	ASTA0011537	FBtr0308790,FBtr0308791/FBtr0332857	Unclassified	1^5-,2^3-4^6-	chr2R:15425897_15451966:-;chr2R:15433565_15451945:-,chr2R:15425717_15433516:-	1	2	0	22.5	0	0	9.5	0	22.5	9.5	16	0	1	1	0	0.432536
FBgn0003435	sm	ASTA0002259	FBtr0308792,FBtr0301609/FBtr0308786	altacceptor	1-,2-	chr2R:15425897_15461492:-;chr2R:15425717_15461492:-	1	1	0	10	0	0	4	0	10	4	7	0	1	1	0	0.432536
FBgn0003435	sm	ASTA0006215	FBtr0304654,FBtr0301609/FBtr0308786	altdon_altacc	1^3-,2^4-	chr2R:15425897_15461507:-;chr2R:15425717_15461492:-	1	1	2	10	0.167	0	4	0	12	4	8	0.167	1	1	0.167	0.814177
FBgn0003435	sm	ASTA0011670	FBtr0304654,FBtr0086492/FBtr0100232	altacceptor	1-,2-	chr2R:15425897_15461507:-;chr2R:15425717_15461507:-	1	1	2	21	0.087	0	9	0	23	9	16	0.087	1	1	0.087	0.716462
FBgn0003435	sm	ASTA0000003	FBtr0304654,FBtr0308792	altdonor	1^,2^	chr2R:15425897_15461507:-;chr2R:15425897_15461492:-	1	1	2	0	1	0	0	0	2	0	1	1	1	1	1	0.999951
FBgn0003435	sm	ASTA0006261	FBtr0304654,FBtr0308785	Unclassified	1^5-,2^3-4^6-	chr2R:15425897_15461507:-;chr2R:15433565_15461492:-,chr2R:15425717_15433516:-	1	2	2	16.5	0.108	0	7.5	0	18.5	7.5	13	0.108	1	1	0.108	0.747368
FBgn0003435	sm	ASTA0011926	FBtr0304654,FBtr0304656	Unclassified	1^5-,2^3-4^6-	chr2R:15425897_15461507:-;chr2R:15452018_15461492:-,chr2R:15425717_15451966:-	1	2	2	16	0.111	0	15.5	0	18	15.5	16.75	0.111	0.490244	1	0.111	0.752414
FBgn0003435	sm	ASTA0001253	FBtr0304654,FBtr0308791	Unclassified	1^7-,2^3-4^5-6^8-	chr2R:15425897_15461507:-;chr2R:15452018_15461492:-,chr2R:15433565_15451945:-,chr2R:15425717_15433516:-	1	3	2	21.6667	0.085	0	12.6667	0	23.6667	12.6667	18.1667	0.085	0.490244	1	0.085	0.713454
FBgn0003435	sm	ASTA0018537	FBtr0304654,FBtr0308797	Unclassified	1^7-,2^3-4^5-6^8-	chr2R:15425897_15461507:-;chr2R:15452018_15461492:-,chr2R:15433565_15451966:-,chr2R:15425717_15433516:-	1	3	2	18.6667	0.097	0	11.3333	0	20.6667	11.3333	16	0.097	0.490244	1	0.097	0.731163
FBgn0003435	sm	ASTA0012716	FBtr0304654,FBtr0308790	exonskip	0,1-2^	chr2R:15425897_15461507:-;chr2R:15452018_15461507:-,chr2R:15425897_15451966:-	1	2	2	6	0.25	0	7	0	8	7	7.5	0.25	0.481481	1	0.25	0.864587
FBgn0003435	sm	ASTA0004204	FBtr0301610,FBtr0304653	Unclassified	1-2^4-,3-	chr2R:15433565_15433953:-,chr2R:15425717_15433516:-;chr2R:15425897_15433953:-	2	1	16.5	0	1	6.5	0	1	16.5	6.5	11.5	0	1	1	0	0.432536
[truncated: 18,616 more rows]
