# Supplementary material for: Sxl-Dependent, tra/tra2-Independent Alternative Splicing of the Drosophila melanogaster X-Linked Gene found in neurons
Source: G3 (Bethesda). 2015 Oct 26;5(12):2865–74. doi: 10.1534/g3.115.023721 (PMC4683657; doi:10.1534/g3.115.023721)
Supplement: Supporting Information [file supp_g3.115.023721_File_S2.xls]

## Sheet: Description
				File S2 (page 1 of 3), Sun et al.
				Statisitical analyses (ANOVA) of the qPCR results reported in the Figures 3 and 4
				Fields:
				Genotype:	CS: wild type; tra/+: heterozygous tra mutant; tra/tra: homozygous tra mutant;
					tra2/+: heterozygous tra2 mutant; tra2/tra2: homozygous tra2 mutant;
					SXLF: Sxl/Sxl XX mutant female; SXLM: Sxl/Y mutant males;
					SXL FC1: Sxl/Bar control female; SXL FC2: Sxl/Sxl; Pw+(Sxl+) control female
				Gender:	F: female, M: male.
				Cell No:	Order of data imput
				A	Primers' name corresponding analyzed gene event. Details of the statistical analyses are provided in the adjacent tables.
				B	In each table, the means are sorted from smallest to largest,
					Genotypes associated with means that are not significantly different from each other are indicated by **** in a column
					There are as many columns as as there are homogeneous groups
					Means that do not share **** in the same column are significantly different from each other.
				C	Tables displaying the p values
					Significant p values are in red

## Sheet: Analysis data of Figure 3
File S2 (page 2 of 3), Sun et al.
Statistical analysis of the transcript level data presented in Figure 3
A	B									C
	Cell No.	Scheffe test; variable dsx F (qPCR data of Figure 3A) Homogenous Groups, alpha = .05000 Error: Between MS = .00001, df = 30.000								Cell No.	Scheffe test; variable dsx F (qPCR data of Figure 3) Probabilities for Post Hoc Tests Error: Between MS = .00001, df = 30.000
		genotype	Sex	dsx F	1	2					genotype	Sex	{1}	{2}	{3}	{4}	{5}	{6}	{7}	{8}	{9}	{10}
	10	tra2/tra2	M	0.000346847	****					1	CS	F	1	9.87765e-12	0.999986	4.32443e-12	4.2063e-12	4.20775e-12	1	4.09173e-12	1.11093e-11	3.77931e-12
	8	tra2/+	M	0.00047665	****					2	CS	M	9.87765e-12		3.51807e-12	0.999998	0.999997	0.999997	7.91611e-12	0.999996	1	0.999992
	5	tra/tra	F	0.000521744	****					3	tra/+	F	0.999986	3.51807e-12		1.57652e-12	1.53466e-12	1.53511e-12	0.999998	1.49403e-12	3.94362e-12	1.383e-12
dsx F	6	tra/tra	M	0.000522269	****					4	tra/+	M	4.32443e-12	0.999998	1.57652e-12		1	1	3.4831e-12	1	0.999994	1
	4	tra/+	M	0.000566878	****					5	tra/tra	F	4.2063e-12	0.999997	1.53466e-12	1		1	3.38862e-12	1	0.999992	1
	2	CS	M	0.00189777	****					6	tra/tra	M	4.20775e-12	0.999997	1.53511e-12	1	1		3.38962e-12	1	0.999992	1
	9	tra2/tra2	F	0.00208466	****					7	tra2/+	F	1	7.91611e-12	0.999998	3.4831e-12	3.38862e-12	3.38962e-12		3.29681e-12	8.89688e-12	3.04645e-12
	1	CS	F	0.0430008		****				8	tra2/+	M	4.09173e-12	0.999996	1.49403e-12	1	1	1	3.29681e-12		0.999989	1
	7	tra2/+	F	0.0433545		****				9	tra2/tra2	F	1.11093e-11	1	3.94362e-12	0.999994	0.999992	0.999992	8.89688e-12	0.999989		0.999979
	3	tra/+	F	0.044669		****				10	tra2/tra2	M	3.77931e-12	0.999992	1.383e-12	1	1	1	3.04645e-12	1	0.999979
	Cell No.	Scheffe test; variable dsx M (qPCR data of Figure 3A) Homogenous Groups, alpha = .05000 Error: Between MS = .00000, df = 30.000								Cell No.	Scheffe test; variable dsx M (qPCR data of Figure 3) Probabilities for Post Hoc Tests Error: Between MS = .00000, df = 30.000
		genotype	Sex	dsx M	1	2	3				genotype	Sex	{1}	{2}	{3}	{4}	{5}	{6}	{7}	{8}	{9}	{10}
	7	tra2/+	F	0.000439732		****				1	CS	F		0	1	5.88418e-14	8.36442e-13	1.89848e-14	1	1.06581e-13	0	5.06817e-13
	3	tra/+	F	0.000540825		****				2	CS	M	0		0	5.46956e-09	1.93813e-10	2.69066e-08	0	2.4701e-09	0.999106	3.49807e-10
	1	CS	F	0.00060646		****				3	tra/+	F	1	0		5.20695e-14	7.32303e-13	1.68754e-14	1	9.40359e-14	0	4.44533e-13
	5	tra/tra	F	0.0136371	****					4	tra/+	M	5.88418e-14	5.46956e-09	5.20695e-14		0.955106	0.99989	4.30767e-14	1	7.60171e-10	0.988257
	10	tra2/tra2	M	0.0138857	****					5	tra/tra	F	8.36442e-13	1.93813e-10	7.32303e-13	0.955106		0.696417	5.973e-13	0.992359	3.1515e-11	1
dsx M	8	tra2/+	M	0.0146826	****					6	tra/tra	M	1.89848e-14	2.69066e-08	1.68754e-14	0.99989	0.696417		1.40998e-14	0.996935	3.47485e-09	0.832719
	4	tra/+	M	0.014996	****					7	tra2/+	F	1	0	1	4.30767e-14	5.973e-13	1.40998e-14		7.76046e-14	0	3.63598e-13
	6	tra/tra	M	0.0156071	****					8	tra2/+	M	1.06581e-13	2.4701e-09	9.40359e-14	1	0.992359	0.996935	7.76046e-14		3.56305e-10	0.999034
	2	CS	M	0.0241794			****			9	tra2/tra2	F	0	0.999106	0	7.60171e-10	3.1515e-11	3.47485e-09	0	3.56305e-10		5.53214e-11
	9	tra2/tra2	F	0.0249686			****			10	tra2/tra2	M	5.06817e-13	3.49807e-10	4.44533e-13	0.988257	1	0.832719	3.63598e-13	0.999034	5.53214e-11
	Cell No.	Scheffe test; variable fru F (qPCR data of Figure 3A) Homogenous Groups, alpha = .05000 Error: Between MS = .00000, df = 30.000								Cell No.	Scheffe test; variable fru F (qPCR data of Figure 3) Probabilities for Post Hoc Tests Error: Between MS = .00000, df = 30.000
		genotype	Sex	fru F	1	2	3	/CSM			genotype	Sex	{1}	{2}	{3}	{4}	{5}	{6}	{7}	{8}	{9}	{10}
	6	tra/tra	M	0.000320448	****			0.126111		1	CS	F		0.000535638	0.0076326	8.08064e-06	5.25586e-06	2.9202e-06	0.445107	3.30776e-06	0.176278	3.73013e-06
	8	tra2/+	M	0.000374613	****			0.147427		2	CS	M	0.000535638		0.997021	0.942103	0.897965	0.810483	0.240006	0.831582	0.547699	0.850667
	10	tra2/tra2	M	0.000426758	****			0.167949		3	tra/+	F	0.0076326	0.997021		0.462694	0.374433	0.268482	0.777638	0.289281	0.968778	0.310223
	5	tra/tra	F	0.00057511	****			0.226332		4	tra/+	M	8.08064e-06	0.942103	0.462694		1	0.999999	0.00825826	1	0.0352141	1
fru F	4	tra/+	M	0.000760337	****			0.299227		5	tra/tra	F	5.25586e-06	0.897965	0.374433	1		1	0.00547319	1	0.0241436	1
	2	CS	M	0.00254053	****	****		0.999814		6	tra/tra	M	2.9202e-06	0.810483	0.268482	0.999999	1		0.00307776	1	0.014119	1
	3	tra/+	F	0.00369775	****	****		1.45523		7	tra2/+	F	0.445107	0.240006	0.777638	0.00825826	0.00547319	0.00307776		0.00348165	0.999957	0.00391883
	9	tra2/tra2	F	0.00530995		****	****	2.08971		8	tra2/+	M	3.30776e-06	0.831582	0.289281	1	1	1	0.00348165		0.0158502	1
	7	tra2/+	F	0.00599662		****	****	2.35995		9	tra2/tra2	F	0.176278	0.547699	0.968778	0.0352141	0.0241436	0.014119	0.999957	0.0158502		0.0177035
	1	CS	F	0.00896976			****	3.53001		10	tra2/tra2	M	3.73013e-06	0.850667	0.310223	1	1	1	0.00391883	1	0.0177035
	Cell No.	Scheffe test; variable fru M (qPCR data of Figure 3A) Homogenous Groups, alpha = .05000 Error: Between MS = .00000, df = 30.000								Cell No.	Scheffe test; variable fru M (qPCR data of Figure 3) Probabilities for Post Hoc Tests Error: Between MS = .00000, df = 30.000
		genotype	Sex	fru M	1	2	3	4			genotype	Sex	{1}	{2}	{3}	{4}	{5}	{6}	{7}	{8}	{9}	{10}
	9	tra2/tra2	F	0.000488512	****					1	CS	F		1.94289e-14	1	1.60782e-12	7.73656e-08	7.73681e-12	0.999999	2.74403e-12	0.999978	5.49627e-10
	7	tra2/+	F	0.000659743	****					2	CS	M	1.94289e-14		1.77636e-14	0.500061	3.6e-06	0.141328	1.06581e-14	0.346615	7.88258e-15	0.00106264
	3	tra/+	F	0.000938061	****					3	tra/+	F	1	1.77636e-14		1.45961e-12	6.81429e-08	6.99263e-12	1	2.48723e-12	0.999991	4.90769e-10
fru M	1	CS	F	0.000984056	****					4	tra/+	M	1.60782e-12	0.500061	1.45961e-12		0.00294455	0.999449	8.17235e-13	1	5.74762e-13	0.308999
	5	tra/tra	F	0.00901376				****		5	tra/tra	F	7.73656e-08	3.6e-06	6.81429e-08	0.00294455		0.0228176	3.18343e-08	0.0060953	2.00527e-08	0.722082
	10	tra2/tra2	M	0.010906		****		****		6	tra/tra	M	7.73681e-12	0.141328	6.99263e-12	0.999449	0.0228176		3.81484e-12	0.999984	2.64089e-12	0.759342
	6	tra/tra	M	0.0127349		****	****			7	tra2/+	F	0.999999	1.06581e-14	1	8.17235e-13	3.18343e-08	3.81484e-12		1.38056e-12	1	2.49005e-10
	8	tra2/+	M	0.0132125		****	****			8	tra2/+	M	2.74403e-12	0.346615	2.48723e-12	1	0.0060953	0.999984	1.38056e-12		9.65672e-13	0.45561
	4	tra/+	M	0.0134643		****	****			9	tra2/tra2	F	0.999978	7.88258e-15	0.999991	5.74762e-13	2.00527e-08	2.64089e-12	1	9.65672e-13		1.64984e-10
	2	CS	M	0.0157013			****			10	tra2/tra2	M	5.49627e-10	0.00106264	4.90769e-10	0.308999	0.722082	0.759342	2.49005e-10	0.45561	1.64984e-10
	Cell No.	Scheffe test; variable fne a (qPCR data of Figure 3A) Homogenous Groups, alpha = .05000 Error: Between MS = .00006, df = 30.000								Cell No.	Scheffe test; variable fne a (qPCR data of Figure 3) Probabilities for Post Hoc Tests Error: Between MS = .00006, df = 30.000
		genotype	Sex	fne a	1	2	3	4			genotype	Sex	{1}	{2}	{3}	{4}	{5}	{6}	{7}	{8}	{9}	{10}
	5	tra/tra	F	0.0142265	****					1	CS	F		0	1	0.0200541	1	0.00171311	1	0.000304962	1	0.0401948
	9	tra2/tra2	F	0.01468	****					2	CS	M	0		0	0	0	0	0	0	0	0
	1	CS	F	0.0158088	****					3	tra/+	F	1	0		0.032403	0.999997	0.00292688	1	0.000528173	0.999999	0.0630867
	7	tra2/+	F	0.0159056	****					4	tra/+	M	0.0200541	0	0.032403		0.0110314	0.997876	0.0207868	0.928683	0.0131205	1
fne a	3	tra/+	F	0.0171258	****		****			5	tra/tra	F	1	0	0.999997	0.0110314		0.000893303	1	0.00015733	1	0.0227662
	10	tra2/tra2	M	0.0411486		****	****			6	tra/tra	M	0.00171311	0	0.00292688	0.997876	0.000893303		0.00178235	0.999922	0.00107735	0.984779
	4	tra/+	M	0.0430744		****				7	tra2/+	F	1	0	1	0.0207868	1	0.00178235		0.000317557	1	0.0415807
	6	tra/tra	M	0.0493327		****				8	tra2/+	M	0.000304962	0	0.000528173	0.928683	0.00015733	0.999922	0.000317557		0.000190216	0.824304
	8	tra2/+	M	0.0534983		****				9	tra2/tra2	F	1	0	0.999999	0.0131205	1	0.00107735	1	0.000190216		0.0268678
	2	CS	M	0.208151				****		10	tra2/tra2	M	0.0401948	0	0.0630867	1	0.0227662	0.984779	0.0415807	0.824304	0.0268678
	Cell No.	Scheffe test; variable fne b (qPCR data of Figure 3A) Homogenous Groups, alpha = .05000 Error: Between MS = .00003, df = 30.000								Cell No.	Scheffe test; variable fne b (qPCR data of Figure 3) Probabilities for Post Hoc Tests Error: Between MS = .00003, df = 30.000
		genotype	Sex	fne b	1	2	3	4			genotype	Sex	{1}	{2}	{3}	{4}	{5}	{6}	{7}	{8}	{9}	{10}
	4	tra/+	M	0.0133598	****					1	CS	F		0.450666	0.193597	3.37674e-12	0.0622811	1.28434e-11	0.29925	7.5725e-11	0.0372913	7.02294e-12
	10	tra2/tra2	M	0.0150171	****					2	CS	M	0.450666		0.000392256	3.21965e-14	8.29168e-05	1.0314e-13	0.00079713	4.83169e-13	4.44408e-05	6.09512e-14
	6	tra/tra	M	0.0163582	****					3	tra/+	F	0.193597	0.000392256		2.50146e-09	0.99997	1.2262e-08	1	1.00953e-07	0.999505	5.9789e-09
	8	tra2/+	M	0.0201744	****					4	tra/+	M	3.37674e-12	3.21965e-14	2.50146e-09		9.51204e-09	0.999874	1.37401e-09	0.943544	1.64551e-08	0.999999
fne b	9	tra2/tra2	F	0.0556629		****				5	tra/tra	F	0.0622811	8.29168e-05	0.99997	9.51204e-09		4.89978e-08	0.999316	4.28988e-07	1	2.33675e-08
	5	tra/tra	F	0.0566774		****	****			6	tra/tra	M	1.28434e-11	1.0314e-13	1.2262e-08	0.999874	4.89978e-08		6.5841e-09	0.999098	8.64564e-08	1
	3	tra/+	F	0.0592042		****	****			7	tra2/+	F	0.29925	0.00079713	1	1.37401e-09	0.999316	6.5841e-09		5.26676e-08	0.995484	3.24326e-09
	7	tra2/+	F	0.060364		****	****			8	tra2/+	M	7.5725e-11	4.83169e-13	1.00953e-07	0.943544	4.28988e-07	0.999098	5.26676e-08		7.75221e-07	0.991105
	1	CS	F	0.073042			****	****		9	tra2/tra2	F	0.0372913	4.44408e-05	0.999505	1.64551e-08	1	8.64564e-08	0.995484	7.75221e-07		4.08707e-08
	2	CS	M	0.0844275				****		10	tra2/tra2	M	7.02294e-12	6.09512e-14	5.9789e-09	0.999999	2.33675e-08	1	3.24326e-09	0.991105	4.08707e-08
	Cell No.	Scheffe test; variable Tango13 a (qPCR data of Figure 3A) Homogenous Groups, alpha = .05000 Error: Between MS = .00002, df = 30.000								Cell No.	Scheffe test; variable Tango13 a (qPCR data of Figure 3) Probabilities for Post Hoc Tests Error: Between MS = .00002, df = 30.000
		genotype	Sex	Tango13 a	1	2					genotype	Sex	{1}	{2}	{3}	{4}	{5}	{6}	{7}	{8}	{9}	{10}
	10	tra2/tra2	M	0.00594952	****					1	CS	F		2.66404e-05	0.696118	1.73991e-07	3.8419e-07	2.64528e-07	0.827342	2.14339e-07	1.96754e-06	1.31086e-07
	4	tra/+	M	0.00639953	****					2	CS	M	2.66404e-05		9.61135e-08	0.816965	0.928428	0.883772	1.84499e-07	0.852382	0.997654	0.762602
	8	tra2/+	M	0.00672942	****					3	tra/+	F	0.696118	9.61135e-08		1.01937e-09	2.06819e-09	1.4816e-09	1	1.22786e-09	8.96209e-09	7.91934e-10
tango13 a	6	tra/tra	M	0.00706091	****					4	tra/+	M	1.73991e-07	0.816965	1.01937e-09		1	1	1.837e-09	1	0.998223	1
	5	tra/tra	F	0.00764578	****					5	tra/tra	F	3.8419e-07	0.928428	2.06819e-09	1		1	3.76552e-09	1	0.999933	0.999998
	9	tra2/tra2	F	0.0101624	****					6	tra/tra	M	2.64528e-07	0.883772	1.4816e-09	1	1		2.68453e-09	1	0.99962	1
	2	CS	M	0.0140629	****					7	tra2/+	F	0.827342	1.84499e-07	1	1.837e-09	3.76552e-09	2.68453e-09		2.21871e-09	1.66619e-08	1.4219e-09
	1	CS	F	0.0408381		****				8	tra2/+	M	2.14339e-07	0.852382	1.22786e-09	1	1	1	2.21871e-09		0.999137	1
	7	tra2/+	F	0.0484086		****				9	tra2/tra2	F	1.96754e-06	0.997654	8.96209e-09	0.998223	0.999933	0.99962	1.66619e-08	0.999137		0.995789
	3	tra/+	F	0.0494475		****				10	tra2/tra2	M	1.31086e-07	0.762602	7.91934e-10	1	0.999998	1	1.4219e-09	1	0.995789
	Cell No.	Scheffe test; variable Tango13 b (qPCR data of Figure 3A) Homogenous Groups, alpha = .05000 Error: Between MS = .00001, df = 30.000								Cell No.	Scheffe test; variable Tango13 b (qPCR data of Figure 3) Probabilities for Post Hoc Tests Error: Between MS = .00001, df = 30.000
		genotype	Sex	Tango13 b	1	2					genotype	Sex	{1}	{2}	{3}	{4}	{5}	{6}	{7}	{8}	{9}	{10}
	10	tra2/tra2	M	0.00761331	****					1	CS	F		0.114966	1	0.9466	0.986366	0.914773	0.999985	0.999217	0.993004	0.781508
	6	tra/tra	M	0.00825443	****					2	CS	M	0.114966		0.212511	0.0030877	0.00651441	0.0022093	0.0370662	0.0173198	0.00863382	0.000899503
	4	tra/+	M	0.0084964	****					3	tra/+	F	1	0.212511		0.84259	0.93714	0.784698	0.999149	0.990447	0.959782	0.598898
tango13 b	5	tra/tra	F	0.00904485	****					4	tra/+	M	0.9466	0.0030877	0.84259		1	1	0.997146	0.999873	0.999999	0.999995
	9	tra2/tra2	F	0.00925576	****					5	tra/tra	F	0.986366	0.00651441	0.93714	1		0.999998	0.99981	0.999999	1	0.999705
	8	tra2/+	M	0.00978968	****					6	tra/tra	M	0.914773	0.0022093	0.784698	1	0.999998		0.993036	0.999478	0.999985	1
	7	tra2/+	F	0.0104015	****					7	tra2/+	F	0.999985	0.0370662	0.999149	0.997146	0.99981	0.993036		1	0.999954	0.958774
	1	CS	F	0.0114042	****	****				8	tra2/+	M	0.999217	0.0173198	0.990447	0.999873	0.999999	0.999478	1		1	0.992316
	3	tra/+	F	0.0120329	****	****				9	tra2/tra2	F	0.993004	0.00863382	0.959782	0.999999	1	0.999985	0.999954	1		0.999103
	2	CS	M	0.0178909		****				10	tra2/tra2	M	0.781508	0.000899503	0.598898	0.999995	0.999705	1	0.958774	0.992316	0.999103
	Cell No.	Scheffe test; variable dsx F (qPCR data of Figure 3B) Homogenous Groups, alpha = .05000 Error: Between MS = .00002, df = 18.000								Cell No.	Scheffe test; variable dsx F (qPCR data of Figure 3) Probabilities for Post Hoc Tests Error: Between MS = .00002, df = 18.000
		Genotype	Sex	dsx F	1	2					Genotype	Sex	{1}	{2}	{3}	{4}	{5}	{6}
	3	tra	F	0.000430062	****					1	CS	F		7.30615e-10	4.47271e-10	4.62669e-10	4.75742e-10	4.91729e-10
	4	tra	M	0.000525362	****					2	CS	M	7.30615e-10		0.99867	0.999061	0.99931	0.999535
dsx F	5	tra2Df	F	0.000603688	****					3	tra	F	4.47271e-10	0.99867		1	1	1
	6	tra2Df	M	0.000696454	****					4	tra	M	4.62669e-10	0.999061	1		1	1
	2	CS	M	0.00179576	****					5	tra2Df	F	4.75742e-10	0.99931	1	1		1
	1	CS	F	0.0473831		****				6	tra2Df	M	4.91729e-10	0.999535	1	1	1
	Cell No.	Scheffe test; variable dsx M (qPCR data of Figure 3B) Homogenous Groups, alpha = .05000 Error: Between MS = .00000, df = 18.000								Cell No.	Scheffe test; variable dsx M (qPCR data of Figure 3) Probabilities for Post Hoc Tests Error: Between MS = .00000, df = 18.000
		Genotype	Sex	dsx M	1	2	3				Genotype	Sex	{1}	{2}	{3}	{4}	{5}	{6}
	1	CS	F	0.000491344		****				1	CS	F		3.34843e-13	2.98745e-09	9.22498e-09	3.98824e-10	3.59693e-10
	4	tra	M	0.014744	****					2	CS	M	3.34843e-13		6.50194e-07	1.65049e-07	1.18298e-05	1.39775e-05
dsx M	3	tra	F	0.015769	****					3	tra	F	2.98745e-09	6.50194e-07		0.964119	0.633873	0.581984
	5	tra2Df	F	0.0177498	****					4	tra	M	9.22498e-09	1.65049e-07	0.964119		0.210434	0.18173
	6	tra2Df	M	0.017857	****					5	tra2Df	F	3.98824e-10	1.18298e-05	0.633873	0.210434		0.999999
	2	CS	M	0.0266151			****			6	tra2Df	M	3.59693e-10	1.39775e-05	0.581984	0.18173	0.999999
	Cell No.	Scheffe test; variable fru F (qPCR data of Figure 3B) Homogenous Groups, alpha = .05000 Error: Between MS = .00000, df = 18.000								Cell No.	Scheffe test; variable fru F (qPCR data of Figure 3) Probabilities for Post Hoc Tests Error: Between MS = .00000, df = 18.000
		Genotype	Sex	fru F	1	2					Genotype	Sex	{1}	{2}	{3}	{4}	{5}	{6}
	4	tra	M	0.000203939	****					1	CS	F		0.000149417	5.72384e-06	4.78141e-06	2.67567e-05	1.39668e-05
	3	tra	F	0.000288028	****					2	CS	M	0.000149417		0.605937	0.548019	0.960877	0.858216
fru F	6	tra2Df	M	0.000696454	****					3	tra	F	5.72384e-06	0.605937		0.999999	0.968749	0.997244
	5	tra2Df	F	0.000985733	****					4	tra	M	4.78141e-06	0.548019	0.999999		0.949735	0.993382
	2	CS	M	0.00172157	****					5	tra2Df	F	2.67567e-05	0.960877	0.968749	0.949735		0.999475
	1	CS	F	0.00685568		****				6	tra2Df	M	1.39668e-05	0.858216	0.997244	0.993382	0.999475
	Cell No.	Scheffe test; variable fru M (qPCR data of Figure 3B) Homogenous Groups, alpha = .05000 Error: Between MS = .00000, df = 18.000								Cell No.	Scheffe test; variable fru M (qPCR data of Figure 3) Probabilities for Post Hoc Tests Error: Between MS = .00000, df = 18.000
		Genotype	Sex	fru M	1	2	3	4			Genotype	Sex	{1}	{2}	{3}	{4}	{5}	{6}
	1	CS	F	0.000505749				****		1	CS	F		3.71136e-09	3.52851e-06	1.00254e-07	0.000258642	5.96475e-05
	5	tra2Df	F	0.00712026	****					2	CS	M	3.71136e-09		0.00401282	0.269498	3.9965e-05	0.000170309
fru M	6	tra2Df	M	0.00794928	****					3	tra	F	3.52851e-06	0.00401282		0.35076	0.316477	0.71439
	3	tra	F	0.00966539	****	****				4	tra	M	1.00254e-07	0.269498	0.35076		0.0050623	0.0234111
	4	tra	M	0.0121271		****	****			5	tra2Df	F	0.000258642	3.9965e-05	0.316477	0.0050623		0.981926
	2	CS	M	0.0147965			****			6	tra2Df	M	5.96475e-05	0.000170309	0.71439	0.0234111	0.981926
	Cell No.	Scheffe test; variable fne a (qPCR data of Figure 3B) Homogenous Groups, alpha = .05000 Error: Between MS = .00003, df = 18.000								Cell No.	Scheffe test; variable fne a (qPCR data of Figure 3) Probabilities for Post Hoc Tests Error: Between MS = .00003, df = 18.000
		Genotype	Sex	fne a	1	2	3	4			Genotype	Sex	{1}	{2}	{3}	{4}	{5}	{6}
	3	tra	F	0.0161868	****					1	CS	F		0	0.999851	7.66016e-05	0.999964	1.0467e-10
	1	CS	F	0.0173455	****					2	CS	M	0		0	1.11022e-16	0	3.07532e-14
fne a	5	tra2Df	F	0.0182161	****					3	tra	F	0.999851	0		4.54542e-05	0.997741	7.87281e-11
	4	tra	M	0.0454034		****				4	tra	M	7.66016e-05	1.11022e-16	4.54542e-05		0.000114013	5.33211e-07
	6	tra2Df	M	0.0854476			****			5	tra2Df	F	0.999964	0	0.997741	0.000114013		1.30007e-10
	2	CS	M	0.194566				****		6	tra2Df	M	1.0467e-10	3.07532e-14	7.87281e-11	5.33211e-07	1.30007e-10
	Cell No.	Scheffe test; variable fne b (qPCR data of Figure 3B) Homogenous Groups, alpha = .05000 Error: Between MS = .00010, df = 18.000								Cell No.	Scheffe test; variable fne b (qPCR data of Figure 3) Probabilities for Post Hoc Tests Error: Between MS = .00010, df = 18.000
		Genotype	Sex	fne b	1	2	3	4			Genotype	Sex	{1}	{2}	{3}	{4}	{5}	{6}
	4	tra	M	0.0175914				****		1	CS	F		0.260885	0.266559	1.20153e-05	0.998329	0.0135136
	6	tra2Df	M	0.0451809			****			2	CS	M	0.260885		0.00256037	2.07118e-07	0.126533	9.57352e-05
fne b	3	tra	F	0.057872	****		****			3	tra	F	0.266559	0.00256037		0.00134469	0.479702	0.672531
	5	tra2Df	F	0.073247	****	****				4	tra	M	1.20153e-05	2.07118e-07	0.00134469		2.7401e-05	0.0374394
	1	CS	F	0.0767395	****	****				5	tra2Df	F	0.998329	0.126533	0.479702	2.7401e-05		0.0332097
	2	CS	M	0.0957204		****				6	tra2Df	M	0.0135136	9.57352e-05	0.672531	0.0374394	0.0332097
	Cell No.	Scheffe test; variable tango13 a (qPCR data of Figure 3B) Homogenous Groups, alpha = .05000 Error: Between MS = .00001, df = 18.000								Cell No.	Scheffe test; variable tango13 a (qPCR data of Figure 3) Probabilities for Post Hoc Tests Error: Between MS = .00001, df = 18.000
		Genotype	Sex	tango13 a	1	2					Genotype	Sex	{1}	{2}	{3}	{4}	{5}	{6}
	4	tra	M	0.00704062	****					1	CS	F		3.64682e-09	5.2853e-10	2.22135e-10	1.50257e-09	7.97541e-10
	3	tra	F	0.00894411	****					2	CS	M	3.64682e-09		0.6834	0.281559	0.984963	0.856849
tango13 a	6	tra2Df	M	0.00981857	****					3	tra	F	5.2853e-10	0.6834		0.979095	0.962179	0.99945
	5	tra2Df	F	0.0111297	****					4	tra	M	2.22135e-10	0.281559	0.979095		0.652538	0.90148
	2	CS	M	0.0128964	****					5	tra2Df	F	1.50257e-09	0.984963	0.962179	0.652538		0.996173
	1	CS	F	0.0446753		****				6	tra2Df	M	7.97541e-10	0.856849	0.99945	0.90148	0.996173
	Cell No.	Scheffe test; variable tango13 b (qPCR data of Figure 3B) Homogenous Groups, alpha = .05000 Error: Between MS = .00000, df = 18.000								Cell No.	Scheffe test; variable tango13 b (qPCR data of Figure 3) Probabilities for Post Hoc Tests Error: Between MS = .00000, df = 18.000
		Genotype	Sex	tango13 b	1	2	3				Genotype	Sex	{1}	{2}	{3}	{4}	{5}	{6}
	4	tra	M	0.00859003	****					1	CS	F		0.123486	0.219132	0.0250174	0.989178	0.995805
	3	tra	F	0.00971899	****	****				2	CS	M	0.123486		0.000758372	7.06569e-05	0.0355854	0.0453049
tango13 b	5	tra2Df	F	0.0114985	****	****				3	tra	F	0.219132	0.000758372		0.879502	0.529928	0.46175
	6	tra2Df	M	0.0116159	****	****				4	tra	M	0.0250174	7.06569e-05	0.879502		0.0899915	0.0716537
	1	CS	F	0.0121305		****	****			5	tra2Df	F	0.989178	0.0355854	0.529928	0.0899915		0.999997
	2	CS	M	0.0148704			****			6	tra2Df	M	0.995805	0.0453049	0.46175	0.0716537	0.999997
	Cell No.	Scheffe test; variable dsx F (qPCR data of Figure 3C) Homogenous Groups, alpha = .05000 Error: Between MS = .00002, df = 18.000								Cell No.	Scheffe test; variable dsx F (qPCR data of Figure 3) Probabilities for Post Hoc Tests Error: Between MS = .00002, df = 18.000
		Genotype	dsx F	1	2	3					Genotype	{1}	{2}	{3}	{4}	{5}	{6}
	4	SXL F	0.00155798	****						1	CS F		7.68199e-05	2.86234e-05	2.20991e-08	2.66065e-08	2.55293e-08
	6	SXL M	0.00195816	****						2	SXL FC1	7.68199e-05		0.996629	0.00203018	0.00267933	0.00251928
dsx F	5	CS M	0.00207227	****						3	SXL FC2	2.86234e-05	0.996629		0.00594442	0.00784018	0.00737367
	3	SXL FC2	0.0186064		****					4	SXL F	2.20991e-08	0.00203018	0.00594442		0.999996	0.999999
	2	SXL FC1	0.0205969		****					5	CS M	2.66065e-08	0.00267933	0.00784018	0.999996		1
	1	CS F	0.0458809			****				6	SXL M	2.55293e-08	0.00251928	0.00737367	0.999999	1
	Cell No.	Scheffe test; variable dsx M (qPCR data of Figure 3C) Homogenous Groups, alpha = .05000 Error: Between MS = .00000, df = 18.000								Cell No.	Scheffe test; variable dsx M (qPCR data of Figure 3) Probabilities for Post Hoc Tests Error: Between MS = .00000, df = 18.000
		Genotype	dsx M	1	2	3					Genotype	{1}	{2}	{3}	{4}	{5}	{6}
	3	SXL FC2	0.000214853	****						1	CS F		1	1	0.000562521	4.9849e-13	6.48491e-05
	1	CS F	0.00023445	****						2	SXL FC1	1		0.999999	0.000669137	5.33462e-13	7.64326e-05
dsx M	2	SXL FC1	0.000354031	****						3	SXL FC2	1	0.999999		0.000546775	4.92939e-13	6.31308e-05
	4	SXL F	0.00807281		****					4	SXL F	0.000562521	0.000669137	0.000546775		7.90347e-11	0.913753
	6	SXL M	0.00960244		****					5	CS M	4.9849e-13	5.33462e-13	4.92939e-13	7.90347e-11		2.53936e-10
	5	CS M	0.0308933			****				6	SXL M	6.48491e-05	7.64326e-05	6.31308e-05	0.913753	2.53936e-10
	Cell No.	Scheffe test; variable fru F (qPCR data of Figure 3C) Homogenous Groups, alpha = .05000 Error: Between MS = .00000, df = 18.000								Cell No.	Scheffe test; variable fru F (qPCR data of Figure 3) Probabilities for Post Hoc Tests Error: Between MS = .00000, df = 18.000
		Genotype	fru F	1	2	3	4				Genotype	{1}	{2}	{3}	{4}	{5}	{6}
	4	SXL F	0.000162699	****						1	CS F		0.000615948	3.73957e-07	1.24345e-14	3.65263e-14	1.56541e-14
	6	SXL M	0.000298514	****						2	SXL FC1	0.000615948		0.0123469	6.93112e-13	2.65243e-12	9.1982e-13
fru F	5	CS M	0.000788961	****						3	SXL FC2	3.73957e-07	0.0123469		2.63501e-11	1.35598e-10	3.71539e-11
	3	SXL FC2	0.00695313		****					4	SXL F	1.24345e-14	6.93112e-13	2.63501e-11		0.686689	0.99951
	2	SXL FC1	0.00855272			****				5	CS M	3.65263e-14	2.65243e-12	1.35598e-10	0.686689		0.855896
	1	CS F	0.0107214				****			6	SXL M	1.56541e-14	9.1982e-13	3.71539e-11	0.99951	0.855896
	Cell No.	Scheffe test; variable fru M (qPCR data of Figure 3C) Homogenous Groups, alpha = .05000 Error: Between MS = .00000, df = 18.000								Cell No.	Scheffe test; variable fru M (qPCR data of Figure 3) Probabilities for Post Hoc Tests Error: Between MS = .00000, df = 18.000
		Genotype	fru M	1	2	3					Genotype	{1}	{2}	{3}	{4}	{5}	{6}
	2	SXL FC1	0.000166447	****						1	CS F		1	1	5.74626e-11	2.9976e-15	2.47474e-10
	3	SXL FC2	0.000214853	****						2	SXL FC1	1		1	5.27846e-11	2.88658e-15	2.25822e-10
fru M	1	CS F	0.000227474	****						3	SXL FC2	1	1		5.64605e-11	2.9976e-15	2.42824e-10
	6	SXL M	0.0113644		****					4	SXL F	5.74626e-11	5.27846e-11	5.64605e-11		5.03631e-09	0.802047
	4	SXL F	0.0123728		****					5	CS M	2.9976e-15	2.88658e-15	2.9976e-15	5.03631e-09		9.27374e-10
	5	CS M	0.0216518			****				6	SXL M	2.47474e-10	2.25822e-10	2.42824e-10	0.802047	9.27374e-10
	Cell No.	Scheffe test; variable fne a (qPCR data of Figure 3C) Homogenous Groups, alpha = .05000 Error: Between MS = .00008, df = 18.000								Cell No.	Scheffe test; variable fne a (qPCR data of Figure 3) Probabilities for Post Hoc Tests Error: Between MS = .00008, df = 18.000
		Genotype	fne a	1	2	3					Genotype	{1}	{2}	{3}	{4}	{5}	{6}
	2	SXL FC1	0.00993823	****						1	CS F		0.756398	0.999392	0.000721282	3.65263e-14	0.023826
	3	SXL FC2	0.017439	****						2	SXL FC1	0.756398		0.908776	3.97115e-05	1.36557e-14	0.00116105
fne a	1	CS F	0.019899	****						3	SXL FC2	0.999392	0.908776		0.000345549	2.85327e-14	0.0114155
	6	SXL M	0.0454125		****					4	SXL F	0.000721282	3.97115e-05	0.000345549		2.48834e-12	0.630364
	4	SXL F	0.0569478		****					5	CS M	3.65263e-14	1.36557e-14	2.85327e-14	2.48834e-12		6.02074e-13
	5	CS M	0.191958			****				6	SXL M	0.023826	0.00116105	0.0114155	0.630364	6.02074e-13
	Cell No.	Scheffe test; variable fne b (qPCR data of Figure 3C) Homogenous Groups, alpha = .05000 Error: Between MS = .00006, df = 18.000								Cell No.	Scheffe test; variable fne b (qPCR data of Figure 3) Probabilities for Post Hoc Tests Error: Between MS = .00006, df = 18.000
		Genotype	fne b	1	2	3					Genotype	{1}	{2}	{3}	{4}	{5}	{6}
	6	SXL M	0.0139809	****						1	CS F		2.30192e-06	0.002879	3.18933e-07	0.857674	2.40501e-08
	4	SXL F	0.0241448	****						2	SXL FC1	2.30192e-06		0.0256703	0.871875	2.11647e-05	0.107841
fne b	2	SXL FC1	0.0311556	****						3	SXL FC2	0.002879	0.0256703		0.00212928	0.036792	6.24464e-05
	3	SXL FC2	0.0526973			****				4	SXL F	3.18933e-07	0.871875	0.00212928		2.44874e-06	0.598379
	5	CS M	0.0731867		****					5	CS M	0.857674	2.11647e-05	0.036792	2.44874e-06		1.46073e-07
	1	CS F	0.0804075		****					6	SXL M	2.40501e-08	0.107841	6.24464e-05	0.598379	1.46073e-07
	Cell No.	Scheffe test; variable tango13 a (qPCR data of Figure 3C) Homogenous Groups, alpha = .05000 Error: Between MS = .00003, df = 18.000								Cell No.	Scheffe test; variable tango13 a (qPCR data of Figure 3) Probabilities for Post Hoc Tests Error: Between MS = .00003, df = 18.000
		Genotype	tango13 a	1	2	3					Genotype	{1}	{2}	{3}	{4}	{5}	{6}
	6	SXL M	0.00771084	****						1	CS F		0.743856	0.44687	6.93836e-05	0.000878754	2.71389e-05
	4	SXL F	0.00994219	****						2	SXL FC1	0.743856		0.0382091	0.00138093	0.0190469	0.000502053
tango13 a	5	CS M	0.0156898	****						3	SXL FC2	0.44687	0.0382091		1.77398e-06	1.66732e-05	7.83296e-07
	2	SXL FC1	0.0331744		****					4	SXL F	6.93836e-05	0.00138093	1.77398e-06		0.847562	0.997312
	1	CS F	0.0399145		****	****				5	CS M	0.000878754	0.0190469	1.66732e-05	0.847562		0.592636
	3	SXL FC2	0.0490799			****				6	SXL M	2.71389e-05	0.000502053	7.83296e-07	0.997312	0.592636
	Cell No.	Scheffe test; variable tango13 b (qPCR data of Figure 3C) Homogenous Groups, alpha = .05000 Error: Between MS = .00000, df = 18.000								Cell No.	Scheffe test; variable tango13 b (qPCR data of Figure 3) Probabilities for Post Hoc Tests Error: Between MS = .00000, df = 18.000
		Genotype	tango13 b	1	2						Genotype	{1}	{2}	{3}	{4}	{5}	{6}
	6	SXL M	0.00760773	****						1	CS F		0.818837	0.999972	0.998336	0.142527	0.643784
	3	SXL FC2	0.00959953	****	****					2	SXL FC1	0.818837		0.722908	0.961385	0.755787	0.0992051
tango13 b	1	CS F	0.00985946	****	****					3	SXL FC2	0.999972	0.722908		0.991012	0.10164	0.748842
	4	SXL F	0.0104595	****	****					4	SXL F	0.998336	0.961385	0.991012		0.288532	0.39843
	2	SXL FC1	0.0116578	****	****					5	CS M	0.142527	0.755787	0.10164	0.288532		0.00541664
	5	CS M	0.0136314		****					6	SXL M	0.643784	0.0992051	0.748842	0.39843	0.00541664

## Sheet: Analysis data of Figure 4
File S2 (page 3 of 3), Sun et al.
Statistical analysis of the transcript level data presented in Figure 4
A		B									C
	Cell No.	Scheffe test; variable fne ORF (qPCR data of Figure 4) Homogenous Groups, alpha = .05000 Error: Between MS = .00018, df = 10.000								Cell No.	Scheffe test; variable fne ORF (qPCR data of Figure 4) Probabilities for Post Hoc Tests Error: Between MS = .00018, df = 10.000
		Genotype	Sex	fne ORF	1	2					Genotype	Sex	{1}	{2}	{3}	{4}	{5}	{6}	{7}	{8}	{9}	{10}
	4	tra/+	M	0.091744	****					1	CS	F		1.27291e-05	1	0.961687	0.999987	0.984179	0.9932	0.993741	0.992443	0.999407
	6	tra/tra	M	0.0946583	****					2	CS	M	1.27291e-05		1.27106e-05	4.78685e-06	8.97624e-06	5.42462e-06	5.97676e-06	2.84049e-05	5.91041e-06	7.34185e-06
	9	tra2/tra2	F	0.0966372	****					3	tra/+	F	1	1.27106e-05		0.962006	0.999987	0.984347	0.993287	0.993658	0.992538	0.999419
	7	tra2/+	F	0.0968936	****					4	tra/+	M	0.961687	4.78685e-06	0.962006		0.997827	1	1	0.560732	1	0.999888
fne ORF	10	tra2/tra2	M	0.101571	****					5	tra/tra	F	0.999987	8.97624e-06	0.999987	0.997827		0.999627	0.999937	0.933552	0.999921	1
	5	tra/tra	F	0.106055	****					6	tra/tra	M	0.984179	5.42462e-06	0.984347	1	0.999627		1	0.650886	1	0.999994
	3	tra/+	F	0.113621	****					7	tra2/+	F	0.9932	5.97676e-06	0.993287	1	0.999937	1		0.719034	1	1
	1	CS	F	0.113653	****					8	tra2/+	M	0.993741	2.84049e-05	0.993658	0.560732	0.933552	0.650886	0.719034		0.711356	0.846412
	8	tra2/+	M	0.130214	****					9	tra2/tra2	F	0.992443	5.91041e-06	0.992538	1	0.999921	1	1	0.711356		1
	2	CS	M	0.312722		****				10	tra2/tra2	M	0.999407	7.34185e-06	0.999419	0.999888	1	0.999994	1	0.846412	1
	Cell No.	Scheffe test; variable fne ORF (qPCR data of Figure 4) Homogenous Groups, alpha = .05000 Error: Between MS = .00013, df = 18.000								Cell No.	Scheffe test; variable fne ORF (qPCR data of Figure 4) Probabilities for Post Hoc Tests Error: Between MS = .00013, df = 18.000
		Genotype	Sex	fne ORF	1	2	3	4			Genotype	Sex	{1}	{2}	{3}	{4}	{5}	{6}
	4	tra/tra	M	0.0965566	****					1	CS	F		7.61613e-14	0.0105197	0.00069271	0.328303	0.258506
fne ORF	3	tra/tra	F	0.108045	****					2	CS	M	7.61613e-14		4.77396e-15	2.10942e-15	1.59872e-14	4.79949e-13
	5	tra2/Df	F	0.124551	****	****				3	tra/tra	F	0.0105197	4.77396e-15		0.828329	0.521331	7.46167e-05
	1	CS	F	0.144341		****	****			4	tra/tra	M	0.00069271	2.10942e-15	0.828329		0.0693294	6.48184e-06
	6	tra2/Df	M	0.165584			****			5	tra2/Df	F	0.328303	1.59872e-14	0.521331	0.0693294		0.00342162
	2	CS	M	0.356385				****		6	tra2/Df	M	0.258506	4.79949e-13	7.46167e-05	6.48184e-06	0.00342162
	Cell No.	Scheffe test; variable fne ORF (qPCR data of Figure 4) Homogenous Groups, alpha = .05000 Error: Between MS = .00048, df = 18.000								Cell No.	Scheffe test; variable fne ORF (qPCR data of Figure 4) Probabilities for Post Hoc Tests Error: Between MS = .00048, df = 18.000
		Genotype	fne ORF	1	2						Genotype	{1}	{2}	{3}	{4}	{5}	{6}
fne ORF	6	SXL M	0.0791109	****						1	CS F		0.430736	0.647569	0.959436	3.79212e-10	0.222452
	2	SXL C1 F	0.0871785	****						2	SXL C1 F	0.430736		0.999128	0.8916	4.22917e-11	0.997773
	3	SXL C2 F	0.0938128	****						3	SXL C2 F	0.647569	0.999128		0.979811	6.2911e-11	0.966012
	4	SXL F	0.106842	****						4	SXL F	0.959436	0.8916	0.979811		1.40655e-10	0.668356
	1	CS F	0.122176	****						5	CS M	3.79212e-10	4.22917e-11	6.2911e-11	1.40655e-10		2.63771e-11
	5	CS M	0.373665		****					6	SXL M	0.222452	0.997773	0.966012	0.668356	2.63771e-11
