# Supplementary material for: Sxl-Dependent, tra/tra2-Independent Alternative Splicing of the Drosophila melanogaster X-Linked Gene found in neurons
Source: G3 (Bethesda). 2015 Oct 26;5(12):2865–74. doi: 10.1534/g3.115.023721 (PMC4683657; doi:10.1534/g3.115.023721)
Supplement: Supporting Information [file supp_g3.115.023721_File_S3.xls]

## Sheet: introduction
	File S3 , Sun et al.
	Statistical analysis of the enrichments
	Enrichment/
		Statistical analysis of enrichments:
		Raw values were used to calculate confidence intervals and p values for the ratios of transcript levels as in Fay and Gerow (2013). We used their spread sheet and adapted it to our data set.
		Enrichments:
		[abundance of transcript form 1 / transcript form 2] in one genotype relative to [abundance of transcript form 1 / transcript form 2] in CS female
		Comparisons of [abundance of transcript form 1 / transcript form 2] in one genotype were performed both relative to CS female [abundance of transcript form 1 / transcript form 2]
		and relative to CS male [abundance of transcript form 1 / transcript form 2].
		The results of the analysis with 4 levels of confidence are presented in the following spread sheets.
		Holmes Bonferroni corrections (Holmes, 1979) of the p values were implemented when more than one comparison was performed on a set of data (Figures 3-4).
		Fay D.S. and Gerow K. A
		Biologist's guide to statistical thinking and analysis (July 9, 2013), WormBook, ed. The C. elegans Research Community, WormBook,
		doi/10.1895/wormbook.1.159.1, http://www.wormbook.org.
		Holm, S. (1979). "A simple sequentially rejective multiple test procedure". Scandinavian Journal of Statistics 6 (2): 65–70.

## Sheet: Figure 2
	Trancript levels (individual measures) and their relative ratios for the data in:
	Figure 2
							Confidence levels:		0.95	0.99	0.999	0.9999
	GENE dsx			1	2		Females/Males Comparisons
	genotype	Sex	Measure	dsx F	dsx M	ratio 1/2			confidence interval		ratios 1/2
	CS F	F	a	0.0454106	0.000699428		Estimate	SE of est	lower limit	upper limit	in interval?	p values
	CS F	F	b	0.0426459	0.000741376		1.81146	0.907233	-1.71821	5.34113	no	<0.0001	****
	CS F	F	c	0.0462553	0.000486969	70.9046	1.81146	0.907233	-1.17381	4.79673	no	<0.001
	CS F	F	d	0.0376914	0.000498067		1.81146	0.907233	-0.525416	4.14834	no	p<0.01
	CS M	M	a	0.00223994	0.023881		1.81146	0.907233	0.0333167	3.5896	no	p<0.05
	CS M	M	b	0.00125849	0.0254886
	CS M	M	c	0.00232844	0.0235724	0.0784873
	CS M	M	d	0.00176423	0.0237755
			average F	0.0430008	0.00060646	0.552041
			average M	0.00189777	0.0241794
	GENE fru			1	2		Females/Males Comparisons
	genotype	Sex	Measure	fru F	fru M	ratio 1/2			confidence interval		ratios 1/2
	CS F	F	a	0.0115007	0.00116191		Estimate	SE of est	lower limit	upper limit	in interval?	p values
	CS F	F	b	0.0113171	0.00117872		0.689842	0.284541	-0.41719	1.79687	no	<0.0001	****
	CS F	F	c	0.00654631	0.000761233	9.11509	0.689842	0.284541	-0.246447	1.62613	no	<0.001
	CS F	F	d	0.00651488	0.000834362		0.689842	0.284541	-0.0430863	1.42277	no	p<0.01
	CS M	M	a	0.0027647	0.0136837		0.689842	0.284541	0.132152	1.24753	no	p<0.05
	CS M	M	b	0.00261629	0.016867
	CS M	M	c	0.00242299	0.0160735	0.161803
	CS M	M	d	0.00235812	0.0161811
			average F	0.00896976	0.000984056	1.44961
			average M	0.00254053	0.0157013
	GENE fne			1	2		Females/Males Comparisons
	genotype	Sex	Measure	fne a	fne b	ratio 1/2			confidence interval		ratios 1/2
	CS F	F	a	0.0176922	0.0722083		Estimate	SE of est	lower limit	upper limit	in interval?	p values
	CS F	F	b	0.0172527	0.0789649		1.42224	0.468361	-0.399963	3.24444	yes
	CS F	F	c	0.0167316	0.0695259	0.216434	1.42224	0.468361	-0.118916	2.9634	yes
	CS F	F	d	0.0115585	0.0714691		1.42224	0.468361	0.225821	2.62866	no	p<0.01	**
	CS M	M	a	0.204601	0.0788646		1.42224	0.468361	0.504268	2.34021	no	p<0.05
	CS M	M	b	0.192226	0.0825293
	CS M	M	c	0.238146	0.0830057	2.46544
	CS M	M	d	0.197631	0.0933106
			average F	0.0158088	0.073042	0.703116
			average M	0.208151	0.0844275
	GENE tango13			1	2		Females/Males Comparisons
	genotype	Sex	Measure	tango13 a	tango13 b	ratio 1/2			confidence interval		ratios 1/2
	CS F	F	a	0.0537765	0.0112938		Estimate	SE of est	lower limit	upper limit	in interval?	p values
	CS F	F	b	0.0308618	0.0152829		1.87407	0.446277	0.137785	3.61035	yes
	CS F	F	c	0.0397457	0.00900727	3.58098	1.87407	0.446277	0.40558	3.34255	no	p<0.001	***
	CS F	F	d	0.0389686	0.0100327		1.87407	0.446277	0.724533	3.0236	no	p<0.01
	CS M	M	a	0.0139238	0.0154622		1.87407	0.446277	0.99938	2.74875	no	p<0.05
	CS M	M	b	0.0116261	0.0258995
	CS M	M	c	0.0163267	0.0148591	0.786034
	CS M	M	d	0.0143749	0.0153428
			average F	0.0408381	0.0114042	0.533599
			average M	0.0140629	0.0178909

## Sheet: Figure 3A
Trancript levels (individual measures) and their relative ratios for the data in:
Figure 3A
Raw values
	GENE dsx						Comparisons with CS F		0.95	0.99	0.999	0.9999	p values after		Comparisons with CS M		0.95	0.99	0.999	0.9999	p values after
				1	2				confidence interval		Averages		Holmes- Bonferroni				confidence interval		Averages		Holmes- Bonferroni
	Genotype	Sex	Measure	dsx F	dsx M	ratio 1/2	Estimate	SE of est.	lower limit	upper limit	in interval?	p values	correction		Estimate	SE of est.	lower limit	upper limit	in interval?	p values	correction
	CS	F	a	0.0454106	0.000699428		70.9046	5.49123	49.5404	92.2687	yes				1.81146	0.907233	-1.71821	5.34113	no	p<0.0001	p<0.001
1			b	0.0426459	0.000741376		70.9046	5.49123	52.8355	88.9736					1.81146	0.907233	-1.17381	4.79673
			a	0.0462553	0.000486969	70.9046	70.9046	5.49123	56.7601	85.0491					1.81146	0.907233	-0.525416	4.14834			***
			b	0.0376914	0.000498067		70.9046	5.49123	60.142	81.6672	yes				1.81146	0.907233	0.0333167	3.5896
	CS	M	a	0.00223994	0.023881		1.81146	0.907233	-1.71821	5.34113	no	p<0.0001	p<0.001		0.0784873	0.00673908	0.0522683	0.104706	yes
2			b	0.00125849	0.0254886		1.81146	0.907233	-1.17381	4.79673					0.0784873	0.00673908	0.0563122	0.100662
			a	0.00232844	0.0235724	0.0784873	1.81146	0.907233	-0.525416	4.14834			***		0.0784873	0.00673908	0.0611286	0.095846
			b	0.00176423	0.0237755		1.81146	0.907233	0.0333167	3.5896					0.0784873	0.00673908	0.0652789	0.0916957	yes
	tra/+	F	a	0.0463569	0.000391906		76.415	7.32001	47.9358	104.894	yes		NS		1.88375	0.954775	-1.83089	5.59839	no	p<0.0001	p<0.001
3	tra/+	F	b	0.037387	0.000429322		76.415	7.32001	52.3283	100.502					1.88375	0.954775	-1.25796	5.02547
			a	0.0543097	0.00063796	82.5942	76.415	7.32001	57.5599	95.2701					1.88375	0.954775	-0.575584	4.34309			***
			b	0.0406225	0.000704113		76.415	7.32001	62.068	90.762	yes				1.88375	0.954775	0.012429	3.75508
	tra/+	M	a	0.000456914	0.0134189		2.79236	1.42783	-2.76273	8.34745	no	p<0.0001	p<0.001		0.0629133	0.015453	0.00279212	0.123034	yes		NS
4	tra/+	M	b	0.000310095	0.0135701		2.79236	1.42783	-1.90595	7.49066					0.0629133	0.015453	0.0120649	0.113762
			a	0.000757984	0.0161252	0.0378019	2.79236	1.42783	-0.885482	6.47019			***		0.0629133	0.015453	0.0231091	0.102717
			b	0.000742518	0.0168699		2.79236	1.42783	-0.00613293	5.59084					0.0629133	0.015453	0.032626	0.0932005	yes
	tra/tra	F	a	0.00066339	0.0130939		3.05559	1.5531	-2.98688	9.09806	no	p<0.0001	p<0.001		0.0639805	0.0165482	-0.000401634	0.128363	yes		NS
5	tra/tra	F	b	0.000428268	0.0149567		3.05559	1.5531	-2.05492	8.1661					0.0639805	0.0165482	0.00952834	0.118433
			a	0.000551122	0.0127609	0.0382592	3.05559	1.5531	-0.944921	7.05611			***		0.0639805	0.0165482	0.0213553	0.106606
			b	0.000444194	0.0137369		3.05559	1.5531	0.0115783	6.09961					0.0639805	0.0165482	0.0315467	0.0964143	yes
	tra/tra	M	a	0.00056971	0.0148733		2.68436	1.37235	-2.6549	8.02362	no	p<0.0001	p<0.001		0.0608257	0.0151558	0.00186054	0.119791	yes		NS
6	tra/tra	M	b	0.000510921	0.0158823		2.68436	1.37235	-1.8314	7.20012					0.0608257	0.0151558	0.010955	0.110696
			a	0.000550428	0.0144103	0.0334635	2.68436	1.37235	-0.850585	6.2193			***		0.0608257	0.0151558	0.0217869	0.0998646
			b	0.000458015	0.0172626		2.68436	1.37235	-0.00540167	5.37412					0.0608257	0.0151558	0.0311208	0.0905306	yes
	tra2/+	F	a	0.036809	0.000289688		82.5425	10.136	43.1074	121.978	yes		NS		1.83809	0.939027	-1.81528	5.49146	no	p<0.0001	p<0.001
7	tra2/+	F	b	0.0349013	0.000303694		82.5425	10.136	49.1896	115.895					1.83809	0.939027	-1.2518	4.92799
			a	0.0515782	0.000565247	98.5929	82.5425	10.136	56.4338	108.651					1.83809	0.939027	-0.580679	4.25687			***
			b	0.0501294	0.0006003		82.5425	10.136	62.6762	102.409	yes				1.83809	0.939027	-0.0023645	3.67855
	tra2/+	M	a	0.000492497	0.0145396		2.8437	1.45094	-2.80134	8.48873	no	p<0.0001	p<0.001		0.0610989	0.0161141	-0.00159459	0.123792	yes		NS
8	tra2/+	M	b	0.000430565	0.01456		2.8437	1.45094	-1.93068	7.61807					0.0610989	0.0161141	0.00807493	0.114123
			a	0.000606535	0.013631	0.0324636	2.8437	1.45094	-0.89369	6.58108			***		0.0610989	0.0161141	0.0195917	0.102606
			b	0.000377003	0.0159998		2.8437	1.45094	-0.000103422	5.68749					0.0610989	0.0161141	0.0295158	0.092682	yes
	tra2/tra2	F	a	0.00197496	0.022466		1.76287	0.881404	-1.66632	5.19205	no	p<0.0001	p<0.001		0.0810294	0.00545295	0.0598142	0.102245	yes		NS
9	tra2/tra2	F	b	0.00186864	0.026553		1.76287	0.881404	-1.13742	4.66315					0.0810294	0.00545295	0.0630863	0.0989724
			a	0.00229351	0.0247094	0.0834911	1.76287	0.881404	-0.507479	4.03321			***		0.0810294	0.00545295	0.0669835	0.0950752
			b	0.00220152	0.0261461		1.76287	0.881404	0.0353467	3.49039					0.0810294	0.00545295	0.0703418	0.0917169	yes
	tra2/tra2	M	a	0.000445448	0.0137525		2.99111	1.52907	-2.95789	8.94012	no	p<0.0001	p<0.001		0.058968	0.0176404	-0.0096637	0.1276	yes		NS
10	tra2/tra2	M	b	0.000290682	0.0151661		2.99111	1.52907	-2.04035	8.02258					0.058968	0.0176404	0.000921711	0.117014
			a	0.000332732	0.0124054	0.0249788	2.99111	1.52907	-0.947521	6.92975			***		0.058968	0.0176404	0.0135293	0.104407
			b	0.000318528	0.0142187		2.99111	1.52907	-0.00581672	5.98805					0.058968	0.0176404	0.0243934	0.0935427	yes
	GENE fru						Comparisons with CS F		0.95	0.99	0.999	0.9999	p values after		Comparisons with CS M		0.95	0.99	0.999	0.9999	p values after
				1	2				confidence interval		Averages		Holmes- Bonferroni				confidence interval		Averages		Holmes- Bonferroni
	Genotype	Sex	Measure	fruF	fruM	ratio 1/2	Estimate	SE of est.	lower limit	upper limit	in interval?	p values	correction		Estimate	SE of est.	lower limit	upper limit	in interval?	p values	correction
	CS	F	a	0.0115007	0.00116191		9.11509	1.1455	4.6584	13.5718	yes		NS		0.689842	0.284541	-0.41719	1.79687	no	p<0.0001	p<0.001
1	CS	F	b	0.0113171	0.00117872		9.11509	1.1455	5.34577	12.8844					0.689842	0.284541	-0.246447	1.62613
			a	0.00654631	0.000761233	9.11509	9.11509	1.1455	6.16446	12.0657					0.689842	0.284541	-0.0430863	1.42277			***
			b	0.00651488	0.000834362		9.11509	1.1455	6.86994	11.3602	yes				0.689842	0.284541	0.132152	1.24753	no
	CS	M	a	0.0027647	0.0136837		0.689842	0.284541	-0.41719	1.79687	no	p<0.0001	p<0.001		0.161803	0.00607651	0.138162	0.185444	yes		NS
2	CS	M	b	0.00261629	0.016867		0.689842	0.284541	-0.246447	1.62613					0.161803	0.00607651	0.141808	0.181798
			a	0.00242299	0.0160735	0.161803	0.689842	0.284541	-0.0430863	1.42277			***		0.161803	0.00607651	0.146151	0.177455
			b	0.00235812	0.0161811		0.689842	0.284541	0.132152	1.24753	no				0.161803	0.00607651	0.149893	0.173713	yes
	tra/+	F	a	0.00374542	0.000767033		6.59039	1.31101	1.48977	11.691			NS		0.37491	0.129941	-0.130636	0.880456	no	p<0.0001	p<0.001
3	tra/+	F	b	0.00308228	0.000878558		6.59039	1.31101	2.27646	10.9043					0.37491	0.129941	-0.0526632	0.802483
			a	0.00410464	0.00104127	3.94191	6.59039	1.31101	3.21344	9.96734	yes				0.37491	0.129941	0.0402051	0.709615			***
			b	0.00385866	0.00106538		6.59039	1.31101	4.02085	9.15993	no	p<0.05			0.37491	0.129941	0.120231	0.629589	no
	tra/+	M	a	0.000364584	0.0123399		0.673439	0.321337	-0.57675	1.92363	no	p<0.0001	p<0.001		0.113176	0.0248248	0.0165931	0.20976	yes		NS
4	tra/+	M	b	0.000342457	0.0131219		0.673439	0.321337	-0.383927	1.73081					0.113176	0.0248248	0.0314897	0.194863
			a	0.00117686	0.0139548	0.0564706	0.673439	0.321337	-0.154269	1.50115			***		0.113176	0.0248248	0.0492319	0.177121	yes
			b	0.00115744	0.0144405		0.673439	0.321337	0.0436311	1.30325	no				0.113176	0.0248248	0.0645207	0.161832	no	p<0.05
	tra/tra	F	a	0.000638862	0.00786486		0.954695	0.451154	-0.800562	2.70995	no	p<0.0001	p<0.001		0.126062	0.0331434	-0.00288527	0.255009	yes		NS
5	tra/tra	F	b	0.000590323	0.00897973		0.954695	0.451154	-0.52984	2.43923					0.126062	0.0331434	0.0170029	0.235121
			a	0.000568324	0.00904931	0.0638035	0.954695	0.451154	-0.207402	2.11679			***		0.126062	0.0331434	0.0406904	0.211434
			b	0.00050293	0.0101612		0.954695	0.451154	0.0704487	1.83894	no				0.126062	0.0331434	0.0611023	0.191022	yes
	tra/tra	M	a	0.000316311	0.0119623		0.677181	0.341092	-0.64987	2.00423	no	p<0.0001	p<0.001		0.10061	0.0302263	-0.0169879	0.218208			NS
6	tra/tra	M	b	0.000278349	0.0158315		0.677181	0.341092	-0.445192	1.79955					0.10061	0.0302263	0.00114988	0.200071
			a	0.000366737	0.0108332	0.025163	0.677181	0.341092	-0.201414	1.55578			***		0.10061	0.0302263	0.0227525	0.178468	yes
			b	0.000320397	0.0123126		0.677181	0.341092	0.00865258	1.34571	no				0.10061	0.0302263	0.0413678	0.159853	no	p<0.05
	tra2/+	F	a	0.00400239	0.000397615		9.10475	1.72137	2.4076	15.8019	yes		NS		0.521796	0.214034	-0.310922	1.35451	no	p<0.0001	p<0.001
7	tra2/+	F	b	0.00366072	0.000458405		9.10475	1.72137	3.44053	14.769					0.521796	0.214034	-0.182487	1.22608
			a	0.00958221	0.000830362	9.08933	9.10475	1.72137	4.67079	13.5387					0.521796	0.214034	-0.0295181	1.07311			***
			b	0.00674116	0.000952589		9.10475	1.72137	5.73093	12.4786	yes				0.521796	0.214034	0.102298	0.941295	no
	tra2/+	M	a	0.000471617	0.0110407		0.658213	0.328407	-0.619482	1.93591	no	p<0.0001	p<0.001		0.100822	0.0288882	-0.0115705	0.213214			NS
8	tra2/+	M	b	0.000432248	0.0132618		0.658213	0.328407	-0.422417	1.73884					0.100822	0.0288882	0.00576426	0.195879
			a	0.000298474	0.013998	0.0283529	0.658213	0.328407	-0.187706	1.50413			***		0.100822	0.0288882	0.0264106	0.175233	yes
			b	0.000296112	0.0145495		0.658213	0.328407	0.0145485	1.30188	no				0.100822	0.0288882	0.0442018	0.157441	no	p<0.05
	tra2/tra2	F	a	0.00398118	0.00034517		9.69715	2.01456	1.8593	17.535	yes		NS		0.484901	0.191976	-0.262001	1.2318	no	p<0.0001	p<0.001
9	tra2/tra2	F	b	0.00370021	0.000456488		9.69715	2.01456	3.06817	16.3261					0.484901	0.191976	-0.146802	1.1166
			a	0.00745758	0.000561873	10.8696	9.69715	2.01456	4.50798	14.8863					0.484901	0.191976	-0.0095972	0.9794			***
			b	0.00610083	0.000590516		9.69715	2.01456	5.74868	13.6456	yes				0.484901	0.191976	0.108634	0.861168	no
	tra2/tra2	M	a	0.00048588	0.0097693		0.790283	0.385725	-0.710414	2.29098	no	p<0.0001	p<0.001		0.111521	0.0313209	-0.0103355	0.233378	yes		NS
10	tra2/tra2	M	b	0.000447126	0.0115505		0.790283	0.385725	-0.478954	2.05952					0.111521	0.0313209	0.00845903	0.214584
			a	0.000396441	0.0105254	0.0391305	0.790283	0.385725	-0.203277	1.78384			***		0.111521	0.0313209	0.030844	0.192199
			b	0.000377584	0.0117788		0.790283	0.385725	0.0342769	1.54629	no				0.111521	0.0313209	0.0501335	0.172909	yes
	GENE tango13						Comparisons with CS F		0.95	0.99	0.999	0.9999	p values after		Comparisons with CS M		0.95	0.99	0.999	0.9999	p values after
				1	2				confidence interval		Averages		Holmes- Bonferroni				confidence interval		Averages		Holmes- Bonferroni
	Genotype	Sex	Measure	tango13-b	tango13-a	ratio 1/2	Estimate	SE of est.	lower limit	upper limit	in interval?	p values	correction		Estimate	SE of est.	lower limit	upper limit	in interval?	p values	correction
	CS	F	a	0.0112938	0.0537765		0.279253	0.0306485	0.160013	0.398494	yes				0.533599	0.127067	0.0392311	1.02797	no	p<0.0001	p<0.001
1	CS	F	b	0.0152829	0.0308618		0.279253	0.0306485	0.178404	0.380103					0.533599	0.127067	0.11548	0.951718
			a	0.00900727	0.0397457	0.279253	0.279253	0.0306485	0.200308	0.358199					0.533599	0.127067	0.206295	0.860903			***
			b	0.0100327	0.0389686		0.279253	0.0306485	0.219183	0.339323	yes				0.533599	0.127067	0.284551	0.782646	no
	CS	M	a	0.0154622	0.0139238		0.533599	0.127067	0.0392311	1.02797	no	p<0.0001	p<0.001		1.27221	0.136923	0.739499	1.80492	yes
2	CS	M	b	0.0258995	0.0116261		0.533599	0.127067	0.11548	0.951718					1.27221	0.136923	0.821661	1.72276
			a	0.0148591	0.0163267	1.27221	0.533599	0.127067	0.206295	0.860903			***		1.27221	0.136923	0.91952	1.6249
			b	0.0153428	0.0143749		0.533599	0.127067	0.284551	0.782646	no				1.27221	0.136923	1.00385	1.54057	yes
	tra/+	F	a	0.0116021	0.0501201		0.259589	0.0265775	0.156186	0.362991	yes		NS		0.471165	0.117085	0.0156333	0.926696	no	p<0.0001	p<0.001
3	tra/+	F	b	0.0149101	0.0386605		0.259589	0.0265775	0.172135	0.347043					0.471165	0.117085	0.0858922	0.856437
			a	0.0095449	0.05912	0.243348	0.259589	0.0265775	0.19113	0.328048					0.471165	0.117085	0.169573	0.772757			***
			b	0.0120747	0.0498896		0.259589	0.0265775	0.207498	0.31168	yes				0.471165	0.117085	0.241682	0.700648	no
	tra/+	M	a	0.00851139	0.00576812		0.421286	0.128041	-0.0768685	0.919441	no	p<0.0001	p<0.001		1.28955	0.287809	0.169806	2.4093	yes		NS
4	tra/+	M	b	0.00973405	0.00542306		0.421286	0.128041	-3.55964e-05	0.842608					1.28955	0.287809	0.34251	2.23659
			a	0.00746958	0.00805065	1.32766	0.421286	0.128041	0.0914749	0.751098			***		1.28955	0.287809	0.548206	2.0309
			b	0.00827058	0.00635627		0.421286	0.128041	0.170331	0.672242	no				1.28955	0.287809	0.725457	1.85365	yes
	tra/tra	F	a	0.00951604	0.00775535		0.42177	0.120324	-0.0463636	0.889903	no	p<0.0001	p<0.001		1.24079	0.242974	0.295474	2.1861	yes		NS
5	tra/tra	F	b	0.00991573	0.00702086		0.42177	0.120324	0.0258389	0.8177					1.24079	0.242974	0.441274	2.0403
			a	0.00795112	0.00816458	1.18299	0.42177	0.120324	0.111834	0.731705			***		1.24079	0.242974	0.614927	1.86664
			b	0.00879652	0.00764232		0.42177	0.120324	0.185938	0.657601	no				1.24079	0.242974	0.764566	1.71701	yes
	tra/tra	M	a	0.00777845	0.00772106		0.279253	0.0331041	0.150459	0.408048	no	p<0.0001	p<0.001		1.27221	0.147894	0.696816	1.8476	yes		NS
6	tra/tra	M	b	0.00857771	0.00587084		0.279253	0.0331041	0.170323	0.388183					1.27221	0.147894	0.785562	1.75886
			a	0.00807558	0.00746629	1.16903	0.279253	0.0331041	0.193983	0.364524			***		1.27221	0.147894	0.891261	1.65316
			b	0.00858598	0.00718543		0.279253	0.0331041	0.21437	0.344136	no				1.27221	0.147894	0.982344	1.56208	yes
	tra2/+	F	a	0.0104161	0.0472583		0.24433	0.0234791	0.152983	0.335678	yes		NS		0.452885	0.115166	0.00482249	0.900948	no	p<0.0001	p<0.001
7	tra2/+	F	b	0.0116696	0.038696		0.24433	0.0234791	0.167072	0.321589					0.452885	0.115166	0.0739294	0.831841
			a	0.00939582	0.0577136	0.214869	0.24433	0.0234791	0.183852	0.304808					0.452885	0.115166	0.156238	0.749532			***
			b	0.0101244	0.0499665		0.24433	0.0234791	0.198312	0.290348	yes				0.452885	0.115166	0.227165	0.678606	no
	tra2/+	M	a	0.00933436	0.00750061		0.445553	0.131974	-0.0679026	0.959009	no	p<0.0001	p<0.001		1.33129	0.27098	0.277021	2.38556	yes		NS
8	tra2/+	M	b	0.0120251	0.0047265		0.445553	0.131974	0.0112902	0.879816					1.33129	0.27098	0.439626	2.22296
			a	0.00870931	0.00776923	1.45476	0.445553	0.131974	0.105611	0.785495			***		1.33129	0.27098	0.633295	2.02929
			b	0.00908993	0.00692132		0.445553	0.131974	0.186889	0.704217	no				1.33129	0.27098	0.800182	1.8624	yes
	tra2/tra2	F	a	0.00924817	0.0098904		0.405093	0.105304	-0.00460069	0.814786	no	p<0.0001	p<0.001		1.12059	0.19491	0.362279	1.87891	yes		NS
9	tra2/tra2	F	b	0.0125208	0.0085639		0.405093	0.105304	0.0585883	0.751597					1.12059	0.19491	0.479237	1.76195
			a	0.00675383	0.011999	0.910782	0.405093	0.105304	0.133848	0.676337			***		1.12059	0.19491	0.618538	1.62265
			b	0.00850028	0.0101964		0.405093	0.105304	0.198701	0.611484	no				1.12059	0.19491	0.738577	1.50261	yes
	tra2/tra2	M	a	0.00789095	0.00570235		0.406464	0.127866	-0.0910119	0.90394	no	p<0.0001	p<0.001		1.27442	0.308072	0.0758397	2.473	yes		NS
10	tra2/tra2	M	b	0.00870964	0.00569627		0.406464	0.127866	-0.0142838	0.827212					1.27442	0.308072	0.260703	2.28814
			a	0.00654826	0.00648812	1.27965	0.406464	0.127866	0.077102	0.735826			***		1.27442	0.308072	0.480881	2.06796
			b	0.0073044	0.00591135		0.406464	0.127866	0.15585	0.657077	no				1.27442	0.308072	0.670612	1.87823	yes
	GENE fne						Comparisons with CS F		0.95	0.99	0.999	0.9999	p values after		Comparisons with CS M		0.95	0.99	0.999	0.9999	p values after
				1	2				confidence interval		Averages		Holmes- Bonferroni				confidence interval		Averages		Holmes- Bonferroni
	Genotype	Sex	Measure	fne-b	fne-a	ratio 1/2	Estimate	SE of est.	lower limit	upper limit	in interval?	p values	correction		Estimate	SE of est.	lower limit	upper limit	in interval?	p values	correction
	CS	F	a	0.0722083	0.0176922		4.62035	0.286571	3.50542	5.73528	yes				0.703116	0.231545	-0.197731	1.60396	no	p<0.0001	p<0.001
1	CS	F	b	0.0789649	0.0172527		4.62035	0.286571	3.67738	5.56332					0.703116	0.231545	-0.0587888	1.46502
			a	0.0695259	0.0167316	4.62035	4.62035	0.286571	3.88219	5.35851					0.703116	0.231545	0.106696	1.29954			***
			b	0.0714691	0.0115585		4.62035	0.286571	4.05868	5.18202	yes				0.703116	0.231545	0.249296	1.15694	no
	CS	M	a	0.0788646	0.204601		0.703116	0.231545	-0.197731	1.60396	no	p<0.0001	p<0.001		0.405608	0.0163802	0.341879	0.469336	yes
2	CS	M	b	0.0825293	0.192226		0.703116	0.231545	-0.0587888	1.46502					0.405608	0.0163802	0.351708	0.459507
			a	0.0830057	0.238146	0.405608	0.703116	0.231545	0.106696	1.29954			***		0.405608	0.0163802	0.363415	0.4478
			b	0.0933106	0.197631		0.703116	0.231545	0.249296	1.15694	no				0.405608	0.0163802	0.373503	0.437712	yes
	tra/+	F	a	0.0533841	0.0168412		4.01543	0.268502	2.97079	5.06006			p<0.5		0.63758	0.21115	-0.183917	1.45908	no	p<0.0001	p<0.001
3	tra/+	F	b	0.0558354	0.0151133		4.01543	0.268502	3.13191	4.89894			NS		0.63758	0.21115	-0.0572136	1.33237
			a	0.0613198	0.0184074	3.45702	4.01543	0.268502	3.32381	4.70704	yes				0.63758	0.21115	0.0936944	1.18146			***
			b	0.0662774	0.0181413		4.01543	0.268502	3.48917	4.54168	no	p<0.05			0.63758	0.21115	0.223734	1.05143	no
	tra/+	M	a	0.0109637	0.0359665		1.46734	0.478428	-0.394024	3.32871	no	p<0.0001	p<0.001		0.389242	0.145608	-0.177258	0.955742	yes		NS
4	tra/+	M	b	0.0117532	0.0332446		1.46734	0.478428	-0.106936	3.04163					0.389242	0.145608	-0.0898841	0.868368
			a	0.0140821	0.0544659	0.310157	1.46734	0.478428	0.234996	2.69969			***		0.389242	0.145608	0.0141814	0.764303
			b	0.0166403	0.0486206		1.46734	0.478428	0.529643	2.40505	no				0.389242	0.145608	0.103856	0.674628	yes
	tra/tra	F	a	0.0542043	0.0140363		4.3189	0.311796	3.10583	5.53197	yes		NS		0.63453	0.216595	-0.208154	1.47721	no	p<0.0001	p<0.001
5	tra/tra	F	b	0.054211	0.0132464		4.3189	0.311796	3.29293	5.34487					0.63453	0.216595	-0.0781831	1.34724
			a	0.0584402	0.0157599	3.98392	4.3189	0.311796	3.51577	5.12203					0.63453	0.216595	0.076617	1.19244			***
			b	0.0598543	0.0138636		4.3189	0.311796	3.70779	4.93001	yes				0.63453	0.216595	0.210011	1.05905	no
	tra/tra	M	a	0.0144239	0.051061		4.62035	0.309532	3.41609	5.82461	no	p<0.0001	p<0.001		0.405608	0.0176926	0.236773	0.474443	yes		NS
6	tra/tra	M	b	0.0162537	0.0402943		4.62035	0.309532	3.60183	5.63888					0.405608	0.0176926	0.24739	0.463826
			a	0.0172239	0.0558889	0.33159	4.62035	0.309532	3.82305	5.41765			***		0.405608	0.0176926	0.260035	0.451181
			b	0.0175314	0.0500868		4.62035	0.309532	4.01368	5.22702	no				0.405608	0.0176926	0.270931	0.440285	yes
	tra2/+	F	a	0.0552924	0.0158721		4.20648	0.284552	3.0994	5.31355	yes		NS		0.646228	0.216246	-0.195097	1.48755	no	p<0.0001	p<0.001
7	tra2/+	F	b	0.0554898	0.0138836		4.20648	0.284552	3.27015	5.14281					0.646228	0.216246	-0.0653354	1.35779
			a	0.0587015	0.0179508	3.79513	4.20648	0.284552	3.47352	4.93944					0.646228	0.216246	0.0892151	1.20324			***
			b	0.0719721	0.015916		4.20648	0.284552	3.64877	4.76419	yes				0.646228	0.216246	0.222394	1.07006	no
	tra2/+	M	a	0.0202431	0.0560958		1.34498	0.402574	-0.221273	2.91123	no	p<0.0001	p<0.001		0.39978	0.130153	-0.106591	0.90615	yes		NS
8	tra2/+	M	b	0.0222246	0.0545684		1.34498	0.402574	0.0202971	2.66966					0.39978	0.130153	-0.028491	0.82805
			a	0.0181416	0.0549747	0.377104	1.34498	0.402574	0.308016	2.38194			***		0.39978	0.130153	0.0645287	0.735031
			b	0.0200884	0.0483545		1.34498	0.402574	0.555947	2.13401	no				0.39978	0.130153	0.144685	0.654874	yes
	tra2/tra2	F	a	0.0465685	0.0129434		4.22139	0.374329	2.76503	5.67775	yes		NS		0.628685	0.215191	-0.208536	1.46591	no	p<0.0001	p<0.001
9	tra2/tra2	F	b	0.0481919	0.0121497		4.22139	0.374329	2.98965	5.45313					0.628685	0.215191	-0.0794074	1.33678
			a	0.0593096	0.0178353	3.79174	4.22139	0.374329	3.25718	5.18559					0.628685	0.215191	0.0743893	1.18298			***
			b	0.0685816	0.0157917		4.22139	0.374329	3.48772	4.95506	yes				0.628685	0.215191	0.206918	1.05045	no
	tra2/tra2	M	a	0.0127333	0.0409735		1.54605	0.469277	-0.279712	3.37182	no	p<0.0001	p<0.001		0.398897	0.147208	-0.173829	0.971623	yes		NS
10	tra2/tra2	M	b	0.0145825	0.0390853		1.54605	0.469277	0.00188526	3.09022					0.398897	0.147208	-0.0854951	0.883288
			a	0.01394	0.0455682	0.364949	1.54605	0.469277	0.337276	2.75483			***		0.398897	0.147208	0.0197141	0.778079
			b	0.0188127	0.0389675		1.54605	0.469277	0.626288	2.46582	no				0.398897	0.147208	0.110374	0.687419	yes

## Sheet: Figure 3B
	Trancript levels (individual measures) and their relative ratios for the data in:
	Figure 3B
	Raw values
	GENE dsx						Comparisons avec CS F		0.95	0.99	0.999	0.9999	p values after		Comparisons avec CS M		0.95	0.99	0.999	0.9999	p values after
				1	2				confidence interval		Averages		Holmes- Bonferroni				confidence interval		Averages		Holmes- Bonferroni
	Genotype	Sex	Measure	dsx F	dsx M	ratio 1/2	Estimate	SE of est.	lower limit	upper limit	in interval?	p values	correction		Estimate	SE of est.	lower limit	upper limit	in interval?	p values	correction
	CS	F	a	0.0539764	0.000181242		96.4357	22.7208	8.03818	184.833	yes				1.81429	0.935715	-1.8262	5.45477	no	p<0.0001	p<0.0006
	CS	F	b	0.038851	0.000237887		96.4357	22.7208	21.6722	171.199					1.81429	0.935715	-1.26471	4.89328
	CS	F	c	0.0579991	0.000665153	96.4357	96.4357	22.7208	37.9107	154.961					1.81429	0.935715	-0.595955	4.22453			***
	CS	F	d	0.0387058	0.000881093		96.4357	22.7208	51.9037	140.968	yes				1.81429	0.935715	-0.0196809	3.64825	no
	tra/tra	F	a	0.000455118	0.0134606		2.94047	1.54797	-3.08206	8.963	no	p<0.0001	p<0.0006		0.0525154	0.0142405	-0.00288873	0.107919	yes
	tra/tra	F	b	0.000413376	0.0175474		2.94047	1.54797	-2.15317	8.03411					0.0525154	0.0142405	0.00565652	0.0993742			NS
	tra/tra	F	c	0.000480796	0.0144656	0.0272726	2.94047	1.54797	-1.04684	6.92778			***		0.0525154	0.0142405	0.0158342	0.0891966
	tra/tra	F	d	0.00037096	0.0176024		2.94047	1.54797	-0.093499	5.97444	no				0.0525154	0.0142405	0.0246044	0.0804263	yes
	tra2/Df	F	a	0.000646573	0.0169833		2.63069	1.37734	-2.728	7.98937	no	p<0.0001	p<0.0006		0.0540843	0.0120849	0.00706699	0.101102	yes
	tra2/Df	F	b	0.000456446	0.0172008		2.63069	1.37734	-1.9015	7.16287					0.0540843	0.0120849	0.0143187	0.0938499			NS
	tra2/Df	F	c	0.000676812	0.017229	0.034011	2.63069	1.37734	-0.917117	6.17849			***		0.0540843	0.0120849	0.0229557	0.0852128
	tra2/Df	F	d	0.000634923	0.0195862		2.63069	1.37734	-0.0688589	5.33023	no				0.0540843	0.0120849	0.0303984	0.0777702	yes
	CS	M	a	0.00155328	0.0248986		1.81429	0.935715	-1.8262	5.45477	no	p<0.0001	p<0.0006		0.0674713	0.00596101	0.0442795	0.0906632	yes
	CS	M	b	0.00126908	0.0264364		1.81429	0.935715	-1.26471	4.89328					0.0674713	0.00596101	0.0478565	0.0870862
	CS	M	c	0.00220968	0.0252346	0.0674713	1.81429	0.935715	-0.595955	4.22453			***		0.0674713	0.00596101	0.0521168	0.0828259
	CS	M	d	0.00215098	0.0298907		1.81429	0.935715	-0.0196809	3.64825	no				0.0674713	0.00596101	0.055788	0.0791547	yes
	tra/tra	M	a	0.000588364	0.0137034		3.14456	1.64017	-3.23668	9.52581	no	p<0.0001	p<0.0006		0.0561211	0.014175	0.000971792	0.11127	yes
	tra/tra	M	b	0.000511194	0.0148211		3.14456	1.64017	-2.25247	8.5416					0.0561211	0.014175	0.00947774	0.102764			NS
	tra/tra	M	c	0.000501018	0.0145023	0.0356323	3.14456	1.64017	-1.08025	7.36937			***		0.0561211	0.014175	0.0196086	0.0926336
	tra/tra	M	d	0.000500871	0.0159491		3.14456	1.64017	-0.0701193	6.35924	no				0.0561211	0.014175	0.0283385	0.0839037	yes
	tra2/Df	M	a	0.0006455	0.0165126		2.62038	1.3691	-2.70624	7.947	no	p<0.0001	p<0.0006		0.0560399	0.0114213	0.0116042	0.100476	yes
	tra2/Df	M	b	0.000615999	0.0172756		2.62038	1.3691	-1.88469	7.12545					0.0560399	0.0114213	0.0184578	0.0936221			NS
	tra2/Df	M	c	0.000771778	0.0188111	0.0390019	2.62038	1.3691	-0.906194	6.14696			***		0.0560399	0.0114213	0.0266206	0.0854593
	tra2/Df	M	d	0.000752541	0.0188285		2.62038	1.3691	-0.063011	5.30377	no				0.0560399	0.0114213	0.0336546	0.0784253	yes
	GENE fru						Comparisons avec CS F		0.95	0.99	0.999	0.9999	p values after		Comparisons avec CS M		0.95	0.99	0.999	0.9999	p values after
				1	2				confidence interval		Averages		Holmes- Bonferroni				confidence interval		Averages		Holmes- Bonferroni
	Genotype	Sex	Measure	fruF	fruM	ratio 1/2	Estimate	SE of est.	lower limit	upper limit	in interval?	p values	correction		Estimate	SE of est.	lower limit	upper limit	in interval?	p values	correction
	CS	F	a	0.00501056	0.000237887		13.5555	3.25323	0.898534	26.2125	yes				0.560522	0.249887	-0.411687	1.53273	no	p<0.0001	p<0.0006
	CS	F	b	0.00450773	0.000238862		13.5555	3.25323	2.85068	24.2603					0.560522	0.249887	-0.261739	1.38278
	CS	F	c	0.00974605	0.000665153	13.5555	13.5555	3.25323	5.17575	21.9353					0.560522	0.249887	-0.0831448	1.20419			***
	CS	F	d	0.00815839	0.000881093		13.5555	3.25323	7.1793	19.9317	yes				0.560522	0.249887	0.0707521	1.05029	no
	tra/tra	F	a	0.000236238	0.0100054		0.702351	0.361535	-0.704234	2.10894	no	p<0.0001	p<0.0006		0.0821521	0.0254437	-0.0168391	0.181143	yes
	tra/tra	F	b	0.000207906	0.0105331		0.702351	0.361535	-0.487289	1.89199					0.0821521	0.0254437	-0.00157118	0.165875			NS
	tra/tra	F	c	0.00037096	0.00847683	0.0297999	0.702351	0.361535	-0.228901	1.6336			***		0.0821521	0.0254437	0.0166134	0.147691
	tra/tra	F	d	0.000337008	0.00964621		0.702351	0.361535	-0.0062444	1.41095	no				0.0821521	0.0254437	0.0322833	0.132021	yes
	tra2/Df	F	a	0.000908381	0.00713767		1.02825	0.47397	-0.815777	2.87227	no	p<0.0001	p<0.0006		0.123527	0.0249112	0.0266074	0.220446	yes
	tra2/Df	F	b	0.000664712	0.00785398		1.02825	0.47397	-0.531364	2.58786					0.123527	0.0249112	0.0415557	0.205497			NS
	tra2/Df	F	c	0.00134303	0.00603222	0.138441	1.02825	0.47397	-0.192619	2.24911			***		0.123527	0.0249112	0.0593596	0.187693
	tra2/Df	F	d	0.00102681	0.00745719		1.02825	0.47397	0.0992824	1.95721	no				0.123527	0.0249112	0.0747015	0.172351	yes
	CS	M	a	0.00126908	0.0137402		0.560522	0.249887	-0.411687	1.53273	no	p<0.0001	p<0.0006		0.11635	0.0128047	0.0665318	0.166168	yes
	CS	M	b	0.00125653	0.0177702		0.560522	0.249887	-0.261739	1.38278					0.11635	0.0128047	0.0742154	0.158484
	CS	M	c	0.00220968	0.0135824	0.11635	0.560522	0.249887	-0.0831448	1.20419			***		0.11635	0.0128047	0.0833669	0.149332
	CS	M	d	0.00215098	0.0140932		0.560522	0.249887	0.0707521	1.05029	no				0.11635	0.0128047	0.0912529	0.141446	yes
	tra/tra	M	a	0.00015799	0.0118522		0.558829	0.295357	-0.590286	1.70794	no	p<0.0001	p<0.0006		0.0715173	0.0235797	-0.0202217	0.163256			p<0.25
	tra/tra	M	b	0.000151846	0.0147286		0.558829	0.295357	-0.413052	1.53071					0.0715173	0.0235797	-0.00607234	0.149107			NS
	tra/tra	M	c	0.000254737	0.0108702	0.0168167	0.558829	0.295357	-0.201961	1.31962			***		0.0715173	0.0235797	0.01078	0.132255	yes
	tra/tra	M	d	0.000251183	0.0110576		0.558829	0.295357	-0.0200608	1.13772	no				0.0715173	0.0235797	0.0253019	0.117733	no	p<0.05
	tra2/Df	M	a	0.0006455	0.00869448		0.893212	0.43796	-0.810712	2.59714	no	p<0.0001	p<0.0006		0.106306	0.0243012	0.0117602	0.200853	yes
	tra2/Df	M	b	0.000615999	0.0102546		0.893212	0.43796	-0.547907	2.33433					0.106306	0.0243012	0.0263425	0.18627			NS
	tra2/Df	M	c	0.000771778	0.00623371	0.0876122	0.893212	0.43796	-0.234898	2.02132			***		0.106306	0.0243012	0.0437106	0.168902
	tra2/Df	M	d	0.000752541	0.00661439		0.893212	0.43796	0.0348263	1.7516	no				0.106306	0.0243012	0.0586769	0.153936	yes
	GENE tango13						Comparisons avec CS F		0.95	0.99	0.999	0.9999	p values after		Comparisons avec CS M		0.95	0.99	0.999	0.9999	p values after
				1	2				confidence interval		Averages		Holmes- Bonferroni				confidence interval		Averages		Holmes- Bonferroni
	Genotype	Sex	Measure	tango13-b	tango13-a	ratio 1/2	Estimate	SE of est.	lower limit	upper limit	in interval?	p values	correction		Estimate	SE of est.	lower limit	upper limit	in interval?	p values	correction
	CS	F	a	0.0115886	0.0404371		0.271525	0.0161103	0.208847	0.334204	yes				0.468996	0.104865	0.0610109	0.876981	no	p<0.0001	p<0.0006
	CS	F	b	0.0120259	0.040175		0.271525	0.0161103	0.218514	0.324537			NS		0.468996	0.104865	0.123936	0.814056
	CS	F	c	0.0115122	0.0557278	0.271525	0.271525	0.0161103	0.230028	0.313023					0.468996	0.104865	0.198883	0.739109			***
	CS	F	d	0.013395	0.0423611		0.271525	0.0161103	0.23995	0.303101	yes				0.468996	0.104865	0.263465	0.674527	no
	tra/tra	F	a	0.0097726	0.00901685		0.407492	0.107773	-0.0118071	0.826791	no	p<0.0001	p<0.0006		1.12586	0.130905	0.616565	1.63516	yes		NS
	tra/tra	F	b	0.0105028	0.00900908		0.407492	0.107773	0.0528634	0.76212					1.12586	0.130905	0.695117	1.55661
	tra/tra	F	c	0.00856774	0.0091791	1.08664	0.407492	0.107773	0.129888	0.685095			***		1.12586	0.130905	0.788674	1.46305
	tra/tra	F	d	0.0100329	0.0085714		0.407492	0.107773	0.196262	0.618722	no				1.12586	0.130905	0.869294	1.38243	yes
	tra2/Df	F	a	0.011503	0.0124629		0.42342	0.100541	0.0322546	0.814585	no	p<0.0001	p<0.0006		1.09751	0.0834217	0.772949	1.42207	yes		NS
	tra2/Df	F	b	0.0125839	0.0104805		0.42342	0.100541	0.0925859	0.754254					1.09751	0.0834217	0.823008	1.37201
	tra2/Df	F	c	0.00990257	0.0109196	1.03313	0.42342	0.100541	0.164443	0.682397			***		1.09751	0.0834217	0.882629	1.31239
	tra2/Df	F	d	0.0120044	0.0106558		0.42342	0.100541	0.226362	0.620477	no				1.09751	0.0834217	0.934006	1.26101	yes
	CS	M	a	0.0143941	0.0122537		0.468996	0.104865	0.0610109	0.876981	no	p<0.0001	p<0.0006		1.15307	0.0653504	0.898814	1.40732	yes		NS
	CS	M	b	0.0157609	0.0111016		0.468996	0.104865	0.123936	0.814056					1.15307	0.0653504	0.938029	1.3681
	CS	M	c	0.0124686	0.0144863	1.15307	0.468996	0.104865	0.198883	0.739109			***		1.15307	0.0653504	0.984735	1.3214
	CS	M	d	0.0168581	0.0137442		0.468996	0.104865	0.263465	0.674527	no				1.15307	0.0653504	1.02498	1.28115	yes
	tra/tra	M	a	0.00829506	0.00704373		0.40066	0.116785	-0.0537037	0.855024	no	p<0.0001	p<0.0006		1.17673	0.188083	0.444974	1.90848	yes		NS
	tra/tra	M	b	0.00913348	0.00643784		0.40066	0.116785	0.016375	0.784945					1.17673	0.188083	0.557836	1.79562
	tra/tra	M	c	0.00760595	0.00752416	1.22007	0.40066	0.116785	0.0998412	0.701479			***		1.17673	0.188083	0.692258	1.6612
	tra/tra	M	d	0.00932563	0.00715673		0.40066	0.116785	0.171765	0.629555	no				1.17673	0.188083	0.808092	1.54536	yes
	tra2/Df	M	a	0.0114579	0.0101944		0.435762	0.109916	0.00812466	0.863399	no	p<0.0001	p<0.0006		1.16603	0.104328	0.760128	1.57193	yes		NS
	tra2/Df	M	b	0.0135964	0.00979974		0.435762	0.109916	0.0740812	0.797442					1.16603	0.104328	0.822732	1.50932
	tra2/Df	M	c	0.0104373	0.0110693	1.18305	0.435762	0.109916	0.152638	0.718886			***		1.16603	0.104328	0.897295	1.43476
	tra2/Df	M	d	0.0109718	0.00821083		0.435762	0.109916	0.220331	0.651192	no				1.16603	0.104328	0.961547	1.37051	yes
	GENE fne						Comparisons avec CS F		0.95	0.99	0.999	0.9999	p values after		Comparisons avec CS M		0.95	0.99	0.999	0.9999	p values after
				1	2				confidence interval		Averages		Holmes- Bonferroni				confidence interval		Averages		Holmes- Bonferroni
	Genotype	Sex	Measure	fne-b	fne-a	ratio 1/2	Estimate	SE of est.	lower limit	upper limit	in interval?	p values	correction		Estimate	SE of est.	lower limit	upper limit	in interval?	p values	correction
	CS	F	a	0.0657602	0.0165326		4.42416	0.580906	2.16409	6.68423	yes		NS		0.813829	0.264234	-0.214196	1.84185	no	p<0.0001	p<0.0006
	CS	F	b	0.0696422	0.0134829		4.42416	0.580906	2.51268	6.33565					0.813829	0.264234	-0.0556384	1.6833
	CS	F	c	0.0635103	0.0247322	4.42416	4.42416	0.580906	2.92785	5.92048					0.813829	0.264234	0.133209	1.49445			***
	CS	F	d	0.108045	0.0146344		4.42416	0.580906	3.28561	5.56272	yes				0.813829	0.264234	0.295941	1.33172	no
	tra/tra	F	a	0.0519042	0.014938		4.01438	0.474895	2.16675	5.862	yes		NS		0.728779	0.243751	-0.219555	1.67711	no	p<0.0001	p<0.0006
	tra/tra	F	b	0.0547243	0.014891		4.01438	0.474895	2.45172	5.57703					0.728779	0.243751	-0.0732891	1.53085
	tra/tra	F	c	0.0593572	0.0180112	3.57525	4.01438	0.474895	2.79113	5.23763					0.728779	0.243751	0.100919	1.35664			***
	tra/tra	F	d	0.0655021	0.0169069		4.01438	0.474895	3.0836	4.94515	yes				0.728779	0.243751	0.251036	1.20652	no
	tra2/Df	F	a	0.0645467	0.018276		4.21765	0.42698	2.55644	5.87885	yes		NS		0.794086	0.25329	-0.191362	1.77953	no	p<0.0001	p<0.0006
	tra2/Df	F	b	0.0666993	0.0152798		4.21765	0.42698	2.81266	5.62263					0.794086	0.25329	-0.0393719	1.62754
	tra2/Df	F	c	0.0794906	0.0200746	4.021	4.21765	0.42698	3.11782	5.31747					0.794086	0.25329	0.141654	1.44652			***
	tra2/Df	F	d	0.0822515	0.0192341		4.21765	0.42698	3.38078	5.05451	yes				0.794086	0.25329	0.297647	1.29053	no
	CS	M	a	0.0914051	0.193727		0.813829	0.264234	-0.214196	1.84185	no	p<0.0001	p<0.0006		0.491968	0.0107561	0.450121	0.533816	yes
	CS	M	b	0.0968453	0.18435		0.813829	0.264234	-0.0556384	1.6833					0.491968	0.0107561	0.456575	0.527362
	CS	M	c	0.0919972	0.201426	0.491968	0.813829	0.264234	0.133209	1.49445			***		0.491968	0.0107561	0.464263	0.519674
	CS	M	d	0.102634	0.198762		0.813829	0.264234	0.295941	1.33172	no				0.491968	0.0107561	0.470887	0.51305	yes
	tra/tra	M	a	0.015275	0.0457101		1.50331	0.468643	-0.319992	3.32661	no	p<0.0001	p<0.0006		0.472192	0.166209	-0.174458	1.11884	yes		NS
	tra/tra	M	b	0.0156915	0.0429735		1.50331	0.468643	-0.0387757	3.04539					0.472192	0.166209	-0.0747216	1.01911
	tra/tra	M	c	0.0189984	0.04815	0.387447	1.50331	0.468643	0.296162	2.71045			***		0.472192	0.166209	0.0440673	0.900318
	tra/tra	M	d	0.0204006	0.04478		1.50331	0.468643	0.584783	2.42183	no				0.472192	0.166209	0.146429	0.797955	yes
	tra2/Df	M	a	0.0402609	0.0986712		1.18608	0.337809	-0.128204	2.50035	no	p<0.0001	p<0.0006		0.503194	0.101775	0.107229	0.899159	yes		NS
	tra2/Df	M	b	0.0491335	0.0788523		1.18608	0.337809	0.0745039	2.29765					0.503194	0.101775	0.168301	0.838088
	tra2/Df	M	c	0.0447063	0.085116	0.528756	1.18608	0.337809	0.315936	2.05621			***		0.503194	0.101775	0.241039	0.765349
	tra2/Df	M	d	0.046623	0.079151		1.18608	0.337809	0.523981	1.84817	no				0.503194	0.101775	0.303719	0.70267	yes

## Sheet: Figure 3 C
	Trancript levels (individual measures) and their relative ratios for the data in:
	Figure 3C
		Raw values
	GENE dsx						Comparisons avec CS F		0.95	0.99	0.999	0.9999	p values		Comparisons avec CS M		0.95	0.99	0.999	0.9999	p values
				1	2				confidence interval		Averages		after Bonferroni				confidence interval		Averages		after Bonferroni
	Genotype	Sex	Measure	dsx F	dsx M	ratio 1/2	Estimate	SE of est.	lower limit	upper limit	in interval?	p values	correction		Estimate	SE of est.	lower limit	upper limit	in interval?	p values	correction
	CS F	F	a	0.0392243	0.00017679		195.695	21.2615	112.976	278.415	yes				1.54053	0.807014	-1.59923	4.68029	no	p<0.0001	P<0.0006
	CS F	F	b	0.0331263	0.000209317		195.695	21.2615	125.734	265.657					1.54053	0.807014	-1.11497	4.19603
	CS F	F	c	0.0584506	0.000271937	195.695	195.695	21.2615	140.929	250.461					1.54053	0.807014	-0.538203	3.61926			***
	CS F	F	d	0.0527223	0.000279758		195.695	21.2615	154.024	237.367	yes				1.54053	0.807014	-0.0411914	3.12224
	Sxl^/Binscy F	F	a	0.0205543	0.000236945		112.965	22.7572	24.426	201.504			P<0.03		0.725476	0.352863	-0.647369	2.09832	no	p<0.0001	P<0.0006
	Sxl^/Binscy F	F	b	0.0198163	0.000465698		112.965	22.7572	38.0818	187.848	yes				0.725476	0.352863	-0.435629	1.88658
	Sxl^/Binscy F	F	c	0.0226445	0.000328445	58.1783	112.965	22.7572	54.3463	171.584	no	p<0.01	*		0.725476	0.352863	-0.183438	1.63439			***
	Sxl^/Binscy F	F	d	0.0193726	0.000385036		112.965	22.7572	68.3616	157.568					0.725476	0.352863	0.0338776	1.41707
	Sxl^/Sxl*;P(Sxl+) F	F	a	0.0172239	0.000207483		143.527	27.2155	37.6428	249.412			p<0.1		0.664735	0.323821	-0.595119	1.92459	no	p<0.0001	P<0.0006
	Sxl^/Sxl*;P(Sxl+) F	F	b	0.0162496	0.000214952		143.527	27.2155	53.9739	233.081					0.664735	0.323821	-0.400805	1.73028
	Sxl^/Sxl*;P(Sxl+) F	F	c	0.0219568	0.000207814	86.6007	143.527	27.2155	73.4247	213.63	yes		NS		0.664735	0.323821	-0.169372	1.49884			***
	Sxl^/Sxl*;P(Sxl+) F	F	d	0.0189954	0.000229163		143.527	27.2155	90.1858	196.869	no	p<0.05			0.664735	0.323821	0.0300583	1.29941
	Sxl^/Sxl* F	F	a	0.00161519	0.00741258		5.71053	2.9447	-5.74608	17.1671	no	p<0.0001	P<0.0006		0.0931645	0.0223034	0.00639095	0.179938	no	p<0.0001	P<0.0006
	Sxl^/Sxl* F	F	b	0.00155423	0.00840324		5.71053	2.9447	-3.97907	15.4001					0.0931645	0.0223034	0.0197745	0.166554
	Sxl^/Sxl* F	F	c	0.00166464	0.00784799	0.192991	5.71053	2.9447	-1.8745	13.2956			***		0.0931645	0.0223034	0.0357147	0.150614			***
	Sxl^/Sxl* F	F	d	0.00139787	0.00862742		5.71053	2.9447	-0.0609672	11.482					0.0931645	0.0223034	0.0494506	0.136878
	CS M	M	a	0.00221133	0.0250063		1.54053	0.807014	-1.59923	4.68029	no	p<0.0001	P<0.0006		0.0670784	0.00526652	0.0465885	0.0875683	yes
	CS M	M	b	0.00192094	0.0315383		1.54053	0.807014	-1.11497	4.19603					0.0670784	0.00526652	0.0497488	0.0844081
	CS M	M	c	0.00256156	0.0323407	0.0670784	1.54053	0.807014	-0.538203	3.61926			***		0.0670784	0.00526652	0.0535128	0.0806441
	CS M	M	d	0.00159527	0.0346878		1.54053	0.807014	-0.0411914	3.12224					0.0670784	0.00526652	0.0567562	0.0774006	yes
	Sxl* M	M	a	0.00253697	0.00853333		4.86323	2.51465	-4.92024	14.6467	no	p<0.0001	P<0.0006		0.0995273	0.021778	0.0147982	0.184257	no	p<0.0001	P<0.0006
	Sxl* M	M	b	0.0021249	0.00869562		4.86323	2.51465	-3.41129	13.1377					0.0995273	0.021778	0.0278664	0.171188
	Sxl* M	M	c	0.0018693	0.00954811	0.203923	4.86323	2.51465	-1.61408	11.3405			***		0.0995273	0.021778	0.043431	0.155624			***
	Sxl* M	M	d	0.00130147	0.0116327		4.86323	2.51465	-0.0653941	9.79185					0.0995273	0.021778	0.0568433	0.142211
	GENE fru						Comparisons avec CS F		0.95	0.99	0.999	0.9999	p values		Comparisons avec CS M		0.95	0.99	0.999	0.9999	p values
				1	2				confidence interval		Averages		after Bonferroni				confidence interval		Averages		after Bonferroni
	Genotype	Sex	Measure	fruF	fruM	ratio 1/2	Estimate	SE of est.	lower limit	upper limit	in interval?	p values	correction		Estimate	SE of est.	lower limit	upper limit	in interval?	p values	correction
	CS F	F	a	0.0103564	0.00017679		47.1323	3.87218	32.0672	62.1974	yes				0.526084	0.260488	-0.48737	1.53954	no	p<0.0001	P<0.0006
	CS F	F	b	0.0102826	0.000181413		47.1323	3.87218	34.3908	59.8738					0.526084	0.260488	-0.33106	1.38323
	CS F	F	c	0.0114323	0.000271937	47.1323	47.1323	3.87218	37.1582	57.1064					0.526084	0.260488	-0.14489	1.19706			***
	CS F	F	d	0.0108142	0.000279758		47.1323	3.87218	39.543	54.7217	yes				0.526084	0.260488	0.0155363	1.03663
	Sxl^/Binscy F	F	a	0.00877129	0.0001628		48.9289	4.83438	30.1203	67.7375	yes				0.428158	0.209168	-0.385627	1.24194	no	p<0.0001	P<0.0006
	Sxl^/Binscy F	F	b	0.00836208	0.00016546		48.9289	4.83438	33.0212	64.8365			NS		0.428158	0.209168	-0.260113	1.11643
	Sxl^/Binscy F	F	c	0.00863719	0.000166544	51.3841	48.9289	4.83438	36.4763	61.3814					0.428158	0.209168	-0.110622	0.966939			***
	Sxl^/Binscy F	F	d	0.00844032	0.000170983		48.9289	4.83438	39.4537	58.4041	yes				0.428158	0.209168	0.0181974	0.83812
	Sxl^/Sxl*;P(Sxl+) F	F	a	0.00641547	0.000207483		39.958	4.22329	23.5269	56.3891	yes				0.354059	0.171095	-0.311601	1.01972	no	p<0.0001	P<0.0006
	Sxl^/Sxl*;P(Sxl+) F	F	b	0.00621728	0.000214952		39.958	4.22329	26.0612	53.8549			NS		0.354059	0.171095	-0.208933	0.917051
	Sxl^/Sxl*;P(Sxl+) F	F	c	0.00858069	0.000207814	32.3623	39.958	4.22329	29.0796	50.8365					0.354059	0.171095	-0.0866523	0.79477			***
	Sxl^/Sxl*;P(Sxl+) F	F	d	0.00659908	0.000229163		39.958	4.22329	31.6805	48.2355	yes				0.354059	0.171095	0.0187191	0.689398
	Sxl^/Sxl* F	F	a	0.000160688	0.0128846		0.863795	0.447579	-0.877551	2.60514	no	p<0.0001	P<0.0006		0.0279697	0.00757589	-0.00150499	0.0574444	yes
	Sxl^/Sxl* F	F	b	0.00014573	0.0130871		0.863795	0.447579	-0.608975	2.33657					0.0279697	0.00757589	0.00304104	0.0528984			NS
	Sxl^/Sxl* F	F	c	0.000175052	0.0113996	0.0132333	0.863795	0.447579	-0.289091	2.01668			***		0.0279697	0.00757589	0.00845551	0.0474839
	Sxl^/Sxl* F	F	d	0.000169327	0.0121201		0.863795	0.447579	-0.013443	1.74103					0.0279697	0.00757589	0.0131212	0.0428182	yes
	CS M	M	a	0.000795111	0.0221155		0.526084	0.260488	-0.48737	1.53954	no	p<0.0001	P<0.0006		0.0364386	0.00103971	0.0323935	0.0404836	yes
	CS M	M	b	0.000750243	0.0238833		0.526084	0.260488	-0.33106	1.38323					0.0364386	0.00103971	0.0330174	0.0398597
	CS M	M	c	0.000805557	0.0199149	0.0364386	0.526084	0.260488	-0.14489	1.19706			***		0.0364386	0.00103971	0.0337604	0.0391167
	CS M	M	d	0.000804935	0.0206936		0.526084	0.260488	0.0155363	1.03663					0.0364386	0.00103971	0.0344008	0.0384763	yes
	Sxl* M	M	a	0.000261627	0.0113496		0.95066	0.487396	-0.945601	2.84692	no	p<0.0001	P<0.0006		0.0329376	0.00694014	0.00593634	0.0599389	yes
	Sxl* M	M	b	0.000254461	0.0115951		0.95066	0.487396	-0.653131	2.55445					0.0329376	0.00694014	0.0101009	0.0557743			NS
	Sxl* M	M	c	0.000351368	0.00967782	0.0262675	0.95066	0.487396	-0.30479	2.20611			***		0.0329376	0.00694014	0.015061	0.0508142
	Sxl* M	M	d	0.000326598	0.012835		0.95066	0.487396	-0.00461988	1.90594					0.0329376	0.00694014	0.0193352	0.04654	yes
	GENE tango13						Comparisons avec CS F		0.95	0.99	0.999	0.9999	p values		Comparisons avec CS M		0.95	0.99	0.999	0.9999	p values
				1	2				confidence interval		Averages		after Bonferroni				confidence interval		Averages		after Bonferroni
	Genotype	Sex	Measure	tango13 b	tango13 a	ratio 1/2	Estimate	SE of est.	lower limit	upper limit	in interval?	p values	correction		Estimate	SE of est.	lower limit	upper limit	in interval?	p values	correction
	CS F	F	a	0.00934726	0.0396614		0.247014	0.00818674	0.215163	0.278866	yes				0.422465	0.0758002	0.127557	0.717372	no	p<0.0001	P<0.0006
	CS F	F	b	0.00944689	0.0355845		0.247014	0.00818674	0.220076	0.273953					0.422465	0.0758002	0.173042	0.671887
	CS F	F	c	0.0102447	0.043848	0.247014	0.247014	0.00818674	0.225927	0.268102					0.422465	0.0758002	0.227216	0.617713			***
	CS F	F	d	0.010399	0.0405641		0.247014	0.00818674	0.230969	0.26306	yes				0.422465	0.0758002	0.273899	0.57103	no
	Sxl^/Binscy F	F	a	0.00855312	0.0332932		0.294398	0.0214218	0.211054	0.377741			P<0.03		0.517539	0.0761939	0.2211	0.813979	no	p<0.0001	P<0.0006
	Sxl^/Binscy F	F	b	0.0118682	0.030956		0.294398	0.0214218	0.223909	0.364887	yes				0.517539	0.0761939	0.266821	0.768257
	Sxl^/Binscy F	F	c	0.012276	0.035383	0.351408	0.294398	0.0214218	0.239219	0.349577	no	p<0.01	*		0.517539	0.0761939	0.321277	0.713802			***
	Sxl^/Binscy F	F	d	0.0139338	0.0330655		0.294398	0.0214218	0.252412	0.336384					0.517539	0.0761939	0.368202	0.666877	no
	Sxl^/Sxl*;P(Sxl+) F	F	a	0.0071657	0.0682357		0.218654	0.0242036	0.124488	0.31282	yes				0.358669	0.0846032	0.0295129	0.687826	no	p<0.0001	P<0.0006
	Sxl^/Sxl*;P(Sxl+) F	F	b	0.014109	0.0390326		0.218654	0.0242036	0.139011	0.298296			NS		0.358669	0.0846032	0.0802803	0.637058
	Sxl^/Sxl*;P(Sxl+) F	F	c	0.00836765	0.0483724	0.19559	0.218654	0.0242036	0.15631	0.280998					0.358669	0.0846032	0.140746	0.576593			***
	Sxl^/Sxl*;P(Sxl+) F	F	d	0.00875577	0.040679		0.218654	0.0242036	0.171216	0.266092	yes				0.358669	0.0846032	0.19285	0.524489	no
	Sxl^/Sxl* F	F	a	0.00883861	0.00887942		0.407548	0.0948371	0.038575	0.77652	no	p<0.0001	P<0.0006		0.939877	0.104381	0.533772	1.34598	yes
	Sxl^/Sxl* F	F	b	0.010984	0.00878146		0.407548	0.0948371	0.0954834	0.719612					0.939877	0.104381	0.596408	1.28335			NS
	Sxl^/Sxl* F	F	c	0.00980601	0.0110099	1.05203	0.407548	0.0948371	0.163263	0.651832			***		0.939877	0.104381	0.671009	1.20874
	Sxl^/Sxl* F	F	d	0.0122095	0.011098		0.407548	0.0948371	0.22167	0.593425					0.939877	0.104381	0.735293	1.14446	yes
	CS M	M	a	0.0124619	0.0166965		0.422465	0.0758002	0.127557	0.717372	no	p<0.0001	P<0.0006		0.868806	0.0373992	0.723301	1.01431	yes
	CS M	M	b	0.0141362	0.0130221		0.422465	0.0758002	0.173042	0.671887					0.868806	0.0373992	0.745743	0.991869
	CS M	M	c	0.0138374	0.0171442	0.868806	0.422465	0.0758002	0.227216	0.617713			***		0.868806	0.0373992	0.772472	0.96514
	CS M	M	d	0.01409	0.0158965		0.422465	0.0758002	0.273899	0.57103					0.868806	0.0373992	0.795505	0.942107	yes
	Sxl* M	M	a	0.00766894	0.00958906		0.366762	0.096619	-0.00914286	0.742668	no	p<0.0001	P<0.0006		0.90763	0.159354	0.28765	1.52761	yes
	Sxl* M	M	b	0.0081253	0.00574049		0.366762	0.096619	0.0488349	0.68469					0.90763	0.159354	0.383273	1.43199			NS
	Sxl* M	M	c	0.00692257	0.00779742	0.986628	0.366762	0.096619	0.117888	0.615637			***		0.90763	0.159354	0.497162	1.3181
	Sxl* M	M	d	0.00771412	0.00771642		0.366762	0.096619	0.177393	0.556132	no				0.90763	0.159354	0.595303	1.21996	yes
	GENE fne						Comparisons avec CS F		0.95	0.99	0.999	0.9999	p values		Comparisons avec CS M		0.95	0.99	0.999	0.9999	p values
				1	2				confidence interval		Averages		after Bonferroni				confidence interval		Averages		after Bonferroni
	Genotype	Sex	Measure	fne-b	fne-a	ratio 1/2	Estimate	SE of est.	lower limit	upper limit	in interval?	p values	correction		Estimate	SE of est.	lower limit	upper limit	in interval?	p values	correction
	CS F	F	a	0.0690659	0.0166204		4.04078	0.363119	2.62803	5.45353	yes				0.724989	0.228321	-0.163313	1.61329	no	p<0.0001	P<0.0006
	CS F	F	b	0.0705712	0.0156126		4.04078	0.363119	2.84592	5.23563					0.724989	0.228321	-0.0263055	1.47628
	CS F	F	c	0.0851086	0.023761	4.04078	4.04078	0.363119	3.10544	4.97611					0.724989	0.228321	0.136875	1.3131			***
	CS F	F	d	0.0968842	0.0236021		4.04078	0.363119	3.32908	4.75248	yes				0.724989	0.228321	0.277489	1.17249	no
	Sxl^/Binscy F	F	a	0.0295019	0.0100474		3.73906	0.84868	0.437186	7.04092	yes				0.516811	0.195964	-0.245607	1.27923	no	p<0.0001	P<0.0006
	Sxl^/Binscy F	F	b	0.0300272	0.00907523		3.73906	0.84868	0.94645	6.53166			NS		0.516811	0.195964	-0.128015	1.16164
	Sxl^/Binscy F	F	c	0.0314721	0.0104096	3.13492	3.73906	0.84868	1.553	5.92511					0.516811	0.195964	0.0120401	1.02158			***
	Sxl^/Binscy F	F	d	0.0336212	0.0102207		3.73906	0.84868	2.07567	5.40244	yes				0.516811	0.195964	0.132728	0.900894	no
	Sxl^/Sxl*;P(Sxl+) F	F	a	0.0499812	0.016114		3.56486	0.412372	1.96049	5.16923	yes				0.601173	0.196701	-0.16411	1.36646	no	p<0.0001	P<0.0006
	Sxl^/Sxl*;P(Sxl+) F	F	b	0.0537194	0.0147642		3.56486	0.412372	2.20794	4.92178			NS		0.601173	0.196701	-0.0460763	1.24842
	Sxl^/Sxl*;P(Sxl+) F	F	c	0.0467278	0.0209615	3.02181	3.56486	0.412372	2.50266	4.62706					0.601173	0.196701	0.0945053	1.10784			***
	Sxl^/Sxl*;P(Sxl+) F	F	d	0.0603607	0.0179162		3.56486	0.412372	2.75663	4.3731	yes				0.601173	0.196701	0.215647	0.9867	no
	Sxl^/Sxl* F	F	a	0.0237785	0.0591439		1.36053	0.382716	-0.128465	2.84952	no	p<0.0001	P<0.0006		0.391037	0.112245	-0.0456613	0.827736	yes
	Sxl^/Sxl* F	F	b	0.0250919	0.0541237		1.36053	0.382716	0.101189	2.61987					0.391037	0.112245	0.0216929	0.760381			NS
	Sxl^/Sxl* F	F	c	0.0237255	0.0607892	0.423981	1.36053	0.382716	0.374716	2.34634			***		0.391037	0.112245	0.101914	0.68016
	Sxl^/Sxl* F	F	d	0.0239832	0.0537343		1.36053	0.382716	0.610418	2.11064	no				0.391037	0.112245	0.171042	0.611033	yes
	CS M	M	a	0.0809146	0.210992		0.724989	0.228321	-0.163313	1.61329	no	p<0.0001	P<0.0006		0.381264	0.022601	0.293332	0.469195	yes
	CS M	M	b	0.0840563	0.207222		0.724989	0.228321	-0.0263055	1.47628					0.381264	0.022601	0.306895	0.455633
	CS M	M	c	0.0628882	0.177551	0.381264	0.724989	0.228321	0.136875	1.3131			***		0.381264	0.022601	0.323047	0.43948
	CS M	M	d	0.0648878	0.172067		0.724989	0.228321	0.277489	1.17249	no				0.381264	0.022601	0.336967	0.425561	yes
	Sxl* M	M	a	0.0128363	0.0486348		1.4452	0.453836	-0.320489	3.21089	no	p<0.0001	P<0.0006		0.367221	0.130009	-0.138591	0.873033	yes
	Sxl* M	M	b	0.0128515	0.0426118		1.4452	0.453836	-0.0481576	2.93856					0.367221	0.130009	-0.0605767	0.79502			NS
	Sxl* M	M	c	0.0137367	0.0492688	0.307864	1.4452	0.453836	0.276198	2.61421			***		0.367221	0.130009	0.0323404	0.702102
	Sxl* M	M	d	0.016499	0.0411348		1.4452	0.453836	0.5557	2.3347	no				0.367221	0.130009	0.112408	0.622034	yes

## Sheet: Figure 4 C-1
	Trancript levels (individual measures) and their relative ratios for the data in:
	Figure 4 C-1
		Raw values
	GENE fne						Comparisons avec CS F		0.95	0.99	0.999	0.9999	p values after		Comparisons avec CS M		0.95	0.99	0.999	0.9999	p values after
				1	2				confidence interval		Averages		Holmes- Bonferroni				confidence interval		Averages		Holmes- Bonferroni
	Genotype	Sex	Measure	fne ORF	fne a	ratio 1/2	Estimate	SE of est.	lower limit	upper limit	in interval?	p values	correction		Estimate	SE of est.	lower limit	upper limit	in interval?	p values	correction
1	CS	F	a	0.114021	0.0172527		6.50466	0.0487742	6.3149	6.69442	yes				1.975	1.09789	-2.29643	6.24644	no	p<0.0001	p<0.001
	CS	F	b	0.113284	0.0176922		6.50466	0.0487742	6.34417	6.66516					1.975	1.09789	-1.63763	5.58763
						6.50466	6.50466	0.0487742	6.37903	6.6303					1.975	1.09789	-0.852969	4.80298			***
							6.50466	0.0487742	6.40907	6.60026	yes				1.975	1.09789	-0.176818	4.12682	no
2	CS	M	a	0.333935	0.192226		1.975	1.09789	-2.29643	6.24644	no	p<0.0001	p<0.001		1.57612	0.0679362	1.3118	1.84043	yes		NS
	CS	M	b	0.291509	0.204601		1.975	1.09789	-1.63763	5.58763					1.57612	0.0679362	1.35257	1.79966
						1.57612	1.975	1.09789	-0.852969	4.80298			***		1.57612	0.0679362	1.40112	1.75111
							1.975	1.09789	-0.176818	4.12682	no				1.57612	0.0679362	1.44296	1.70927	yes
3	tra/+	F	a	0.114752	0.0151133		6.79449	0.231188	5.89504	7.69395	yes		NS		1.98863	1.1184	-2.3626	6.33986	no	p<0.0001	p<0.001
	tra/+	F	b	0.112491	0.0168412		6.79449	0.231188	6.03377	7.55522					1.98863	1.1184	-1.69149	5.66875
						7.11145	6.79449	0.231188	6.19899	7.38999					1.98863	1.1184	-0.892172	4.86944			***
							6.79449	0.231188	6.34138	7.24761	yes				1.98863	1.1184	-0.203389	4.18065	no
4	tra/+	M	a	0.0958708	0.0332446		3.94402	0.794782	0.851844	7.03619			p<0.05		1.73577	0.896269	-1.75125	5.22278	yes		NS
	tra/+	M	b	0.0876171	0.0359665		3.94402	0.794782	1.32877	6.55927	yes				1.73577	0.896269	-1.21343	4.68496
						2.65114	3.94402	0.794782	1.89679	5.99124	no	p<0.01	*		1.73577	0.896269	-0.572869	4.0444
							3.94402	0.794782	2.38627	5.50176					1.73577	0.896269	-0.0208883	3.49242	yes
5	tra/tra	F	a	0.112583	0.0132464		7.06142	0.555279	4.90105	9.22178	yes		NS		1.97486	1.14593	-2.48349	6.43321	no	p<0.0001	p<0.001
	tra/tra	F	b	0.0995269	0.0140363		7.06142	0.555279	5.23426	8.88858					1.97486	1.14593	-1.79586	5.74557
						7.77453	7.06142	0.555279	5.63111	8.49172					1.97486	1.14593	-0.976865	4.92658			***
							7.06142	0.555279	5.97309	8.14974	yes				1.97486	1.14593	-0.271126	4.22084	no
6	tra/tra	M	a	0.0965991	0.0402943		3.29866	0.898417	-0.196712	6.79404	yes		p<0.009		1.66897	0.797968	-1.43559	4.77354	yes		NS
	tra/tra	M	b	0.0927176	0.051061		3.29866	0.898417	0.342397	6.25493	no	p<0.001			1.66897	0.797968	-0.956762	4.2947
						2.07231	3.29866	0.898417	0.984493	5.61283			**		1.66897	0.797968	-0.386457	3.7244
							3.29866	0.898417	1.5378	5.05953					1.66897	0.797968	0.104984	3.23296	yes
7	tra2/+	F	a	0.101368	0.0138836		6.50831	0.470205	4.67894	8.33769	yes		NS		1.92045	1.12277	-2.44779	6.2887	no	p<0.0001	p<0.001
	tra2/+	F	b	0.0924197	0.0158721		6.50831	0.470205	4.96109	8.05553					1.92045	1.12277	-1.77405	5.61496
						6.5126	6.50831	0.470205	5.29714	7.71948					1.92045	1.12277	-0.971611	4.81252			***
							6.50831	0.470205	5.58673	7.4299	yes				1.92045	1.12277	-0.280135	4.12105	no
8	tra2/+	M	a	0.145755	0.0545684		3.3496	1.02951	-0.655783	7.35499			p<0.05		1.74559	0.709773	-1.01585	4.50703	yes		NS
	tra2/+	M	b	0.114673	0.0560958		3.3496	1.02951	-0.038013	6.73722	yes				1.74559	0.709773	-0.589935	4.08112
						2.35331	3.3496	1.02951	0.697772	6.00143	no	p<0.01	*		1.74559	0.709773	-0.0826619	3.57385
							3.3496	1.02951	1.33181	5.3674					1.74559	0.709773	0.354463	3.13672	yes
9	tra2/tra2	F	a	0.102619	0.0121497		7.00522	0.762621	4.03817	9.97226	yes		NS		1.94046	1.15476	-2.55224	6.43316	no	p<0.0001	p<0.001
	tra2/tra2	F	b	0.0906557	0.0129434		7.00522	0.762621	4.49579	9.51464					1.94046	1.15476	-1.85931	5.74023
						7.70229	7.00522	0.762621	5.04083	8.9696					1.94046	1.15476	-1.034	4.91493			***
							7.00522	0.762621	5.51051	8.49993	yes				1.94046	1.15476	-0.322827	4.20375	no
10	tra2/tra2	M	a	0.111841	0.0390853		3.7429	0.870211	0.357261	7.12853			p<0.05		1.7375	0.844567	-1.54837	5.02336	yes		NS
	tra2/tra2	M	b	0.091301	0.0409735		3.7429	0.870211	0.879444	6.60635	yes				1.7375	0.844567	-1.04157	4.51657
						2.53741	3.7429	0.870211	1.50138	5.98441	no	p<0.01	*		1.7375	0.844567	-0.437963	3.91296
							3.7429	0.870211	2.03731	5.44848					1.7375	0.844567	0.0821765	3.39282	yes
							Comparisons avec CS F		0.95	0.99	0.999	0.9999	p values after		Comparisons avec CS M		0.95	0.99	0.999	0.9999	p values after
				1	2				confidence interval		Averages		Holmes- Bonferroni				confidence interval		Averages		Holmes- Bonferroni
	Genotype	Sex	Measure	fne ORF	fne b	ratio 1/2	Estimate	SE of est	lower limit	upper limit	in interval?	p values	correction		Estimate	SE of est	lower limit	upper limit	in interval?	p values	correction
1	CS	F	a	0.114021	0.0722083		1.50361	0.0389016	1.35226	1.65496	yes				2.72821	0.747509	-0.180043	5.63646	yes		NS
	CS	F	b	0.113284	0.0789649		1.50361	0.0389016	1.3756	1.63161					2.72821	0.747509	0.268511	5.18791
						1.50361	1.50361	0.0389016	1.4034	1.60381					2.72821	0.747509	0.802754	4.65367
							1.50361	0.0389016	1.42736	1.57985	yes				2.72821	0.747509	1.26312	4.1933	yes
2	CS	M	a	0.333935	0.0788646		2.72821	0.747509	-0.180043	5.63646	yes		NS		3.87526	0.160045	3.25259	4.49793	yes
	CS	M	b	0.291509	0.0825293		2.72821	0.747509	0.268511	5.18791					3.87526	0.160045	3.34863	4.40189
						3.87526	2.72821	0.747509	0.802754	4.65367					3.87526	0.160045	3.46301	4.28751
							2.72821	0.747509	1.26312	4.1933	yes				3.87526	0.160045	3.56158	4.18894	yes
3	tra/+	F	a	0.114752	0.0533841		1.74563	0.167244	1.09495	2.3963			p<0.3		3.15094	0.928955	-0.463243	6.76512	yes		NS
	tra/+	F	b	0.112491	0.0558354		1.74563	0.167244	1.1953	2.29595			NS		3.15094	0.928955	0.0941902	6.20769
						2.08061	1.74563	0.167244	1.31483	2.17642	yes				3.15094	0.928955	0.758112	5.54377
							1.74563	0.167244	1.41783	2.07342	no	p<0.05			3.15094	0.928955	1.33022	4.97166	yes
4	tra/+	M	a	0.0958708	0.0109637		2.36237	1.02154	-1.61201	6.33675	no	p<0.0001	p<0.001		4.39372	2.36933	-4.82436	13.6118	yes		NS
	tra/+	M	b	0.0876171	0.0117532		2.36237	1.02154	-0.999021	5.72376					4.39372	2.36933	-3.40261	12.1901
						8.07715	2.36237	1.02154	-0.268931	4.99367			***		4.39372	2.36933	-1.70926	10.4967
							2.36237	1.02154	0.360197	4.36455	no				4.39372	2.36933	-0.250073	9.03752	yes
5	tra/tra	F	a	0.112583	0.0542043		1.69274	0.173324	1.0184	2.36707	yes		NS		3.10425	0.961958	-0.63834	6.84683	yes		NS
	tra/tra	F	b	0.0995269	0.054211		1.69274	0.173324	1.12241	2.26307					3.10425	0.961958	-0.0611022	6.26959
						1.95646	1.69274	0.173324	1.24629	2.13919					3.10425	0.961958	0.626407	5.58209
							1.69274	0.173324	1.35303	2.03245	yes				3.10425	0.961958	1.21884	4.98965	yes
6	tra/tra	M	a	0.0965991	0.0144239		2.29101	0.887802	-1.16307	5.74508	no	p<0.0001	p<0.001		4.24196	2.12954	-4.04323	12.5272	yes		NS
	tra/tra	M	b	0.0927176	0.0162537		2.29101	0.887802	-0.630327	5.21234					4.24196	2.12954	-2.76536	11.2493
						6.17117	2.29101	0.887802	0.00418276	4.57783			***		4.24196	2.12954	-1.24338	9.72731
							2.29101	0.887802	0.550949	4.03107	no				4.24196	2.12954	0.0681324	8.4158	yes
7	tra2/+	F	a	0.101368	0.0552924		1.6075	0.16693	0.958039	2.25695	yes		NS		3.00993	0.980228	-0.803739	6.8236	yes		NS
	tra2/+	F	b	0.0924197	0.0554898		1.6075	0.16693	1.05821	2.15678					3.00993	0.980228	-0.215538	6.2354
						1.74926	1.6075	0.16693	1.17751	2.03748					3.00993	0.980228	0.485029	5.53483
							1.6075	0.16693	1.28032	1.93467	yes				3.00993	0.980228	1.08872	4.93114	yes
8	tra2/+	M	a	0.145755	0.0202431		2.51875	0.836041	-0.733945	5.77144	no	p<0.0001	p<0.001		4.34545	1.80564	-2.67955	11.3705	yes		NS
	tra2/+	M	b	0.114673	0.0222246		2.51875	0.836041	-0.232266	5.26976					4.34545	1.80564	-1.59605	10.287
						6.13237	2.51875	0.836041	0.36525	4.67225			***		4.34545	1.80564	-0.305567	8.99648
							2.51875	0.836041	0.880139	4.15736	no				4.34545	1.80564	0.806464	7.88444	yes
9	tra2/tra2	F	a	0.102619	0.0465685		1.71013	0.246608	0.750683	2.66959	yes		NS		3.19619	1.09574	-1.0669	7.45928	yes		NS
	tra2/tra2	F	b	0.0906557	0.0481919		1.71013	0.246608	0.898664	2.52161					3.19619	1.09574	-0.409381	6.80176
						2.03961	1.71013	0.246608	1.07491	2.34535					3.19619	1.09574	0.373744	6.01864
							1.71013	0.246608	1.22679	2.19348	yes				3.19619	1.09574	1.04857	5.34381	yes
10	tra2/tra2	M	a	0.111841	0.0127333		2.41162	0.976947	-1.38928	6.21252	no	p<0.0001	p<0.001		4.39079	2.22735	-4.2749	13.0565	yes		NS
	tra2/tra2	M	b	0.091301	0.0145825		2.41162	0.976947	-0.803053	5.62628					4.39079	2.22735	-2.93835	11.7199
						7.43679	2.41162	0.976947	-0.104832	4.92806			***		4.39079	2.22735	-1.34647	10.1281
							2.41162	0.976947	0.496836	4.3264	no				4.39079	2.22735	0.0252769	8.75631	yes

## Sheet: Figure 4 C-2
	Trancript levels (individual measures) and their relative ratios for the data in:
	Figure 4 C-2
	GENE fne	raw values					Comparisons avec CS F		0.95	0.99	0.999	0.9999	p values after		Comparisons avec CS M		0.95	0.99	0.999	0.9999	p values after
				1	2				confidence interval		Averages		Holmes- Bonferroni				confidence interval		Averages		Holmes- Bonferroni
	Genotype	Sex	Measure	fne ORF	fne a	ratio 1/2	Estimate	SE of est.	lower limit	upper limit	in interval?	p values	correction		Estimate	SE of est.	lower limit	upper limit	in interval?	p values	correction
	CS	F	a	0.152196	0.0134829		8.32151	0.842834	5.04239	11.6006	yes				2.3629	0.839512	-0.903302	5.6291	no	<0.0001	p<0.0006
	CS	F	b	0.126439	0.0165326		8.32151	0.842834	5.54814	11.0949					2.3629	0.839512	-0.39954	5.12534
	CS	F	c	0.158993	0.0146344	8.32151	8.32151	0.842834	6.15051	10.4925					2.3629	0.839512	0.200457	4.52534			***
	CS	F	d	0.139736	0.0247322		8.32151	0.842834	6.66958	9.97343	yes				2.3629	0.839512	0.717484	4.00831
	tra/tra	F	a	0.106194	0.014891		7.52663	0.736534	4.66108	10.3922	yes		NS		2.20367	0.835464	-1.04678	5.45412	no	<0.0001	p<0.0006
	tra/tra	F	b	0.0937021	0.014938		7.52663	0.736534	5.10305	9.95022					2.20367	0.835464	-0.54545	4.95278
	tra/tra	F	c	0.117349	0.0169069	6.67485	7.52663	0.736534	5.62945	9.42382					2.20367	0.835464	0.0516538	4.35568			***
	tra/tra	F	d	0.114934	0.0180112		7.52663	0.736534	6.08305	8.97021	yes				2.20367	0.835464	0.566187	3.84115
	tra2/Df	F	a	0.12857	0.0152798		7.5613	0.618168	5.15626	9.96634	yes		NS		2.26023	0.820498	-0.931996	5.45245	no	<0.0001	p<0.0006
	tra2/Df	F	b	0.118628	0.018276		7.5613	0.618168	5.5272	9.5954					2.26023	0.820498	-0.439644	4.9601
	tra2/Df	F	c	0.130196	0.0192341	6.83742	7.5613	0.618168	5.96901	9.15359					2.26023	0.820498	0.146764	4.37369			***
	tra2/Df	F	d	0.120811	0.0200746		7.5613	0.618168	6.34971	8.77289	yes				2.26023	0.820498	0.65208	3.86837
	CS	M	a	0.349219	0.18435		2.3629	0.839512	-0.903302	5.6291	no	<0.0001	p<0.0006		1.83169	0.0311098	1.71065	1.95272	yes
	CS	M	b	0.344382	0.193727		2.3629	0.839512	-0.39954	5.12534					1.83169	0.0311098	1.72932	1.93406
	CS	M	c	0.372183	0.198762	1.83169	2.3629	0.839512	0.200457	4.52534			***		1.83169	0.0311098	1.75156	1.91182
	CS	M	d	0.359755	0.201426		2.3629	0.839512	0.717484	4.00831					1.83169	0.0311098	1.77072	1.89266	yes
	tra/tra	M	a	0.0960617	0.0429735		3.83907	0.73665	0.973067	6.70508	no	<0.0001	p<0.0006		1.8875	0.604748	-0.465331	4.24032	yes		NS
	tra/tra	M	b	0.0862361	0.0457101		3.83907	0.73665	1.41511	6.26304					1.8875	0.604748	-0.102443	3.87743
	tra/tra	M	c	0.104222	0.04478	2.12664	3.83907	0.73665	1.94159	5.73656			***		1.8875	0.604748	0.329769	3.44522
	tra/tra	M	d	0.0997066	0.04815		3.83907	0.73665	2.39526	5.28288					1.8875	0.604748	0.702212	3.07278	yes
	tra2/Df	M	a	0.179886	0.0788523		3.01504	0.777662	-0.0105294	6.0406	no	<0.0001	p<0.0006		1.86408	0.379474	0.387705	3.34046	yes		NS
	tra2/Df	M	b	0.14682	0.0986712		3.01504	0.777662	0.456118	5.57395					1.86408	0.379474	0.615414	3.11275
	tra2/Df	M	c	0.169006	0.079151	1.93784	3.01504	0.777662	1.01191	5.01816			***		1.86408	0.379474	0.886623	2.84154
	tra2/Df	M	d	0.166624	0.085116		3.01504	0.777662	1.49085	4.53922					1.86408	0.379474	1.12033	2.60784	yes
													p values after								p values after
				1	2								Holmes- Bonferroni								Holmes- Bonferroni
	Genotype	Sex		fne ORF	fne b								correction								correction
	CS	F	a	0.152196	0.0635103		1.88092	0.17944	1.18279	2.57905	yes				4.42862	1.36826	-0.894724	9.75196	yes		NS
	CS	F	b	0.126439	0.108045		1.88092	0.17944	1.29047	2.47137					4.42862	1.36826	-0.0736789	8.93091
	CS	F	c	0.158993	0.0657602		1.88092	0.17944	1.41872	2.34313					4.42862	1.36826	0.904213	7.95302
	CS	F	d	0.139736	0.0696422	1.9152	1.88092	0.17944	1.52923	2.23262	yes				4.42862	1.36826	1.74688	7.11036	yes
	tra/tra	F	a	0.106194	0.0593572		1.87492	0.209485	1.0599	2.68994	yes		NS		4.15013	1.39986	-1.29617	9.59643	yes		NS
	tra/tra	F	b	0.0937021	0.0655021		1.87492	0.209485	1.1856	2.56424					4.15013	1.39986	-0.45616	8.75642
	tra/tra	F	c	0.117349	0.0519042	1.86696	1.87492	0.209485	1.33532	2.41452					4.15013	1.39986	0.544319	7.75594
	tra/tra	F	d	0.114934	0.0547243		1.87492	0.209485	1.46434	2.2855	yes				4.15013	1.39986	1.40645	6.89381	yes
	tra2/Df	F	a	0.12857	0.0794906		1.79278	0.144824	1.22933	2.35623	yes		NS		4.22109	1.33477	-0.971945	9.41412			NS
	tra2/Df	F	b	0.118628	0.0822515		1.79278	0.144824	1.31623	2.26932					4.22109	1.33477	-0.170998	8.61317
	tra2/Df	F	c	0.130196	0.0645467	1.70043	1.79278	0.144824	1.41974	2.16582					4.22109	1.33477	0.782956	7.65922
	tra2/Df	F	d	0.120811	0.0666993		1.79278	0.144824	1.50893	2.07663	yes				4.22109	1.33477	1.60499	6.83718	yes
	CS	M	a	0.349219	0.0919972		2.90343	0.511493	0.913422	4.89344			p<0.2		3.72318	0.0786451	3.41721	4.02916	yes		NS
	CS	M	b	0.344382	0.102634		2.90343	0.511493	1.22035	4.58652			NS		3.72318	0.0786451	3.4644	3.98197
	CS	M	c	0.372183	0.0914051	3.72318	2.90343	0.511493	1.58591	4.22095	yes				3.72318	0.0786451	3.52061	3.92576
	CS	M	d	0.359755	0.0968453		2.90343	0.511493	1.90093	3.90594	no	p<0.05			3.72318	0.0786451	3.56904	3.87733	yes
	tra/tra	M	a	0.0960617	0.0189984		2.55375	0.692624	-0.140964	5.24847	no	<0.0001	p<0.0006		3.20953	0.822875	0.00806313	6.411			p<0.06
	tra/tra	M	b	0.0862361	0.0204006		2.55375	0.692624	0.274655	4.83285					3.20953	0.822875	0.501841	5.91722	yes
	tra/tra	M	c	0.104222	0.015275	5.48886	2.55375	0.692624	0.769672	4.33783			***		3.20953	0.822875	1.08995	5.32912	no	p<0.01	*
	tra/tra	M	d	0.0997066	0.0156915		2.55375	0.692624	1.19623	3.91127					3.20953	0.822875	1.59673	4.82234	no
	tra2/Df	M	a	0.179886	0.046623		2.54203	0.338195	1.22625	3.85781	yes		p<0.0006		2.88113	0.413078	1.27401	4.48825	yes		NS
	tra2/Df	M	b	0.14682	0.0447063		2.54203	0.338195	1.42919	3.65487	no	p<0.001			2.88113	0.413078	1.52189	4.24038
	tra2/Df	M	c	0.169006	0.0402609	3.66491	2.54203	0.338195	1.6709	3.41316			***		2.88113	0.413078	1.81711	3.94515
	tra2/Df	M	d	0.166624	0.0491335		2.54203	0.338195	1.87918	3.20488					2.88113	0.413078	2.07151	3.69075	yes

## Sheet: Figure 4 C-3
	Trancript levels (individual measures) and their relative ratios for the data in:
	Figure 4 C-3
	GENE fne	raw					Comparisons avec CS F		0.95	0.99	0.999	0.9999	p values after		Comparisons avec CS M		0.95	0.99	0.999	0.9999	p values after
				1	2				confidence interval		Averages		Holmes- Bonferroni				confidence interval		Averages		Holmes- Bonferroni
	genotype	Sex	Measure	fne ORF	fne a	ratio 1/2	Estimate	SE of est.	lower limit	upper limit	in interval?	p values	correction		Estimate	SE of est.	lower limit	upper limit	in interval?	p values	correction
	CS F	F	a	0.123233	0.0166204		6.1398	0.488337	4.23988	8.03972	yes				2.34045	0.858711	-1.00045	5.68134	no	<0.0001	p<0.0006
	CS F	F	b	0.117368	0.0156126		6.1398	0.488337	4.53292	7.74669					2.34045	0.858711	-0.485163	5.16606
	CS F	F	c	0.138811	0.023761	6.1398	6.1398	0.488337	4.88193	7.39767					2.34045	0.858711	0.128556	4.55234			***
	CS F	F	d	0.109292	0.0236021		6.1398	0.488337	5.18268	7.09692	yes				2.34045	0.858711	0.657406	4.02349
	Sxl^/Binscy F	F	a	0.0868054	0.0100474		7.01655	1.13308	2.60821	11.4249	yes				2.28257	0.955707	-1.43569	6.00084	no	<0.0001	p<0.0006
	Sxl^/Binscy F	F	b	0.0759152	0.00907523		7.01655	1.13308	3.28813	10.745			NS		2.28257	0.955707	-0.862206	5.42735
	Sxl^/Binscy F	F	c	0.10362	0.0104096	8.77203	7.01655	1.13308	4.09794	9.93516					2.28257	0.955707	-0.179164	4.74431			***
	Sxl^/Binscy F	F	d	0.0823736	0.0102207		7.01655	1.13308	4.79576	9.23734	yes				2.28257	0.955707	0.409422	4.15572
	Sxl^/Sxl*;P(Sxl+) F	F	a	0.101688	0.016114		5.7847	0.590728	3.48642	8.08297	yes				2.23249	0.877956	-1.18328	5.64826	yes		p<0.004
	Sxl^/Sxl*;P(Sxl+) F	F	b	0.072771	0.0147642		5.7847	0.590728	3.84089	7.7285			NS		2.23249	0.877956	-0.656446	5.12143	no	p<0.001
	Sxl^/Sxl*;P(Sxl+) F	F	c	0.123688	0.0209615	5.37949	5.7847	0.590728	4.26308	7.30631					2.23249	0.877956	-0.0289727	4.49396			**
	Sxl^/Sxl*;P(Sxl+) F	F	d	0.0771043	0.0179162		5.7847	0.590728	4.62689	6.9425	yes				2.23249	0.877956	0.51173	3.95326
	Sxl^/Sxl* F	F	a	0.117955	0.0591439		2.98019	0.570401	0.760992	5.19938	no	<0.0001	p<0.0006		1.93048	0.576999	-0.314392	4.17534	yes
	Sxl^/Sxl* F	F	b	0.0864702	0.0541237		2.98019	0.570401	1.10327	4.85711					1.93048	0.576999	0.0318449	3.82911			NS
	Sxl^/Sxl* F	F	c	0.120117	0.0607892	1.87614	2.98019	0.570401	1.51093	4.44944			***		1.93048	0.576999	0.444225	3.41673
	Sxl^/Sxl* F	F	d	0.102826	0.0537343		2.98019	0.570401	1.86222	4.09815					1.93048	0.576999	0.799578	3.06137	yes
	CS M	M	a	0.349992	0.210992		2.34045	0.858711	-1.00045	5.68134	no	<0.0001	p<0.0006		1.9466	0.0970681	1.56894	2.32425	yes
	CS M	M	b	0.328117	0.207222		2.34045	0.858711	-0.485163	5.16606					1.9466	0.0970681	1.62719	2.266
	CS M	M	c	0.416904	0.177551	1.9466	2.34045	0.858711	0.128556	4.55234			***		1.9466	0.0970681	1.69656	2.19663
	CS M	M	d	0.399648	0.172067		2.34045	0.858711	0.657406	4.02349					1.9466	0.0970681	1.75635	2.13685	yes
	Sxl* M	M	a	0.0867063	0.0486348		3.08195	0.544132	0.964952	5.19895	no	<0.0001	p<0.0006		1.90746	0.656162	-0.645396	4.46032	yes
	Sxl* M	M	b	0.0807231	0.0426118		3.08195	0.544132	1.29147	4.87243					1.90746	0.656162	-0.251656	4.06658			NS
	Sxl* M	M	c	0.0746761	0.0492688	1.74205	3.08195	0.544132	1.68036	4.48354			***		1.90746	0.656162	0.217301	3.59762
	Sxl* M	M	d	0.0743382	0.0411348		3.08195	0.544132	2.01547	4.14843					1.90746	0.656162	0.621409	3.19352	yes
													p values after								p values after
				1	2								Holmes- Bonferroni								Holmes- Bonferroni
	genotype	Sex		fne ORF	fne b								correction								correction
	CS F	F	a	0.123233	0.0690659		1.51946	0.0959066	1.14633	1.89259	yes				3.22825	0.656421	0.674389	5.78212			P<0.06
	CS F	F	b	0.117368	0.0705712		1.51946	0.0959066	1.20388	1.83504					3.22825	0.656421	1.06828	5.38822	yes		*
	CS F	F	c	0.138811	0.0851086	1.51946	1.51946	0.0959066	1.27242	1.7665					3.22825	0.656421	1.53743	4.91908	no	p<0.01
	CS F	F	d	0.109292	0.0968842		1.51946	0.0959066	1.33149	1.70743	yes				3.22825	0.656421	1.94169	4.51481
	Sxl^/Binscy F	F	a	0.0868054	0.0295019		1.87656	0.357618	0.48521	3.2679			p<0.15		4.41665	1.26977	-0.523495	9.35679	yes
	Sxl^/Binscy F	F	b	0.0759152	0.0300272		1.87656	0.357618	0.699804	3.05331			NS		4.41665	1.26977	0.238448	8.59485
	Sxl^/Binscy F	F	c	0.10362	0.0314721	2.79816	1.87656	0.357618	0.955393	2.79872	yes				4.41665	1.26977	1.14595	7.68735			NS
	Sxl^/Binscy F	F	d	0.0823736	0.0336212		1.87656	0.357618	1.17564	2.57748	no	p<0.05			4.41665	1.26977	1.92795	6.90535	yes
	Sxl^/Sxl*;P(Sxl+) F	F	a	0.101688	0.0499812		1.6227	0.195018	0.863963	2.38143	yes				3.71356	0.904123	0.195988	7.23113	yes		P<0.25
	Sxl^/Sxl*;P(Sxl+) F	F	b	0.072771	0.0537194		1.6227	0.195018	0.980986	2.26441			NS		3.71356	0.904123	0.738521	6.6886			NS
	Sxl^/Sxl*;P(Sxl+) F	F	c	0.123688	0.0467278	1.78022	1.6227	0.195018	1.12037	2.12503					3.71356	0.904123	1.38469	6.04243	yes
	Sxl^/Sxl*;P(Sxl+) F	F	d	0.0771043	0.0603607		1.6227	0.195018	1.24047	2.00493	yes				3.71356	0.904123	1.94151	5.48561	no	p<0.05
	Sxl^/Sxl* F	F	a	0.117955	0.0237785		2.19046	0.475084	0.342108	4.03882	no	<0.0001	p<0.0006		4.93681	1.43776	-0.656941	10.5306	yes
	Sxl^/Sxl* F	F	b	0.0864702	0.0250919		2.19046	0.475084	0.627189	3.75374					4.93681	1.43776	0.20581	9.66781			NS
	Sxl^/Sxl* F	F	c	0.120117	0.0237255	4.42506	2.19046	0.475084	0.96673	3.4142			***		4.93681	1.43776	1.23338	8.64024
	Sxl^/Sxl* F	F	d	0.102826	0.0239832		2.19046	0.475084	1.25932	3.12161					4.93681	1.43776	2.11884	7.75477	yes
	CS M	M	a	0.349992	0.0809146		3.22825	0.656421	0.674389	5.78212			P<0.06		5.10564	0.30961	3.90107	6.3102	yes
	CS M	M	b	0.328117	0.0840563		3.22825	0.656421	1.06828	5.38822	yes		*		5.10564	0.30961	4.08686	6.12442
	CS M	M	c	0.416904	0.0628882	5.10564	3.22825	0.656421	1.53743	4.91908	no	p<0.01			5.10564	0.30961	4.30814	5.90314
	CS M	M	d	0.399648	0.0648878		3.22825	0.656421	1.94169	4.51481					5.10564	0.30961	4.49881	5.71246	yes
	Sxl* M	M	a	0.0867063	0.0128363		2.13254	0.612636	-0.250979	4.51606	no	p<0.0001	p<0.0006		5.19431	1.88437	-2.13701	12.5256	yes
	Sxl* M	M	b	0.0807231	0.0128515		2.13254	0.612636	0.116642	4.14844					5.19431	1.88437	-1.00627	11.3949			NS
	Sxl* M	M	c	0.0746761	0.0137367	5.6585	2.13254	0.612636	0.554492	3.71059			***		5.19431	1.88437	0.34049	10.0481
	Sxl* M	M	d	0.0743382	0.016499		2.13254	0.612636	0.931794	3.33328					5.19431	1.88437	1.50101	8.88762	yes
