# Supplementary material for: Sxl-Dependent, tra/tra2-Independent Alternative Splicing of the Drosophila melanogaster X-Linked Gene found in neurons
Source: G3 (Bethesda). 2015 Oct 26;5(12):2865–74. doi: 10.1534/g3.115.023721 (PMC4683657; doi:10.1534/g3.115.023721)
Supplement: Supporting Information [file supp_g3.115.023721_TableS1.xlsx]

## Sheet: Feuil1
Table S1, Sun et al.
Spanki analysis of the RNA-Seq data and qPCR validation.
FBgns	genes	Spanki										RT-PCR
		ASTA_id	eventcode	inc2/inc1		exc2/exc1		delta_psi	pval	qval	quantile	replicates	F/M inc	F/M exc	pval	padj	sig
FBgn0000504	dsx	ASTA0002536	AltLE	7	(21/3)	0	(0/25)	-0.893	5.18311e-11	1.87185e-07	0.946388	4	32	0.007	0.0022	0.0059	YES
FBgn0004652	fru	ASTA0018796	altdonor	0	(0/9)	Inf	(32/0)	1	2.85434e-09	3.67693e-06	0.999951	4	0.006	82	0.019	0.029	YES
FBgn0086675	fne	ASTA0020150	altdonor	0.151515	(5/33)	4.16667	(25/6)	0.679	1.92019e-08	2.083e-05	0.938819	4	0.1	0.9	0	0	YES
FBgn0086674	Tango13	ASTA0017115	altdonor	3.5	(35/10)	1	(26/26)	-0.296	0.00614726	0.596846	0.876134	4	3.3	0.8	0.013	0.025	YES
FBgn0030362	regucalcin	ASTA0010092	AltFE	1.28571	(18/14)	0.727273	(16/22)	-0.14	0.337208	1	0.784824	4	0.4	0.2	0.00025	0.00092	YES
FBgn0032820	fbp	ASTA0007580	exonskip	1.7027	(63/37)	0.318841	(22/69)	-0.392	3.953e-07	0.000325901	0.899229	4	1	0.3	5.9e-05	0.00033	YES
FBgn0004587	B52	ASTA0018411	retintron	0.876923	(85.5/97.5)	1.13008	(278/246)	0.049	0.0661089	1	0.630634	4	1.2	1.3	0.98	0.98	NO
FBgn0004242	Syt1	ASTA0002406	exonskip	0.882353	(75/85)	0.882569	(240.5/272.5)	0	0.782431	1	0.432536	4	1.3	1.6	0.04	0.05	NO
FBgn0025726	unc-13	ASTA0005084	mutexcl	0.826087	(133/161)	0.86747	(36/41.5)	0.008	0.595819	1	0.475232	6	0.5	0.5	0.81	0.98	NO
