# Supplementary material for: Sxl-Dependent, tra/tra2-Independent Alternative Splicing of the Drosophila melanogaster X-Linked Gene found in neurons
Source: G3 (Bethesda). 2015 Oct 26;5(12):2865–74. doi: 10.1534/g3.115.023721 (PMC4683657; doi:10.1534/g3.115.023721)
Supplement: Supporting Information [file supp_g3.115.023721_TableS2.xlsx]

## Sheet: Primers
	Table S2, Sun et al.
	Primer list with their properties
	Description of the fields:
	Gene name	Gene name
	For	Forward primer sequence
	Rev	Reverse primer sequence
	Product size (bp)	Size of the qPCR products (base pair)
	Eff. (%)	Primer efficiency (90-105%)
	R2	Coefficient of determination (>0.980)
	y-int	y-intercept: Ct value for a single copy of the target molecule.
	Melt Temp	Melting temperature
	Primer position	1 exon	Forward and reverse primers map to the same exon
		2 exons	Forward and reverse primers map to different exons
		junction	One of the two primers is complementary to an exon junction
	Gene name	For	Rev	Product size(bp)	Eff. (%)	R2	y-int	Melt Temp	Primer position
	Act5c	CTGGCATGTGCAAGGCCGGA	TACCACGCTTGCTCTGCGCC	150	100.4	1	31.425	82.5	1 exon
	fne ORF	TGGAGGGGATGTTTGCTTCG	TTCAACTCCTGGATGGCTCG	139	101.7	0.999	32.739	75.5	2 exons
	Act5c	CTGGCATGTGCAAGGCCGGA	TACCACGCTTGCTCTGCGCC	150	96	0.999	29.47	82.5	1 exon
	Tango13 a	CCGCCGGACTATGTTAAAGG	TTGCTTCGCCTTACTCTCCC	55	96.6	0.997	33.847	73.5	junction
	Tango13 b	ACACGTCGAAGTTAAAGGCCA	GTGTTGTCATCCTCGCTGGA	88	91.8	0.995	36.156	76.5	junction
	Act5c	CTGGCATGTGCAAGGCCGGA	TACCACGCTTGCTCTGCGCC	150	103.8	1	30.121	82.5	1 exon
	fne a	TCAGTCACCAATTGAGAGCG	GGCCTAAAGTTGATTGCTGC	61	97.3	0.997	36.28	72.5	junction
	fne b	TCCACAAAAACCAATTGAGAGCG	CGTGGATTTTAGATAATTTCGGCCT	84	92.5	0.995	34.355	72.5	junction
	dsx F	ACATTGCCGCGTTGTGTTGCG	GCGAATCGAAGAGGGCCAA	100	94.9	0.998	35.037	76	2 exons
	fru F	GTCCATCGCTCCTTGGTCAGTGT	CCTCAAAAGCCCGGCAACCT	200	99	0.993	37.298	75	2 exons
	Act5c	CTGGCATGTGCAAGGCCGGA	TACCACGCTTGCTCTGCGCC	150	100.4	1	31.425	82.5	1 exon
	dsx M	ACCAGGGCCATCGGGGTGTA	GGCTTCCCGGCGAATCGAAG	90	95.2	0.998	36.891	77	2 exons
	fru M	GTACGGACTGCAGGCTGACAGGA	GCCCGCATCCCCTAGGTACAACA	199	101	0.997	37.447	82	junction
